# Supplementary material for: The Molecular Mechanism of Ethylene-Mediated Root Hair Development Induced by Phosphate Starvation
Source: PLoS Genet. 2016 Jul 18;12(7):e1006194. doi: 10.1371/journal.pgen.1006194 (PMC4948871; doi:10.1371/journal.pgen.1006194)
Supplement: S1 Table — (XLSX) [file pgen.1006194.s019.xlsx]

## Sheet: up-regulated
Table S1. The upregulated transcripts in P- WT compared to P+ WT
GID	logFC	PValue	FDR	Gene description
AT5G24660	6.34563	5.94484e-100	1.08539e-96	RESPONSE TO LOW SULFUR 2 (LSU2); BEST Arabidopsis thaliana protein match is: response to low sulfur 4 (TAIR:AT5G24655.1); Has 1807 Blast hits to 1807 proteins in 277 species: Archae - 0; Bacteria - 0; Metazoa - 736; Fungi - 347; Plants - 385; Viruses - 0; Other Eukaryotes - 339 (source: NCBI BLink).
AT5G03545	6.16445	7.14298e-128	2.93434e-124	unknown protein; Has 7 Blast hits to 7 proteins in 2 species: Archae - 0; Bacteria - 0; Metazoa - 0; Fungi - 0; Plants - 7; Viruses - 0; Other Eukaryotes - 0 (source: NCBI BLink).
AT3G17790	5.91473	1.08839e-137	1.78844e-133	purple acid phosphatase 17 (PAP17); CONTAINS InterPro DOMAIN/s: Metallophosphoesterase (InterPro:IPR004843); BEST Arabidopsis thaliana protein match is: purple acid phosphatase 3 (TAIR:AT1G14700.1); Has 1229 Blast hits to 1218 proteins in 312 species: Archae - 4; Bacteria - 345; Metazoa - 336; Fungi - 8; Plants - 191; Viruses - 0; Other Eukaryotes - 345 (source: NCBI BLink).
AT3G47420	5.8373	5.34128e-131	4.3884e-127	phosphate starvation-induced gene 3 (PS3); FUNCTIONS IN: sugar:hydrogen symporter activity; INVOLVED IN: carbohydrate transport, transmembrane transport; EXPRESSED IN: 22 plant structures; EXPRESSED DURING: 13 growth stages; CONTAINS InterPro DOMAIN/s: Major facilitator superfamily (InterPro:IPR020846), Major facilitator superfamily MFS-1 (InterPro:IPR011701), Major facilitator superfamily, gener…
AT3G49580	5.78902	2.41118e-85	2.20114e-82	RESPONSE TO LOW SULFUR 1 (LSU1); BEST Arabidopsis thaliana protein match is: response to low sulfur 3 (TAIR:AT3G49570.1); Has 73 Blast hits to 73 proteins in 16 species: Archae - 0; Bacteria - 0; Metazoa - 0; Fungi - 0; Plants - 70; Viruses - 0; Other Eukaryotes - 3 (source: NCBI BLink).
AT5G20150	5.6341	8.85961e-129	4.8527e-125	SPX domain gene 1 (SPX1); CONTAINS InterPro DOMAIN/s: SPX, N-terminal (InterPro:IPR004331); BEST Arabidopsis thaliana protein match is: SPX domain gene 2 (TAIR:AT2G26660.1); Has 1126 Blast hits to 1124 proteins in 197 species: Archae - 3; Bacteria - 7; Metazoa - 241; Fungi - 471; Plants - 313; Viruses - 0; Other Eukaryotes - 91 (source: NCBI BLink).
AT3G43110	5.45893	2.41772e-38	2.17093e-36	unknown protein; FUNCTIONS IN: molecular_function unknown; INVOLVED IN: biological_process unknown; LOCATED IN: endomembrane system; EXPRESSED IN: petal, flower; EXPRESSED DURING: 4 anthesis, petal differentiation and expansion stage; BEST Arabidopsis thaliana protein match is: unknown protein (TAIR:AT5G20790.1); Has 30 Blast hits to 30 proteins in 10 species: Archae - 0; Bacteria - 0; Metazoa - …
AT4G04610	5.09153	4.51753e-116	1.2372e-112	APS reductase 1 (APR1); FUNCTIONS IN: adenylyl-sulfate reductase activity; INVOLVED IN: response to oxidative stress, sulfate reduction, sulfate assimilation; LOCATED IN: chloroplast, chloroplast stroma, plastid; EXPRESSED IN: 25 plant structures; EXPRESSED DURING: 15 growth stages; CONTAINS InterPro DOMAIN/s: Rossmann-like alpha/beta/alpha sandwich fold (InterPro:IPR014729), Thioredoxin-independ…
AT2G38940	5.06647	2.00248e-115	4.70069e-112	phosphate transporter 1;4 (PHT1;4); FUNCTIONS IN: phosphate transmembrane transporter activity, carbohydrate transmembrane transporter activity, inorganic phosphate transmembrane transporter activity, sugar:hydrogen symporter activity; INVOLVED IN: transport, phosphate transport, transmembrane transport; LOCATED IN: nucleus, plasma membrane, vacuole, membrane; EXPRESSED IN: male gametophyte, cult…
AT5G23020	4.32295	9.2255e-85	7.9786e-82	2-isopropylmalate synthase 2 (IMS2); CONTAINS InterPro DOMAIN/s: Aldolase-type TIM barrel (InterPro:IPR013785), Alpha-isopropylmalate/homocitrate synthase, conserved site (InterPro:IPR002034), Pyruvate carboxyltransferase (InterPro:IPR000891); BEST Arabidopsis thaliana protein match is: methylthioalkylmalate synthase 1 (TAIR:AT5G23010.1); Has 1807 Blast hits to 1807 proteins in 277 species: Archa…
AT5G24150	4.28294	1.96456e-122	6.45632e-119	SQP1; FUNCTIONS IN: squalene monooxygenase activity; INVOLVED IN: sterol biosynthetic process; LOCATED IN: endomembrane system, integral to membrane; EXPRESSED IN: 21 plant structures; EXPRESSED DURING: 12 growth stages; CONTAINS InterPro DOMAIN/s: Squalene epoxidase (InterPro:IPR013698); BEST Arabidopsis thaliana protein match is: squalene monoxygenase 6 (TAIR:AT5G24160.1); Has 1807 Blast hits t…
AT3G12502	4.19659	1.97848e-85	1.91238e-82	N	A
AT3G52720	4.18971	1.6791e-103	3.44888e-100	alpha carbonic anhydrase 1 (ACA1); FUNCTIONS IN: carbonate dehydratase activity, zinc ion binding; INVOLVED IN: one-carbon metabolic process; LOCATED IN: chloroplast stroma; EXPRESSED IN: 20 plant structures; EXPRESSED DURING: 11 growth stages; CONTAINS InterPro DOMAIN/s: Carbonic anhydrase, alpha-class, catalytic domain (InterPro:IPR001148), Carbonic anhydrase, CAH1-like (InterPro:IPR018340), Ca…
AT4G36430	4.15936	2.32636e-75	1.31816e-72	Peroxidase superfamily protein; FUNCTIONS IN: peroxidase activity, heme binding; INVOLVED IN: response to other organism; LOCATED IN: cell wall; EXPRESSED IN: 8 plant structures; EXPRESSED DURING: 4 anthesis, C globular stage, 4 leaf senescence stage; CONTAINS InterPro DOMAIN/s: Haem peroxidase (InterPro:IPR010255), Plant peroxidase (InterPro:IPR000823), Peroxidases heam-ligand binding site (Inte…
AT2G44290	4.10552	8.58516e-73	4.40848e-70	Bifunctional inhibitor/lipid-transfer protein/seed storage 2S albumin superfamily protein; FUNCTIONS IN: lipid binding; INVOLVED IN: lipid transport; LOCATED IN: plasma membrane, anchored to membrane; CONTAINS InterPro DOMAIN/s: Bifunctional inhibitor/plant lipid transfer protein/seed storage (InterPro:IPR016140), Plant lipid transfer protein/seed storage/trypsin-alpha amylase inhibitor (InterPro…
AT5G20410	4.05206	8.55147e-88	9.36785e-85	monogalactosyldiacylglycerol synthase 2 (MGD2); CONTAINS InterPro DOMAIN/s: Monogalactosyldiacylglycerol synthase (InterPro:IPR009695), Glycosyl transferase, family 28, C-terminal (InterPro:IPR007235); BEST Arabidopsis thaliana protein match is: monogalactosyldiacylglycerol synthase type C (TAIR:AT2G11810.1); Has 1572 Blast hits to 1572 proteins in 585 species: Archae - 0; Bacteria - 1385; Metazo…
AT2G24980	4.04969	5.32439e-44	6.67866e-42	Proline-rich extensin-like family protein; FUNCTIONS IN: structural constituent of cell wall; INVOLVED IN: plant-type cell wall organization; LOCATED IN: endomembrane system; EXPRESSED IN: root; CONTAINS InterPro DOMAIN/s: Extensin-like repeat (InterPro:IPR006706); BEST Arabidopsis thaliana protein match is: proline-rich extensin-like family protein (TAIR:AT5G35190.1); Has 220761 Blast hits to 34…
AT1G72930	4.0388	1.54779e-97	2.54333e-94	toll/interleukin-1 receptor-like (TIR); FUNCTIONS IN: transmembrane receptor activity; INVOLVED IN: signal transduction, defense response, innate immune response; LOCATED IN: intrinsic to membrane; CONTAINS InterPro DOMAIN/s: Toll-Interleukin receptor (InterPro:IPR000157); BEST Arabidopsis thaliana protein match is: Toll-Interleukin-Resistance (TIR) domain-containing protein (TAIR:AT1G72910.1); H…
AT1G07400	3.92641	4.58479e-42	5.05619e-40	HSP20-like chaperones superfamily protein; CONTAINS InterPro DOMAIN/s: Heat shock protein Hsp20 (InterPro:IPR002068), HSP20-like chaperone (InterPro:IPR008978); BEST Arabidopsis thaliana protein match is: HSP20-like chaperones superfamily protein (TAIR:AT1G59860.1); Has 7238 Blast hits to 7237 proteins in 1623 species: Archae - 225; Bacteria - 4290; Metazoa - 129; Fungi - 318; Plants - 1626; Viru…
AT5G24770	3.89264	8.23252e-90	1.04059e-86	vegetative storage protein 2 (VSP2); FUNCTIONS IN: acid phosphatase activity; INVOLVED IN: in 8 processes; LOCATED IN: cytosolic ribosome, vacuole; EXPRESSED IN: fruit, flower, leaf; EXPRESSED DURING: seedling growth, 4 leaf senescence stage; CONTAINS InterPro DOMAIN/s: Acid phosphatase (Class B) (InterPro:IPR005519), Vegetative storage protein/acid phosphatase (InterPro:IPR014403), Acid phosphat…
AT5G06630	3.84949	7.40909e-48	1.21746e-45	proline-rich extensin-like family protein; FUNCTIONS IN: structural constituent of cell wall; INVOLVED IN: plant-type cell wall organization; LOCATED IN: endomembrane system; EXPRESSED IN: leaf whorl, hypocotyl, male gametophyte, root, leaf; EXPRESSED DURING: 6 growth stages; CONTAINS InterPro DOMAIN/s: Extensin-like repeat (InterPro:IPR006706); BEST Arabidopsis thaliana protein match is: Proline…
AT1G05680	3.81731	4.87052e-86	5.00202e-83	Uridine diphosphate glycosyltransferase 74E2 (UGT74E2); CONTAINS InterPro DOMAIN/s: UDP-glucuronosyl/UDP-glucosyltransferase (InterPro:IPR002213); BEST Arabidopsis thaliana protein match is: UDP-Glycosyltransferase superfamily protein (TAIR:AT1G05675.1); Has 8397 Blast hits to 8309 proteins in 513 species: Archae - 0; Bacteria - 605; Metazoa - 2499; Fungi - 31; Plants - 5061; Viruses - 123; Other…
AT3G02020	3.81419	8.01731e-77	5.06694e-74	aspartate kinase 3 (AK3); CONTAINS InterPro DOMAIN/s: Aspartate kinase, conserved site (InterPro:IPR018042), Aspartate/glutamate/uridylate kinase (InterPro:IPR001048), Amino acid-binding ACT (InterPro:IPR002912), Aspartate kinase domain (InterPro:IPR001341); BEST Arabidopsis thaliana protein match is: Aspartate kinase family protein (TAIR:AT5G14060.2); Has 11044 Blast hits to 11020 proteins in 25…
AT1G16410	3.71782	6.83117e-90	9.35415e-87	cytochrome p450 79f1 (CYP79F1); CONTAINS InterPro DOMAIN/s: Cytochrome P450 (InterPro:IPR001128), Cytochrome P450, conserved site (InterPro:IPR017972), Cytochrome P450, E-class, group I (InterPro:IPR002401); BEST Arabidopsis thaliana protein match is: cytochrome P450, family 79, subfamily F, polypeptide 2 (TAIR:AT1G16400.1); Has 27252 Blast hits to 27093 proteins in 1494 species: Archae - 44; Bac…
AT1G04770	3.67264	2.40235e-64	8.22404e-62	Tetratricopeptide repeat (TPR)-like superfamily protein; FUNCTIONS IN: binding; INVOLVED IN: biological_process unknown; EXPRESSED IN: 23 plant structures; EXPRESSED DURING: 13 growth stages; CONTAINS InterPro DOMAIN/s: Tetratricopeptide TPR-1 (InterPro:IPR001440), Tetratricopeptide-like helical (InterPro:IPR011990), Tetratricopeptide repeat-containing (InterPro:IPR013026), Tetratricopeptide repe…
AT3G58990	3.65467	5.06104e-66	1.89007e-63	isopropylmalate isomerase 1 (IPMI1); FUNCTIONS IN: hydro-lyase activity, 3-isopropylmalate dehydratase activity; INVOLVED IN: leucine biosynthetic process, metabolic process; LOCATED IN: plastid; EXPRESSED IN: 19 plant structures; EXPRESSED DURING: 9 growth stages; CONTAINS InterPro DOMAIN/s: 3-isopropylmalate dehydratase, small subunit-like (InterPro:IPR012305), Aconitase A/isopropylmalate dehyd…
AT5G19240	3.60483	1.03167e-73	5.46851e-71	Glycoprotein membrane precursor GPI-anchored; FUNCTIONS IN: molecular_function unknown; INVOLVED IN: biological_process unknown; LOCATED IN: endomembrane system; EXPRESSED IN: 24 plant structures; EXPRESSED DURING: 14 growth stages; BEST Arabidopsis thaliana protein match is: Glycoprotein membrane precursor GPI-anchored (TAIR:AT5G19230.1); Has 1807 Blast hits to 1807 proteins in 277 species: Arch…
AT1G13750	3.59008	7.81295e-81	5.58184e-78	Purple acid phosphatases superfamily protein; FUNCTIONS IN: hydrolase activity, protein serine/threonine phosphatase activity, metal ion binding, acid phosphatase activity; INVOLVED IN: biological_process unknown; LOCATED IN: endomembrane system; EXPRESSED IN: 21 plant structures; EXPRESSED DURING: 13 growth stages; CONTAINS InterPro DOMAIN/s: Purple acid phosphatase, N-terminal (InterPro:IPR0159…
AT4G19810	3.58065	8.15203e-80	5.58143e-77	Glycosyl hydrolase family protein with chitinase insertion domain; FUNCTIONS IN: cation binding, chitinase activity, hydrolase activity, hydrolyzing O-glycosyl compounds, catalytic activity; INVOLVED IN: carbohydrate metabolic process; LOCATED IN: cell wall; EXPRESSED IN: 10 plant structures; EXPRESSED DURING: LP.04 four leaves visible, 4 anthesis, C globular stage; CONTAINS InterPro DOMAIN/s: Gl…
AT3G02040	3.58047	2.30121e-62	7.27181e-60	senescence-related gene 3 (SRG3); FUNCTIONS IN: phosphoric diester hydrolase activity, glycerophosphodiester phosphodiesterase activity; INVOLVED IN: glycerol metabolic process, lipid metabolic process; EXPRESSED IN: 18 plant structures; EXPRESSED DURING: 8 growth stages; CONTAINS InterPro DOMAIN/s: PLC-like phosphodiesterase, TIM beta/alpha-barrel domain (InterPro:IPR017946), Glycerophosphoryl d…
AT3G12500	3.5727	1.1733e-72	5.67049e-70	basic chitinase (HCHIB); FUNCTIONS IN: chitinase activity; INVOLVED IN: response to cadmium ion, defense response to fungus, jasmonic acid and ethylene-dependent systemic resistance, ethylene mediated signaling pathway; LOCATED IN: plasma membrane, vacuole; EXPRESSED IN: 10 plant structures; EXPRESSED DURING: LP.06 six leaves visible, LP.04 four leaves visible, 4 anthesis, petal differentiation a…
AT5G59130	3.54178	1.38145e-66	5.53659e-64	Subtilase family protein; FUNCTIONS IN: identical protein binding, serine-type endopeptidase activity; INVOLVED IN: proteolysis, negative regulation of catalytic activity; LOCATED IN: endomembrane system; EXPRESSED IN: 17 plant structures; EXPRESSED DURING: 13 growth stages; CONTAINS InterPro DOMAIN/s: Protease-associated PA (InterPro:IPR003137), Peptidase S8/S53, subtilisin/kexin/sedolisin (Inte…
AT3G59140	3.53563	1.02089e-84	8.38761e-82	multidrug resistance-associated protein 14 (MRP14); FUNCTIONS IN: ATPase activity, coupled to transmembrane movement of substances; INVOLVED IN: transport, transmembrane transport; LOCATED IN: plasma membrane; EXPRESSED IN: 17 plant structures; EXPRESSED DURING: 9 growth stages; CONTAINS InterPro DOMAIN/s: ATPase, AAA+ type, core (InterPro:IPR003593), ABC transporter-like (InterPro:IPR003439), AB…
AT4G17030	3.52015	1.62405e-52	3.25444e-50	expansin-like B1 (EXLB1); INVOLVED IN: sexual reproduction, unidimensional cell growth, plant-type cell wall loosening; LOCATED IN: endomembrane system, extracellular region; EXPRESSED IN: 19 plant structures; EXPRESSED DURING: 9 growth stages; CONTAINS InterPro DOMAIN/s: Pollen allergen, N-terminal (InterPro:IPR014734), Rare lipoprotein A (InterPro:IPR005132), Pollen allergen/expansin, C-termina…
AT5G01220	3.50307	2.04543e-63	6.7221e-61	sulfoquinovosyldiacylglycerol 2 (SQD2); FUNCTIONS IN: UDP-glycosyltransferase activity, UDP-sulfoquinovose:DAG sulfoquinovosyltransferase activity, transferase activity, transferring glycosyl groups; INVOLVED IN: cellular response to phosphate starvation, sulfolipid biosynthetic process, glycolipid biosynthetic process; LOCATED IN: chloroplast, chloroplast envelope; EXPRESSED IN: 22 plant structu…
AT3G54600	3.49194	7.06973e-64	2.37081e-61	Class I glutamine amidotransferase-like superfamily protein; LOCATED IN: endomembrane system; CONTAINS InterPro DOMAIN/s: ThiJ/PfpI (InterPro:IPR002818); BEST Arabidopsis thaliana protein match is: Class I glutamine amidotransferase-like superfamily protein (TAIR:AT2G38860.2); Has 5251 Blast hits to 3173 proteins in 1205 species: Archae - 295; Bacteria - 4620; Metazoa - 9; Fungi - 11; Plants - 12…
AT1G54970	3.4743	8.22376e-82	6.4349e-79	proline-rich protein 1 (PRP1); CONTAINS InterPro DOMAIN/s: Pollen Ole e 1 allergen/extensin (InterPro:IPR006041); BEST Arabidopsis thaliana protein match is: proline-rich protein 3 (TAIR:AT3G62680.1); Has 45300 Blast hits to 21383 proteins in 1373 species: Archae - 227; Bacteria - 7064; Metazoa - 17109; Fungi - 5177; Plants - 7680; Viruses - 1757; Other Eukaryotes - 6286 (source: NCBI BLink).
AT5G06640	3.47386	2.05776e-39	1.93472e-37	Proline-rich extensin-like family protein; FUNCTIONS IN: structural constituent of cell wall; INVOLVED IN: plant-type cell wall organization; EXPRESSED IN: shoot apex, hypocotyl, sepal, root, leaf; EXPRESSED DURING: 4 anthesis, LP.12 twelve leaves visible; CONTAINS InterPro DOMAIN/s: Extensin-like repeat (InterPro:IPR006706); BEST Arabidopsis thaliana protein match is: Proline-rich extensin-like …
AT5G24210	3.44265	2.42838e-79	1.59612e-76	alpha/beta-Hydrolases superfamily protein; FUNCTIONS IN: triglyceride lipase activity; INVOLVED IN: lipid metabolic process; LOCATED IN: cellular_component unknown; EXPRESSED IN: 15 plant structures; EXPRESSED DURING: 9 growth stages; CONTAINS InterPro DOMAIN/s: Lipase, class 3 (InterPro:IPR002921); BEST Arabidopsis thaliana protein match is: alpha/beta-Hydrolases superfamily protein (TAIR:AT5G24…
AT4G39940	3.43925	1.80974e-61	5.31029e-59	APS-kinase 2 (AKN2); CONTAINS InterPro DOMAIN/s: Adenylylsulphate kinase, C-terminal (InterPro:IPR002891); BEST Arabidopsis thaliana protein match is: APS kinase (TAIR:AT2G14750.1); Has 4962 Blast hits to 4962 proteins in 1492 species: Archae - 54; Bacteria - 3008; Metazoa - 246; Fungi - 282; Plants - 130; Viruses - 0; Other Eukaryotes - 1242 (source: NCBI BLink).
AT4G37370	3.42264	5.80913e-57	1.51517e-54	cytochrome P450, family 81, subfamily D, polypeptide 8 (CYP81D8); FUNCTIONS IN: electron carrier activity, monooxygenase activity, iron ion binding, oxygen binding, heme binding; INVOLVED IN: response to karrikin; LOCATED IN: endoplasmic reticulum, plasma membrane; EXPRESSED IN: 20 plant structures; EXPRESSED DURING: 13 growth stages; CONTAINS InterPro DOMAIN/s: Cytochrome P450 (InterPro:IPR00112…
AT3G28270	3.41579	2.8132e-59	7.57812e-57	Protein of unknown function (DUF677); CONTAINS InterPro DOMAIN/s: Protein of unknown function DUF677 (InterPro:IPR007749); BEST Arabidopsis thaliana protein match is: Protein of unknown function (DUF677) (TAIR:AT3G28290.1); Has 636 Blast hits to 621 proteins in 191 species: Archae - 37; Bacteria - 189; Metazoa - 134; Fungi - 25; Plants - 165; Viruses - 1; Other Eukaryotes - 85 (source: NCBI BLink…
AT2G46650	3.40082	1.20603e-34	8.36183e-33	cytochrome B5 isoform C (CB5-C); CONTAINS InterPro DOMAIN/s: Cytochrome b5, heme-binding site (InterPro:IPR018506), Cytochrome b5 (InterPro:IPR001199); BEST Arabidopsis thaliana protein match is: cytochrome B5 isoform D (TAIR:AT5G48810.1); Has 3777 Blast hits to 3746 proteins in 458 species: Archae - 2; Bacteria - 26; Metazoa - 909; Fungi - 1474; Plants - 787; Viruses - 3; Other Eukaryotes - 576 …
AT5G66690	3.36318	3.74017e-91	5.58713e-88	UGT72E2; CONTAINS InterPro DOMAIN/s: UDP-glucuronosyl/UDP-glucosyltransferase (InterPro:IPR002213); BEST Arabidopsis thaliana protein match is: UDP-Glycosyltransferase superfamily protein (TAIR:AT5G26310.1); Has 1807 Blast hits to 1807 proteins in 277 species: Archae - 0; Bacteria - 0; Metazoa - 736; Fungi - 347; Plants - 385; Viruses - 0; Other Eukaryotes - 339 (source: NCBI BLink).
AT4G21990	3.34766	6.7049e-62	2.04028e-59	APS reductase 3 (APR3); FUNCTIONS IN: adenylyl-sulfate reductase activity; INVOLVED IN: sulfate assimilation; LOCATED IN: chloroplast; EXPRESSED IN: 23 plant structures; EXPRESSED DURING: 15 growth stages; CONTAINS InterPro DOMAIN/s: Rossmann-like alpha/beta/alpha sandwich fold (InterPro:IPR014729), Thioredoxin-independent 5&apos;-adenylylsulphate reductase (InterPro:IPR004508), Thioredoxin fold …
AT1G08650	3.34488	2.46406e-29	1.25744e-27	phosphoenolpyruvate carboxylase kinase 1 (PPCK1); FUNCTIONS IN: protein serine/threonine kinase activity, kinase activity; INVOLVED IN: protein amino acid phosphorylation; LOCATED IN: cellular_component unknown; EXPRESSED IN: 20 plant structures; EXPRESSED DURING: 13 growth stages; CONTAINS InterPro DOMAIN/s: Protein kinase, ATP binding site (InterPro:IPR017441), Protein kinase, catalytic domain …
AT4G23180	3.33287	6.48844e-62	2.01166e-59	cysteine-rich RLK (RECEPTOR-like protein kinase) 10 (CRK10); FUNCTIONS IN: protein serine/threonine kinase activity, protein kinase activity, kinase activity, ATP binding; INVOLVED IN: protein amino acid phosphorylation; LOCATED IN: plasma membrane; EXPRESSED IN: 22 plant structures; EXPRESSED DURING: 13 growth stages; CONTAINS InterPro DOMAIN/s: Protein kinase, ATP binding site (InterPro:IPR0174…
AT5G49080	3.30383	8.64654e-28	3.90329e-26	similar to proline-rich extensin-like family protein [Arabidopsis thaliana] (TAIR:AT5G06640.1); similar to ATHRGP1 (ATHRGP1), structural constituent of cell wall [Arabidopsis thaliana] (TAIR:AT3G54590.1); similar to proline-rich extensin-like family protein [Arabidopsis thaliana] (TAIR:AT4G08410.1); similar to Extensin-like re (GB:ABD65126.1); similar to extensin, putative [Brassica oleracea] (GB…
AT5G13930	3.30113	1.50436e-52	3.0518e-50	TRANSPARENT TESTA 4 (TT4); FUNCTIONS IN: naringenin-chalcone synthase activity; INVOLVED IN: in 11 processes; LOCATED IN: plant-type vacuole membrane, endoplasmic reticulum, nucleus; EXPRESSED IN: 22 plant structures; EXPRESSED DURING: 14 growth stages; CONTAINS InterPro DOMAIN/s: Chalcone/stilbene synthase, N-terminal (InterPro:IPR001099), Thiolase-like (InterPro:IPR016039), Polyketide synthase,…
AT5G44400	3.29094	2.98593e-55	6.81457e-53	FAD-binding Berberine family protein; FUNCTIONS IN: electron carrier activity, oxidoreductase activity, FAD binding, catalytic activity; LOCATED IN: cell wall; EXPRESSED IN: 18 plant structures; EXPRESSED DURING: 10 growth stages; CONTAINS InterPro DOMAIN/s: FAD-linked oxidase, FAD-binding, subdomain 2 (InterPro:IPR016168), FAD-binding, type 2 (InterPro:IPR016166), Berberine/berberine-like (Inter…
AT4G33550	3.29026	2.38148e-27	1.04353e-25	Bifunctional inhibitor/lipid-transfer protein/seed storage 2S albumin superfamily protein; FUNCTIONS IN: lipid binding; INVOLVED IN: lipid transport; LOCATED IN: endomembrane system; EXPRESSED IN: 15 plant structures; EXPRESSED DURING: 6 growth stages; CONTAINS InterPro DOMAIN/s: Bifunctional inhibitor/plant lipid transfer protein/seed storage (InterPro:IPR016140), Plant lipid transfer protein/se…
AT5G13900	3.25146	2.47466e-19	6.34377e-18	Bifunctional inhibitor/lipid-transfer protein/seed storage 2S albumin superfamily protein; CONTAINS InterPro DOMAIN/s: Bifunctional inhibitor/plant lipid transfer protein/seed storage (InterPro:IPR016140), Plant lipid transfer protein/seed storage/trypsin-alpha amylase inhibitor (InterPro:IPR003612); BEST Arabidopsis thaliana protein match is: Bifunctional inhibitor/lipid-transfer protein/seed st…
AT5G21100	3.24334	1.87114e-75	1.09809e-72	Plant L-ascorbate oxidase; FUNCTIONS IN: oxidoreductase activity, copper ion binding, L-ascorbate oxidase activity; INVOLVED IN: oxidation reduction; LOCATED IN: plant-type cell wall; EXPRESSED IN: 21 plant structures; EXPRESSED DURING: 13 growth stages; CONTAINS InterPro DOMAIN/s: Multicopper oxidase, type 3 (InterPro:IPR011707), Multicopper oxidase, type 2 (InterPro:IPR011706), Cupredoxin (Inte…
AT4G39950	3.22537	4.08031e-70	1.86243e-67	cytochrome P450, family 79, subfamily B, polypeptide 2 (CYP79B2); FUNCTIONS IN: electron carrier activity, monooxygenase activity, iron ion binding, oxygen binding, heme binding; INVOLVED IN: in 8 processes; LOCATED IN: chloroplast; EXPRESSED IN: 25 plant structures; EXPRESSED DURING: 13 growth stages; CONTAINS InterPro DOMAIN/s: Cytochrome P450 (InterPro:IPR001128), Cytochrome P450, E-class, gro…
AT2G37870	3.22447	5.25998e-27	2.25083e-25	Bifunctional inhibitor/lipid-transfer protein/seed storage 2S albumin superfamily protein; FUNCTIONS IN: lipid binding; INVOLVED IN: lipid transport; LOCATED IN: endomembrane system; EXPRESSED IN: 11 plant structures; EXPRESSED DURING: LP.06 six leaves visible, LP.04 four leaves visible, 4 anthesis, C globular stage, petal differentiation and expansion stage; CONTAINS InterPro DOMAIN/s: Bifunctio…
AT3G08860	3.21675	2.59354e-48	4.34868e-46	PYRIMIDINE 4 (PYD4); FUNCTIONS IN: pyridoxal phosphate binding, transaminase activity, catalytic activity, alanine-glyoxylate transaminase activity; INVOLVED IN: cellular response to nitrogen levels; LOCATED IN: mitochondrion; EXPRESSED IN: 14 plant structures; EXPRESSED DURING: LP.06 six leaves visible, LP.04 four leaves visible, 4 anthesis; CONTAINS InterPro DOMAIN/s: Pyridoxal phosphate-depend…
AT3G54590	3.18165	1.84084e-29	9.57239e-28	hydroxyproline-rich glycoprotein (HRGP1); FUNCTIONS IN: structural constituent of cell wall; INVOLVED IN: plant-type cell wall organization; LOCATED IN: endomembrane system; EXPRESSED IN: 24 plant structures; EXPRESSED DURING: 15 growth stages; CONTAINS InterPro DOMAIN/s: Extensin-like repeat (InterPro:IPR006706); BEST Arabidopsis thaliana protein match is: Proline-rich extensin-like family prote…
AT3G51860	3.18003	5.0331e-61	1.45095e-58	cation exchanger 3 (CAX3); CONTAINS InterPro DOMAIN/s: Sodium/calcium exchanger membrane region (InterPro:IPR004837), Calcium/proton exchanger superfamily (InterPro:IPR004798), Calcium/proton exchanger (InterPro:IPR004713); BEST Arabidopsis thaliana protein match is: cation exchanger 1 (TAIR:AT2G38170.1); Has 3567 Blast hits to 3405 proteins in 1022 species: Archae - 24; Bacteria - 2167; Metazoa …
AT4G33030	3.17292	8.7903e-57	2.22219e-54	sulfoquinovosyldiacylglycerol 1 (SQD1); FUNCTIONS IN: UDPsulfoquinovose synthase activity, sulfotransferase activity, zinc ion binding; INVOLVED IN: cellular response to phosphate starvation, sulfolipid biosynthetic process, glycolipid biosynthetic process; LOCATED IN: chloroplast; EXPRESSED IN: 24 plant structures; EXPRESSED DURING: 14 growth stages; CONTAINS InterPro DOMAIN/s: NAD-dependent epi…
AT5G58120	3.17138	1.04252e-72	5.19109e-70	Disease resistance protein (TIR-NBS-LRR class) family; FUNCTIONS IN: transmembrane receptor activity, nucleoside-triphosphatase activity, nucleotide binding, ATP binding; INVOLVED IN: signal transduction, apoptosis, defense response, innate immune response; LOCATED IN: intrinsic to membrane; EXPRESSED IN: 16 plant structures; EXPRESSED DURING: 9 growth stages; CONTAINS InterPro DOMAIN/s: ATPase, …
AT1G18590	3.1668	2.00387e-45	2.76703e-43	sulfotransferase 17 (SOT17); CONTAINS InterPro DOMAIN/s: Sulfotransferase domain (InterPro:IPR000863); BEST Arabidopsis thaliana protein match is: desulfo-glucosinolate sulfotransferase 18 (TAIR:AT1G74090.1); Has 2933 Blast hits to 2889 proteins in 198 species: Archae - 0; Bacteria - 241; Metazoa - 1692; Fungi - 1; Plants - 541; Viruses - 0; Other Eukaryotes - 458 (source: NCBI BLink).
AT1G45201	3.15618	2.97537e-55	6.81457e-53	triacylglycerol lipase-like 1 (TLL1); FUNCTIONS IN: triglyceride lipase activity; INVOLVED IN: circadian rhythm, lipid metabolic process; LOCATED IN: vacuole, membrane; EXPRESSED IN: guard cell, leaf; CONTAINS InterPro DOMAIN/s: Lipase, class 3 (InterPro:IPR002921); BEST Arabidopsis thaliana protein match is: alpha/beta-Hydrolases superfamily protein (TAIR:AT5G42930.1); Has 1640 Blast hits to 163…
AT5G08640	3.15208	1.32558e-47	2.11475e-45	flavonol synthase 1 (FLS1); CONTAINS InterPro DOMAIN/s: Oxoglutarate/iron-dependent oxygenase (InterPro:IPR005123); BEST Arabidopsis thaliana protein match is: flavonol synthase 3 (TAIR:AT5G63590.1); Has 8476 Blast hits to 8432 proteins in 992 species: Archae - 0; Bacteria - 1104; Metazoa - 92; Fungi - 925; Plants - 4948; Viruses - 0; Other Eukaryotes - 1407 (source: NCBI BLink).
AT4G03960	3.14574	2.44961e-41	2.5476e-39	Phosphotyrosine protein phosphatases superfamily protein; FUNCTIONS IN: phosphatase activity, protein tyrosine phosphatase activity, phosphoprotein phosphatase activity; INVOLVED IN: dephosphorylation; LOCATED IN: cellular_component unknown; EXPRESSED IN: 22 plant structures; EXPRESSED DURING: 13 growth stages; CONTAINS InterPro DOMAIN/s: Protein-tyrosine phosphatase, active site (InterPro:IPR016…
AT3G61410	3.13117	2.93068e-40	2.86649e-38	BEST Arabidopsis thaliana protein match is: U-box domain-containing protein kinase family protein (TAIR:AT2G45910.1); Has 232 Blast hits to 229 proteins in 13 species: Archae - 0; Bacteria - 0; Metazoa - 13; Fungi - 0; Plants - 218; Viruses - 0; Other Eukaryotes - 1 (source: NCBI BLink).
AT3G12580	3.12946	3.26116e-68	1.37404e-65	heat shock protein 70 (HSP70); FUNCTIONS IN: ATP binding; INVOLVED IN: in 9 processes; LOCATED IN: cytosol, mitochondrion, cell wall, plasma membrane; EXPRESSED IN: 23 plant structures; EXPRESSED DURING: 11 growth stages; CONTAINS InterPro DOMAIN/s: Heat shock protein 70, conserved site (InterPro:IPR018181), Heat shock protein Hsp70 (InterPro:IPR001023), Heat shock protein 70 (InterPro:IPR013126)…
AT1G34510	3.12097	1.62404e-47	2.56598e-45	Peroxidase superfamily protein; FUNCTIONS IN: peroxidase activity, heme binding; INVOLVED IN: oxidation reduction, response to oxidative stress; LOCATED IN: endomembrane system; EXPRESSED IN: root; CONTAINS InterPro DOMAIN/s: Haem peroxidase (InterPro:IPR010255), Plant peroxidase (InterPro:IPR000823), Peroxidase, active site (InterPro:IPR019794), Haem peroxidase, plant/fungal/bacterial (InterPro:…
AT5G61550	3.09931	4.87718e-43	5.68382e-41	U-box domain-containing protein kinase family protein; FUNCTIONS IN: ubiquitin-protein ligase activity, protein serine/threonine kinase activity, protein kinase activity, kinase activity, ATP binding; INVOLVED IN: protein amino acid phosphorylation, protein ubiquitination; LOCATED IN: ubiquitin ligase complex; CONTAINS InterPro DOMAIN/s: Protein kinase, catalytic domain (InterPro:IPR000719), U bo…
AT3G03190	3.07023	1.55541e-23	5.40349e-22	glutathione S-transferase F11 (GSTF11); CONTAINS InterPro DOMAIN/s: Thioredoxin fold (InterPro:IPR012335), Glutathione S-transferase, C-terminal (InterPro:IPR004046), Glutathione S-transferase, C-terminal-like (InterPro:IPR010987), Glutathione S-transferase/chloride channel, C-terminal (InterPro:IPR017933), Glutathione S-transferase, N-terminal (InterPro:IPR004045), Thioredoxin-like fold (InterPr…
AT3G18000	3.05989	0.000628134	0.00237494	XIPOTL 1 (XPL1); CONTAINS InterPro DOMAIN/s: Methyltransferase type 11 (InterPro:IPR013216); BEST Arabidopsis thaliana protein match is: S-adenosyl-L-methionine-dependent methyltransferases superfamily protein (TAIR:AT1G48600.2); Has 22524 Blast hits to 22132 proteins in 2666 species: Archae - 571; Bacteria - 16701; Metazoa - 242; Fungi - 923; Plants - 574; Viruses - 10; Other Eukaryotes - 3503 (…
AT5G47910	3.05518	1.18235e-53	2.52316e-51	respiratory burst oxidase homologue D (RBOHD); FUNCTIONS IN: NAD(P)H oxidase activity; INVOLVED IN: oxygen and reactive oxygen species metabolic process, defense response to fungus, response to heat, defense response, negative regulation of programmed cell death; LOCATED IN: plasma membrane; EXPRESSED IN: 24 plant structures; EXPRESSED DURING: 13 growth stages; CONTAINS InterPro DOMAIN/s: Ferredo…
AT4G01950	3.05039	2.29851e-70	1.07912e-67	glycerol-3-phosphate acyltransferase 3 (GPAT3); FUNCTIONS IN: acyltransferase activity; INVOLVED IN: metabolic process; EXPRESSED IN: 14 plant structures; EXPRESSED DURING: 9 growth stages; CONTAINS InterPro DOMAIN/s: Phospholipid/glycerol acyltransferase (InterPro:IPR002123); BEST Arabidopsis thaliana protein match is: glycerol-3-phosphate acyltransferase 2 (TAIR:AT1G02390.1); Has 384 Blast hits…
AT1G13650	3.04451	5.43564e-54	1.19091e-51	BEST Arabidopsis thaliana protein match is: 18S pre-ribosomal assembly protein gar2-related (TAIR:AT2G03810.4); Has 3688 Blast hits to 1629 proteins in 255 species: Archae - 22; Bacteria - 222; Metazoa - 684; Fungi - 292; Plants - 62; Viruses - 14; Other Eukaryotes - 2392 (source: NCBI BLink).
AT1G68740	3.03767	5.48565e-74	3.00468e-71	PHO1;H1; FUNCTIONS IN: molecular_function unknown; INVOLVED IN: cellular response to phosphate starvation, phosphate transport; LOCATED IN: integral to membrane; EXPRESSED IN: 24 plant structures; EXPRESSED DURING: 12 growth stages; CONTAINS InterPro DOMAIN/s: EXS, C-terminal (InterPro:IPR004342), SPX, N-terminal (InterPro:IPR004331); BEST Arabidopsis thaliana protein match is: phosphate 1 (TAIR:…
AT4G14630	3.03757	7.44535e-29	3.652e-27	germin-like protein 9 (GLP9); FUNCTIONS IN: manganese ion binding, nutrient reservoir activity; INVOLVED IN: response to salt stress; LOCATED IN: extracellular region, plasma membrane, plant-type vacuole; EXPRESSED IN: stem, hypocotyl, sepal, root, stamen; EXPRESSED DURING: 4 anthesis; CONTAINS InterPro DOMAIN/s: Cupin, RmlC-type (InterPro:IPR011051), Cupin 1 (InterPro:IPR006045), Germin (InterPr…
AT5G48570	3.03561	1.55166e-66	6.0707e-64	FKBP-type peptidyl-prolyl cis-trans isomerase family protein; FUNCTIONS IN: FK506 binding, peptidyl-prolyl cis-trans isomerase activity, calmodulin binding; INVOLVED IN: protein folding; LOCATED IN: vacuole; EXPRESSED IN: 25 plant structures; EXPRESSED DURING: 14 growth stages; CONTAINS InterPro DOMAIN/s: Tetratricopeptide TPR-1 (InterPro:IPR001440), Tetratricopeptide-like helical (InterPro:IPR01…
AT5G24140	3.01638	1.78832e-64	6.38821e-62	squalene monooxygenase 2 (SQP2); FUNCTIONS IN: squalene monooxygenase activity, oxidoreductase activity, FAD binding; INVOLVED IN: sterol biosynthetic process; LOCATED IN: endomembrane system, integral to membrane; EXPRESSED IN: root; CONTAINS InterPro DOMAIN/s: Squalene epoxidase (InterPro:IPR013698), FAD dependent oxidoreductase (InterPro:IPR006076); BEST Arabidopsis thaliana protein match is: …
AT4G23600	2.97361	2.92474e-46	4.21573e-44	CORONATINE INDUCED 1 (CORI3); FUNCTIONS IN: cystathionine beta-lyase activity, transaminase activity; INVOLVED IN: in 8 processes; LOCATED IN: apoplast, vacuole; EXPRESSED IN: 18 plant structures; EXPRESSED DURING: 14 growth stages; CONTAINS InterPro DOMAIN/s: 1-aminocyclopropane-1-carboxylate synthase (InterPro:IPR001176), Pyridoxal phosphate-dependent transferase, major domain (InterPro:IPR0154…
AT1G56510	2.97358	3.05109e-55	6.86787e-53	WHITE RUST RESISTANCE 4 (WRR4); FUNCTIONS IN: transmembrane receptor activity, nucleoside-triphosphatase activity, nucleotide binding, ATP binding; INVOLVED IN: defense response to fungus, incompatible interaction, defense response; LOCATED IN: intrinsic to membrane; EXPRESSED IN: 17 plant structures; EXPRESSED DURING: 10 growth stages; CONTAINS InterPro DOMAIN/s: ATPase, AAA+ type, core (InterPr…
AT3G44550	2.95739	5.51639e-44	6.86708e-42	fatty acid reductase 5 (FAR5); CONTAINS InterPro DOMAIN/s: Male sterility (InterPro:IPR004262), NAD(P)-binding domain (InterPro:IPR016040), Male sterility, NAD-binding (InterPro:IPR013120); BEST Arabidopsis thaliana protein match is: fatty acid reductase 8 (TAIR:AT3G44560.1); Has 2710 Blast hits to 2672 proteins in 523 species: Archae - 2; Bacteria - 816; Metazoa - 1013; Fungi - 330; Plants - 287…
AT2G39800	2.95364	2.50513e-51	4.6252e-49	delta1-pyrroline-5-carboxylate synthase 1 (P5CS1); FUNCTIONS IN: delta1-pyrroline-5-carboxylate synthetase activity; INVOLVED IN: in 9 processes; LOCATED IN: chloroplast, membrane, cytoplasm; EXPRESSED IN: 6 plant structures; EXPRESSED DURING: C globular stage, D bilateral stage, E expanded cotyledon stage; CONTAINS InterPro DOMAIN/s: Glutamate 5-kinase (InterPro:IPR001057), Aspartate/glutamate/u…
AT2G17280	2.9391	3.99359e-36	3.05222e-34	Phosphoglycerate mutase family protein; FUNCTIONS IN: catalytic activity; INVOLVED IN: metabolic process; LOCATED IN: cellular_component unknown; EXPRESSED IN: 24 plant structures; EXPRESSED DURING: 13 growth stages; CONTAINS InterPro DOMAIN/s: Histidine phosphatase superfamily, clade-1 (InterPro:IPR013078); BEST Arabidopsis thaliana protein match is: Phosphoglycerate mutase family protein (TAIR:…
AT4G01390	2.93883	4.12766e-29	2.04912e-27	TRAF-like family protein; CONTAINS InterPro DOMAIN/s: TRAF-like (InterPro:IPR008974), MATH (InterPro:IPR002083); BEST Arabidopsis thaliana protein match is: TRAF-like family protein (TAIR:AT4G00780.1); Has 30201 Blast hits to 17322 proteins in 780 species: Archae - 12; Bacteria - 1396; Metazoa - 17338; Fungi - 3422; Plants - 5037; Viruses - 0; Other Eukaryotes - 2996 (source: NCBI BLink).
AT2G32990	2.93424	2.61694e-49	4.57463e-47	glycosyl hydrolase 9B8 (GH9B8); FUNCTIONS IN: hydrolase activity, hydrolyzing O-glycosyl compounds, catalytic activity; INVOLVED IN: carbohydrate metabolic process; LOCATED IN: endomembrane system; EXPRESSED IN: 17 plant structures; EXPRESSED DURING: 11 growth stages; CONTAINS InterPro DOMAIN/s: Six-hairpin glycosidase (InterPro:IPR012341), Glycoside hydrolase, family 9, active site (InterPro:IPR…
AT1G52000	2.93316	1.08226e-69	4.6799e-67	Mannose-binding lectin superfamily protein; FUNCTIONS IN: molecular_function unknown; INVOLVED IN: response to salt stress; LOCATED IN: cellular_component unknown; EXPRESSED IN: 22 plant structures; EXPRESSED DURING: 14 growth stages; CONTAINS InterPro DOMAIN/s: Mannose-binding lectin (InterPro:IPR001229); BEST Arabidopsis thaliana protein match is: myrosinase-binding protein 1 (TAIR:AT1G52040.1)…
AT5G02490	2.93047	7.46546e-43	8.63891e-41	Heat shock protein 70 (Hsp 70) family protein; FUNCTIONS IN: protein binding; INVOLVED IN: protein folding, response to cadmium ion, response to heat, response to bacterium; LOCATED IN: cytosol, cell wall, plasma membrane; EXPRESSED IN: 19 plant structures; EXPRESSED DURING: 10 growth stages; CONTAINS InterPro DOMAIN/s: Heat shock protein 70, conserved site (InterPro:IPR018181), Heat shock protei…
AT1G02220	2.92967	7.77264e-41	7.88395e-39	NAC domain containing protein 3 (NAC003); FUNCTIONS IN: sequence-specific DNA binding transcription factor activity; INVOLVED IN: multicellular organismal development, regulation of transcription; LOCATED IN: cellular_component unknown; EXPRESSED IN: 17 plant structures; EXPRESSED DURING: LP.06 six leaves visible, LP.04 four leaves visible, 4 anthesis, 4 leaf senescence stage, petal differentiati…
AT5G51440	2.92256	6.85529e-31	3.78007e-29	HSP20-like chaperones superfamily protein; CONTAINS InterPro DOMAIN/s: Heat shock protein Hsp20 (InterPro:IPR002068), HSP20-like chaperone (InterPro:IPR008978); BEST Arabidopsis thaliana protein match is: mitochondrion-localized small heat shock protein 23.6 (TAIR:AT4G25200.1); Has 3995 Blast hits to 3995 proteins in 1037 species: Archae - 138; Bacteria - 2214; Metazoa - 5; Fungi - 114; Plants - …
AT3G51895	2.91692	5.47872e-55	1.21657e-52	sulfate transporter 3;1 (SULTR3;1); FUNCTIONS IN: secondary active sulfate transmembrane transporter activity, transporter activity, sulfate transmembrane transporter activity; INVOLVED IN: sulfate transport, transport, transmembrane transport; LOCATED IN: integral to membrane, membrane; EXPRESSED IN: 24 plant structures; EXPRESSED DURING: 15 growth stages; CONTAINS InterPro DOMAIN/s: Sulphate tr…
AT1G18870	2.90987	1.67704e-47	2.62449e-45	isochorismate synthase 2 (ICS2); CONTAINS InterPro DOMAIN/s: Chorismate binding, C-terminal (InterPro:IPR015890), ADC synthase (InterPro:IPR005801), Isochorismate synthase (InterPro:IPR004561); BEST Arabidopsis thaliana protein match is: ADC synthase superfamily protein (TAIR:AT1G74710.1); Has 14372 Blast hits to 14368 proteins in 2522 species: Archae - 246; Bacteria - 10572; Metazoa - 5; Fungi -…
AT1G17420	2.90755	5.4617e-52	1.04356e-49	lipoxygenase 3 (LOX3); FUNCTIONS IN: oxidoreductase activity, acting on single donors with incorporation of molecular oxygen, incorporation of two atoms of oxygen, lipoxygenase activity, iron ion binding, metal ion binding; INVOLVED IN: growth, response to fungus, jasmonic acid biosynthetic process, response to wounding, defense response; LOCATED IN: chloroplast; EXPRESSED IN: 22 plant structures…
AT5G13170	2.89575	4.7685e-49	8.248e-47	senescence-associated gene 29 (SAG29); LOCATED IN: endomembrane system, integral to membrane, membrane; EXPRESSED IN: 13 plant structures; EXPRESSED DURING: LP.04 four leaves visible, 4 anthesis, C globular stage, petal differentiation and expansion stage; CONTAINS InterPro DOMAIN/s: MtN3/saliva-related transmembrane protein, conserved region (InterPro:IPR018169), RAG1-activating protein 1 homolo…
AT5G03350	2.89506	3.84552e-22	1.20361e-20	Legume lectin family protein; FUNCTIONS IN: carbohydrate binding, binding; INVOLVED IN: biological_process unknown; LOCATED IN: apoplast, cell wall, chloroplast; EXPRESSED IN: 19 plant structures; EXPRESSED DURING: 12 growth stages; CONTAINS InterPro DOMAIN/s: Legume lectin, beta chain (InterPro:IPR001220), Concanavalin A-like lectin/glucanase, subgroup (InterPro:IPR013320), Concanavalin A-like l…
AT4G25220	2.89047	7.7778e-36	5.86261e-34	root hair specific 15 (RHS15); FUNCTIONS IN: transporter activity; INVOLVED IN: transport, transmembrane transport; EXPRESSED IN: root hair, root; CONTAINS InterPro DOMAIN/s: Major facilitator superfamily (InterPro:IPR020846), Major facilitator superfamily MFS-1 (InterPro:IPR011701), Major facilitator superfamily, general substrate transporter (InterPro:IPR016196); BEST Arabidopsis thaliana prote…
AT2G16430	2.89003	1.09741e-61	3.27865e-59	purple acid phosphatase 10 (PAP10); FUNCTIONS IN: protein serine/threonine phosphatase activity, acid phosphatase activity; INVOLVED IN: biological_process unknown; LOCATED IN: cell wall, plant-type cell wall; EXPRESSED IN: 25 plant structures; EXPRESSED DURING: 15 growth stages; CONTAINS InterPro DOMAIN/s: Purple acid phosphatase, N-terminal (InterPro:IPR015914), Metallophosphoesterase (InterPro…
AT5G23190	2.88875	1.96214e-37	1.67056e-35	cytochrome P450, family 86, subfamily B, polypeptide 1 (CYP86B1); FUNCTIONS IN: electron carrier activity, monooxygenase activity, iron ion binding, oxygen binding, heme binding; INVOLVED IN: very long-chain fatty acid biosynthetic process, suberin biosynthetic process; LOCATED IN: endoplasmic reticulum; EXPRESSED IN: hypocotyl, root, flower; EXPRESSED DURING: petal differentiation and expansion …
AT3G14620	2.87451	3.45827e-50	6.11036e-48	cytochrome P450, family 72, subfamily A, polypeptide 8 (CYP72A8); FUNCTIONS IN: electron carrier activity, monooxygenase activity, iron ion binding, oxygen binding, heme binding; INVOLVED IN: response to cyclopentenone; LOCATED IN: endomembrane system; EXPRESSED IN: 19 plant structures; EXPRESSED DURING: 10 growth stages; CONTAINS InterPro DOMAIN/s: Cytochrome P450 (InterPro:IPR001128), Cytochrom…
AT3G45140	2.86252	1.82914e-46	2.68361e-44	lipoxygenase 2 (LOX2); FUNCTIONS IN: lipoxygenase activity; INVOLVED IN: in 7 processes; LOCATED IN: chloroplast thylakoid membrane, chloroplast stroma, chloroplast, chloroplast envelope; EXPRESSED IN: 24 plant structures; EXPRESSED DURING: 13 growth stages; CONTAINS InterPro DOMAIN/s: Lipoxygenase, iron binding site (InterPro:IPR020833), Lipoxygenase, C-terminal (InterPro:IPR013819), Lipoxygenas…
AT4G08400	2.86173	2.59448e-17	5.66168e-16	Proline-rich extensin-like family protein; FUNCTIONS IN: structural constituent of cell wall; INVOLVED IN: plant-type cell wall organization; LOCATED IN: cellular_component unknown; EXPRESSED IN: male gametophyte; EXPRESSED DURING: M germinated pollen stage; CONTAINS InterPro DOMAIN/s: Extensin-like repeat (InterPro:IPR006706); BEST Arabidopsis thaliana protein match is: Proline-rich extensin-lik…
AT1G76960	2.8579	8.43096e-11	1.01418e-09	unknown protein; FUNCTIONS IN: molecular_function unknown; INVOLVED IN: biological_process unknown; LOCATED IN: endomembrane system; EXPRESSED IN: 9 plant structures; EXPRESSED DURING: 8 growth stages; Has 8 Blast hits to 8 proteins in 2 species: Archae - 0; Bacteria - 0; Metazoa - 0; Fungi - 0; Plants - 8; Viruses - 0; Other Eukaryotes - 0 (source: NCBI BLink).
AT2G34810	2.84891	6.77328e-32	3.9608e-30	FAD-binding Berberine family protein; FUNCTIONS IN: electron carrier activity, oxidoreductase activity, FAD binding, catalytic activity; INVOLVED IN: response to jasmonic acid stimulus, response to wounding; LOCATED IN: endomembrane system; EXPRESSED IN: 22 plant structures; EXPRESSED DURING: 13 growth stages; CONTAINS InterPro DOMAIN/s: FAD-binding, type 2 (InterPro:IPR016166), Berberine/berberi…
AT5G61420	2.84054	2.91983e-63	9.40758e-61	myb domain protein 28 (MYB28); CONTAINS InterPro DOMAIN/s: SANT, DNA-binding (InterPro:IPR001005), Homeodomain-like (InterPro:IPR009057), Myb, DNA-binding (InterPro:IPR014778), HTH transcriptional regulator, Myb-type, DNA-binding (InterPro:IPR017930), Homeodomain-related (InterPro:IPR012287), Myb transcription factor (InterPro:IPR015495); BEST Arabidopsis thaliana protein match is: myb domain pro…
AT4G27560	2.83673	2.6568e-41	2.72853e-39	UDP-Glycosyltransferase superfamily protein; FUNCTIONS IN: transferase activity, transferring glycosyl groups; INVOLVED IN: response to salt stress, N-terminal protein myristoylation; LOCATED IN: cellular_component unknown; EXPRESSED IN: guard cell; CONTAINS InterPro DOMAIN/s: UDP-glucuronosyl/UDP-glucosyltransferase (InterPro:IPR002213); BEST Arabidopsis thaliana protein match is: UDP-Glycosyltr…
AT4G22214	2.82614	6.24513e-31	3.46689e-29	Defensin-like (DEFL) family protein; INVOLVED IN: biological_process unknown; LOCATED IN: endomembrane system; CONTAINS InterPro DOMAIN/s: Defensin-like protein, Arabidopsis (InterPro:IPR022618), Low-molecular-weight cysteine-rich family (InterPro:IPR020191); BEST Arabidopsis thaliana protein match is: Arabidopsis defensin-like protein (TAIR:AT4G22230.1); Has 30201 Blast hits to 17322 proteins in…
AT1G01060	2.822	2.49007e-56	6.10698e-54	LATE ELONGATED HYPOCOTYL (LHY); CONTAINS InterPro DOMAIN/s: SANT, DNA-binding (InterPro:IPR001005), Homeodomain-like (InterPro:IPR009057), Myb, DNA-binding (InterPro:IPR014778), HTH transcriptional regulator, Myb-type, DNA-binding (InterPro:IPR017930), Myb-like DNA-binding domain, SHAQKYF class (InterPro:IPR006447); BEST Arabidopsis thaliana protein match is: circadian clock associated 1 (TAIR:AT…
AT3G54580	2.81958	1.02524e-20	2.89962e-19	Proline-rich extensin-like family protein; FUNCTIONS IN: structural constituent of cell wall; INVOLVED IN: plant-type cell wall organization; LOCATED IN: endomembrane system; EXPRESSED IN: male gametophyte, root, pollen tube; EXPRESSED DURING: L mature pollen stage; CONTAINS InterPro DOMAIN/s: Extensin-like repeat (InterPro:IPR006706); BEST Arabidopsis thaliana protein match is: Proline-rich exte…
AT3G51240	2.81566	9.53593e-54	2.06177e-51	flavanone 3-hydroxylase (F3H); FUNCTIONS IN: naringenin 3-dioxygenase activity; INVOLVED IN: response to UV-B, response to sucrose stimulus, flavonoid biosynthetic process; LOCATED IN: cellular_component unknown; EXPRESSED IN: 20 plant structures; EXPRESSED DURING: 13 growth stages; CONTAINS InterPro DOMAIN/s: Oxoglutarate/iron-dependent oxygenase (InterPro:IPR005123); BEST Arabidopsis thaliana p…
AT2G36800	2.81087	7.21792e-35	5.09034e-33	don-glucosyltransferase 1 (DOGT1); CONTAINS InterPro DOMAIN/s: UDP-glucuronosyl/UDP-glucosyltransferase (InterPro:IPR002213); BEST Arabidopsis thaliana protein match is: UDP-glucosyl transferase 73C6 (TAIR:AT2G36790.1); Has 7663 Blast hits to 7564 proteins in 401 species: Archae - 0; Bacteria - 196; Metazoa - 2172; Fungi - 32; Plants - 5134; Viruses - 64; Other Eukaryotes - 65 (source: NCBI BLink…
AT2G15220	2.80939	8.40574e-28	3.80504e-26	Plant basic secretory protein (BSP) family protein; INVOLVED IN: defense response; LOCATED IN: endomembrane system; EXPRESSED DURING: seedling growth; CONTAINS InterPro DOMAIN/s: Uncharacterised protein family, basic secretory protein (InterPro:IPR007541); BEST Arabidopsis thaliana protein match is: Plant basic secretory protein (BSP) family protein (TAIR:AT2G15130.1); Has 296 Blast hits to 296 p…
AT5G48070	2.79718	1.47043e-29	7.69496e-28	xyloglucan endotransglucosylase/hydrolase 20 (XTH20); FUNCTIONS IN: hydrolase activity, acting on glycosyl bonds, xyloglucan:xyloglucosyl transferase activity, hydrolase activity, hydrolyzing O-glycosyl compounds; INVOLVED IN: carbohydrate metabolic process, cellular glucan metabolic process; LOCATED IN: endomembrane system, cell wall, apoplast; EXPRESSED IN: 7 plant structures; EXPRESSED DURING:…
AT5G02200	2.79088	1.50891e-23	5.29796e-22	far-red-elongated hypocotyl1-like (FHL); BEST Arabidopsis thaliana protein match is: far-red elongated hypocotyl 1 (TAIR:AT2G37678.1); Has 27 Blast hits to 27 proteins in 6 species: Archae - 0; Bacteria - 0; Metazoa - 0; Fungi - 0; Plants - 27; Viruses - 0; Other Eukaryotes - 0 (source: NCBI BLink).
AT5G15960	2.78306	2.34817e-36	1.82868e-34	KIN1; BEST Arabidopsis thaliana protein match is: stress-responsive protein (KIN2) / stress-induced protein (KIN2) / cold-responsive protein (COR6.6) / cold-regulated protein (COR6.6) (TAIR:AT5G15970.1); Has 1807 Blast hits to 1807 proteins in 277 species: Archae - 0; Bacteria - 0; Metazoa - 736; Fungi - 347; Plants - 385; Viruses - 0; Other Eukaryotes - 339 (source: NCBI BLink).
AT2G40370	2.78291	6.59089e-42	7.07853e-40	laccase 5 (LAC5); FUNCTIONS IN: laccase activity; INVOLVED IN: response to copper ion; LOCATED IN: endomembrane system, apoplast; EXPRESSED IN: 8 plant structures; EXPRESSED DURING: 4 anthesis, petal differentiation and expansion stage; CONTAINS InterPro DOMAIN/s: Multicopper oxidase, type 3 (InterPro:IPR011707), Laccase (InterPro:IPR017761), Multicopper oxidase, type 2 (InterPro:IPR011706), Cupr…
AT3G19430	2.78176	1.02428e-28	4.93576e-27	late embryogenesis abundant protein-related / LEA protein-related; CONTAINS InterPro DOMAIN/s: Root cap (InterPro:IPR009646); BEST Arabidopsis thaliana protein match is: Late embryogenesis abundant (LEA) protein-related (TAIR:AT5G60520.1); Has 407828 Blast hits to 124211 proteins in 3571 species: Archae - 1492; Bacteria - 100012; Metazoa - 145570; Fungi - 58500; Plants - 39690; Viruses - 10531; O…
AT3G25760	2.76398	2.80048e-40	2.75554e-38	allene oxide cyclase 1 (AOC1); FUNCTIONS IN: allene-oxide cyclase activity; INVOLVED IN: response to desiccation, response to water deprivation, jasmonic acid biosynthetic process, peptidyl-cysteine S-nitrosylation; LOCATED IN: chloroplast thylakoid membrane, chloroplast, chloroplast envelope; EXPRESSED IN: pollen tube; EXPRESSED DURING: 4 leaf senescence stage; CONTAINS InterPro DOMAIN/s: Allene…
AT3G49960	2.75756	3.48497e-44	4.43915e-42	Peroxidase superfamily protein; FUNCTIONS IN: peroxidase activity, heme binding; INVOLVED IN: response to oxidative stress, oxidation reduction; LOCATED IN: endomembrane system; CONTAINS InterPro DOMAIN/s: Haem peroxidase (InterPro:IPR010255), Plant peroxidase (InterPro:IPR000823), Peroxidases heam-ligand binding site (InterPro:IPR019793), Haem peroxidase, plant/fungal/bacterial (InterPro:IPR0020…
AT5G61430	2.75579	4.80035e-25	1.85599e-23	NAC domain containing protein 100 (NAC100); FUNCTIONS IN: sequence-specific DNA binding transcription factor activity; INVOLVED IN: multicellular organismal development, regulation of transcription; LOCATED IN: cellular_component unknown; EXPRESSED IN: 9 plant structures; EXPRESSED DURING: LP.04 four leaves visible, 4 anthesis, petal differentiation and expansion stage; CONTAINS InterPro DOMAIN/s…
AT2G32190	2.74306	1.64976e-05	8.86198e-05	unknown protein; BEST Arabidopsis thaliana protein match is: unknown protein (TAIR:AT2G32210.1); Has 218 Blast hits to 218 proteins in 24 species: Archae - 0; Bacteria - 0; Metazoa - 0; Fungi - 16; Plants - 202; Viruses - 0; Other Eukaryotes - 0 (source: NCBI BLink).
AT3G44630	2.72935	4.89316e-46	6.87217e-44	Disease resistance protein (TIR-NBS-LRR class) family; FUNCTIONS IN: transmembrane receptor activity, nucleoside-triphosphatase activity, nucleotide binding, ATP binding; INVOLVED IN: N-terminal protein myristoylation, defense response; LOCATED IN: intrinsic to membrane; EXPRESSED IN: 22 plant structures; EXPRESSED DURING: 13 growth stages; CONTAINS InterPro DOMAIN/s: ATPase, AAA+ type, core (Int…
AT3G19710	2.72784	7.17957e-47	1.08234e-44	branched-chain aminotransferase4 (BCAT4); CONTAINS InterPro DOMAIN/s: Aminotransferase, class IV (InterPro:IPR001544), Branched-chain amino acid aminotransferase II (InterPro:IPR005786); BEST Arabidopsis thaliana protein match is: D-aminoacid aminotransferase-like PLP-dependent enzymes superfamily protein (TAIR:AT1G50110.1); Has 11097 Blast hits to 11097 proteins in 2502 species: Archae - 154; Ba…
AT5G11110	2.72231	6.57105e-68	2.69939e-65	sucrose phosphate synthase 2F (SPS2F); FUNCTIONS IN: sucrose-phosphate synthase activity; INVOLVED IN: biosynthetic process, sucrose metabolic process; LOCATED IN: plasma membrane; EXPRESSED IN: 25 plant structures; EXPRESSED DURING: 15 growth stages; CONTAINS InterPro DOMAIN/s: Sucrose-phosphate synthase (InterPro:IPR006380), Sucrose synthase (InterPro:IPR000368), Sucrose phosphate synthase, pla…
AT3G60330	2.72228	1.45234e-60	4.11462e-58	H(+)-ATPase 7 (HA7); FUNCTIONS IN: hydrogen-exporting ATPase activity, phosphorylative mechanism; INVOLVED IN: cation transport, metabolic process, ATP biosynthetic process; LOCATED IN: plasma membrane; EXPRESSED IN: 7 plant structures; EXPRESSED DURING: L mature pollen stage, M germinated pollen stage, 4 anthesis, petal differentiation and expansion stage; CONTAINS InterPro DOMAIN/s: ATPase, P-t…
AT1G64590	2.71943	1.3685e-43	1.6414e-41	NAD(P)-binding Rossmann-fold superfamily protein; FUNCTIONS IN: oxidoreductase activity, binding, catalytic activity; INVOLVED IN: oxidation reduction, metabolic process; EXPRESSED IN: 20 plant structures; EXPRESSED DURING: 12 growth stages; CONTAINS InterPro DOMAIN/s: NAD(P)-binding domain (InterPro:IPR016040), Glucose/ribitol dehydrogenase (InterPro:IPR002347), Short-chain dehydrogenase/reducta…
AT1G64780	2.7162	1.04263e-56	2.59583e-54	ammonium transporter 1;2 (AMT1;2); CONTAINS InterPro DOMAIN/s: Ammonium transporter (InterPro:IPR001905), Ammonium transporter, conserved site (InterPro:IPR018047); BEST Arabidopsis thaliana protein match is: ammonium transporter 1;1 (TAIR:AT4G13510.1); Has 11676 Blast hits to 11662 proteins in 2073 species: Archae - 224; Bacteria - 4692; Metazoa - 520; Fungi - 427; Plants - 507; Viruses - 0; Oth…
AT4G08410	2.71277	5.95153e-27	2.53356e-25	Proline-rich extensin-like family protein; FUNCTIONS IN: structural constituent of cell wall; INVOLVED IN: plant-type cell wall organization; EXPRESSED IN: shoot apex, embryo, hypocotyl, sepal, root; EXPRESSED DURING: 4 anthesis, E expanded cotyledon stage; CONTAINS InterPro DOMAIN/s: Extensin-like repeat (InterPro:IPR006706); BEST Arabidopsis thaliana protein match is: Proline-rich extensin-like…
AT5G35190	2.71053	4.31233e-35	3.09433e-33	proline-rich extensin-like family protein; FUNCTIONS IN: structural constituent of cell wall; INVOLVED IN: plant-type cell wall organization; LOCATED IN: endomembrane system; EXPRESSED IN: root; CONTAINS InterPro DOMAIN/s: Extensin-like repeat (InterPro:IPR006706); BEST Arabidopsis thaliana protein match is: Proline-rich extensin-like family protein (TAIR:AT4G13390.1); Has 1807 Blast hits to 1807…
AT3G13080	2.70934	2.092e-45	2.86465e-43	multidrug resistance-associated protein 3 (MRP3); FUNCTIONS IN: chlorophyll catabolite transmembrane transporter activity, ATPase activity, coupled to transmembrane movement of substances, glutathione S-conjugate-exporting ATPase activity; INVOLVED IN: transport, transmembrane transport; LOCATED IN: apoplast, vacuolar membrane, plasma membrane, plant-type vacuole; EXPRESSED IN: 6 plant structures…
AT1G62180	2.705	5.82832e-46	8.11618e-44	5'adenylylphosphosulfate reductase 2 (APR2); FUNCTIONS IN: adenylyl-sulfate reductase activity, phosphoadenylyl-sulfate reductase (thioredoxin) activity; INVOLVED IN: sulfate assimilation, phosphoadenylyl sulfate reduction by phosphoadenylyl-sulfate reductase (thioredoxin), sulfate assimilation; LOCATED IN: chloroplast stroma, chloroplast; EXPRESSED IN: 23 plant structures; EXPRESSED DURING: 13 g…
AT2G43100	2.70188	8.09425e-57	2.0782e-54	isopropylmalate isomerase 2 (IPMI2); FUNCTIONS IN: hydro-lyase activity, 3-isopropylmalate dehydratase activity; INVOLVED IN: leucine biosynthetic process, metabolic process; LOCATED IN: plastid; EXPRESSED IN: 20 plant structures; EXPRESSED DURING: 10 growth stages; CONTAINS InterPro DOMAIN/s: 3-isopropylmalate dehydratase, small subunit-like (InterPro:IPR012305), Aconitase A/isopropylmalate dehy…
AT5G01820	2.69834	5.22134e-38	4.54083e-36	serine/threonine protein kinase 1 (SR1); FUNCTIONS IN: protein serine/threonine kinase activity, protein kinase activity, kinase activity, ATP binding; INVOLVED IN: signal transduction, protein amino acid phosphorylation; LOCATED IN: vacuole; EXPRESSED IN: 23 plant structures; EXPRESSED DURING: 15 growth stages; CONTAINS InterPro DOMAIN/s: Protein kinase, ATP binding site (InterPro:IPR017441), Se…
AT1G17745	2.69708	9.31967e-43	1.07092e-40	3-phosphoglycerate dehydrogenase (PGDH); FUNCTIONS IN: phosphoglycerate dehydrogenase activity, protein binding; INVOLVED IN: L-serine biosynthetic process; LOCATED IN: cytosol, nucleus, chloroplast; EXPRESSED IN: 24 plant structures; EXPRESSED DURING: 14 growth stages; CONTAINS InterPro DOMAIN/s: D-3-phosphoglycerate dehydrogenase (InterPro:IPR006236), D-isomer specific 2-hydroxyacid dehydrogena…
AT1G67360	2.69424	2.78219e-37	2.3325e-35	Rubber elongation factor protein (REF); INVOLVED IN: biological_process unknown; LOCATED IN: vacuole; EXPRESSED IN: 24 plant structures; EXPRESSED DURING: 15 growth stages; CONTAINS InterPro DOMAIN/s: Rubber elongation factor (InterPro:IPR008802); BEST Arabidopsis thaliana protein match is: Rubber elongation factor protein (REF) (TAIR:AT2G47780.1); Has 125 Blast hits to 125 proteins in 21 species…
AT4G11650	2.69212	5.94466e-42	6.42649e-40	osmotin 34 (OSM34); INVOLVED IN: defense response to fungus, incompatible interaction, response to salt stress, defense response to bacterium, incompatible interaction, response to other organism; LOCATED IN: endomembrane system; EXPRESSED IN: 6 plant structures; EXPRESSED DURING: 4 anthesis; CONTAINS InterPro DOMAIN/s: Thaumatin, conserved site (InterPro:IPR017949), Thaumatin, pathogenesis-relat…
AT5G07690	2.68914	1.55182e-32	9.51476e-31	myb domain protein 29 (MYB29); CONTAINS InterPro DOMAIN/s: SANT, DNA-binding (InterPro:IPR001005), Homeodomain-like (InterPro:IPR009057), Myb, DNA-binding (InterPro:IPR014778), HTH transcriptional regulator, Myb-type, DNA-binding (InterPro:IPR017930), Homeodomain-related (InterPro:IPR012287), Myb transcription factor (InterPro:IPR015495); BEST Arabidopsis thaliana protein match is: myb domain pro…
AT3G60540	2.6886	9.22519e-13	1.401e-11	Preprotein translocase Sec, Sec61-beta subunit protein; CONTAINS InterPro DOMAIN/s: Preprotein translocase Sec, Sec61-beta subunit, eukarya (InterPro:IPR016482), Preprotein translocase Sec, Sec61-beta subunit (InterPro:IPR005609); BEST Arabidopsis thaliana protein match is: Preprotein translocase Sec, Sec61-beta subunit protein (TAIR:AT2G45070.4); Has 393 Blast hits to 393 proteins in 149 species…
AT1G12040	2.68453	1.32393e-35	9.93374e-34	leucine-rich repeat/extensin 1 (LRX1); CONTAINS InterPro DOMAIN/s: Leucine-rich repeat-containing N-terminal domain, type 2 (InterPro:IPR013210), Leucine-rich repeat (InterPro:IPR001611); BEST Arabidopsis thaliana protein match is: leucine-rich repeat/extensin 2 (TAIR:AT1G62440.1); Has 373279 Blast hits to 102116 proteins in 2982 species: Archae - 793; Bacteria - 62996; Metazoa - 122212; Fungi - …
AT4G13390	2.67936	4.00563e-42	4.44733e-40	Proline-rich extensin-like family protein; FUNCTIONS IN: structural constituent of cell wall; INVOLVED IN: plant-type cell wall organization; LOCATED IN: endomembrane system; CONTAINS InterPro DOMAIN/s: Extensin-like repeat (InterPro:IPR006706); BEST Arabidopsis thaliana protein match is: Proline-rich extensin-like family protein (TAIR:AT5G06640.1); Has 154812 Blast hits to 45323 proteins in 1720…
AT3G56080	2.67866	4.60295e-37	3.78179e-35	S-adenosyl-L-methionine-dependent methyltransferases superfamily protein; INVOLVED IN: biological_process unknown; LOCATED IN: endomembrane system; EXPRESSED IN: 17 plant structures; EXPRESSED DURING: 9 growth stages; CONTAINS InterPro DOMAIN/s: Protein of unknown function DUF248, methyltransferase putative (InterPro:IPR004159); BEST Arabidopsis thaliana protein match is: S-adenosyl-L-methionine-…
AT3G04530	2.67016	2.30338e-32	1.38642e-30	phosphoenolpyruvate carboxylase kinase 2 (PPCK2); CONTAINS InterPro DOMAIN/s: Protein kinase, ATP binding site (InterPro:IPR017441), Serine/threonine-protein kinase domain (InterPro:IPR002290), Serine/threonine-protein kinase-like domain (InterPro:IPR017442), Protein kinase-like domain (InterPro:IPR011009), Serine/threonine-protein kinase, active site (InterPro:IPR008271), Protein kinase, catalyt…
AT2G01880	2.66792	1.83294e-32	1.11966e-30	purple acid phosphatase 7 (PAP7); FUNCTIONS IN: protein serine/threonine phosphatase activity, acid phosphatase activity; LOCATED IN: endomembrane system; EXPRESSED IN: 7 plant structures; CONTAINS InterPro DOMAIN/s: Metallophosphoesterase (InterPro:IPR004843); BEST Arabidopsis thaliana protein match is: purple acid phosphatase 17 (TAIR:AT3G17790.1); Has 30201 Blast hits to 17322 proteins in 780 …
AT1G67600	2.66675	1.08613e-20	3.05605e-19	Acid phosphatase/vanadium-dependent haloperoxidase-related protein; FUNCTIONS IN: molecular_function unknown; INVOLVED IN: biological_process unknown; LOCATED IN: endomembrane system; EXPRESSED IN: 9 plant structures; EXPRESSED DURING: 4 anthesis, C globular stage, petal differentiation and expansion stage, D bilateral stage; CONTAINS InterPro DOMAIN/s: Acid phosphatase/vanadium-dependent haloper…
AT1G58280	2.66231	3.22646e-45	4.38158e-43	Phosphoglycerate mutase family protein; LOCATED IN: chloroplast; CONTAINS InterPro DOMAIN/s: Histidine phosphatase superfamily, clade-1 (InterPro:IPR013078); BEST Arabidopsis thaliana protein match is: Phosphoglycerate mutase family protein (TAIR:AT5G64460.8); Has 589 Blast hits to 589 proteins in 110 species: Archae - 0; Bacteria - 12; Metazoa - 0; Fungi - 285; Plants - 167; Viruses - 0; Other E…
AT2G36792	2.66204	9.14728e-32	5.23721e-30	N	A
AT2G29440	2.65811	3.18914e-18	7.5619e-17	glutathione S-transferase tau 6 (GSTU6); CONTAINS InterPro DOMAIN/s: Thioredoxin fold (InterPro:IPR012335), Glutathione S-transferase, C-terminal-like (InterPro:IPR010987), Glutathione S-transferase/chloride channel, C-terminal (InterPro:IPR017933), Glutathione S-transferase, N-terminal (InterPro:IPR004045), Thioredoxin-like fold (InterPro:IPR012336); BEST Arabidopsis thaliana protein match is: g…
AT3G03780	2.65536	4.38118e-39	4.06732e-37	methionine synthase 2 (MS2); FUNCTIONS IN: 5-methyltetrahydropteroyltriglutamate-homocysteine S-methyltransferase activity, methionine synthase activity; INVOLVED IN: response to cadmium ion, response to salt stress, methionine biosynthetic process; LOCATED IN: cytosol, apoplast, plasma membrane, chloroplast, chloroplast envelope; EXPRESSED IN: 8 plant structures; EXPRESSED DURING: L mature polle…
AT4G14060	2.65446	3.88578e-11	4.85191e-10	Polyketide cyclase/dehydrase and lipid transport superfamily protein; FUNCTIONS IN: molecular_function unknown; INVOLVED IN: response to biotic stimulus, defense response; LOCATED IN: cellular_component unknown; EXPRESSED IN: cotyledon, root; CONTAINS InterPro DOMAIN/s: Bet v I allergen (InterPro:IPR000916); BEST Arabidopsis thaliana protein match is: MLP-like protein 328 (TAIR:AT2G01520.1); Has …
AT4G22070	2.65143	6.71361e-35	4.75508e-33	WRKY DNA-binding protein 31 (WRKY31); CONTAINS InterPro DOMAIN/s: DNA-binding WRKY (InterPro:IPR003657); BEST Arabidopsis thaliana protein match is: WRKY family transcription factor (TAIR:AT4G04450.1); Has 30201 Blast hits to 17322 proteins in 780 species: Archae - 12; Bacteria - 1396; Metazoa - 17338; Fungi - 3422; Plants - 5037; Viruses - 0; Other Eukaryotes - 2996 (source: NCBI BLink).
AT2G46830	2.64641	1.07322e-50	1.93793e-48	circadian clock associated 1 (CCA1); CONTAINS InterPro DOMAIN/s: SANT, DNA-binding (InterPro:IPR001005), Myb, DNA-binding (InterPro:IPR014778), Homeodomain-like (InterPro:IPR009057), Myb-like DNA-binding domain, SHAQKYF class (InterPro:IPR006447), HTH transcriptional regulator, Myb-type, DNA-binding (InterPro:IPR017930); BEST Arabidopsis thaliana protein match is: Homeodomain-like superfamily pro…
AT4G22200	2.64208	4.45111e-46	6.30522e-44	potassium transport 2/3 (KT2/3); FUNCTIONS IN: inward rectifier potassium channel activity, protein binding, cyclic nucleotide binding; INVOLVED IN: regulation of membrane potential, response to abscisic acid stimulus; LOCATED IN: membrane; EXPRESSED IN: 24 plant structures; EXPRESSED DURING: 13 growth stages; CONTAINS InterPro DOMAIN/s: Cyclic nucleotide-binding (InterPro:IPR000595), Potassium c…
AT1G65490	2.62691	2.05736e-28	9.71452e-27	unknown protein; FUNCTIONS IN: molecular_function unknown; INVOLVED IN: biological_process unknown; LOCATED IN: endomembrane system; EXPRESSED IN: 22 plant structures; EXPRESSED DURING: 13 growth stages; BEST Arabidopsis thaliana protein match is: unknown protein (TAIR:AT1G65486.1); Has 23 Blast hits to 23 proteins in 2 species: Archae - 0; Bacteria - 0; Metazoa - 0; Fungi - 0; Plants - 23; Virus…
AT3G60280	2.62606	5.06576e-30	2.72028e-28	uclacyanin 3 (UCC3); FUNCTIONS IN: electron carrier activity, copper ion binding; LOCATED IN: anchored to membrane; EXPRESSED IN: flower; EXPRESSED DURING: petal differentiation and expansion stage; CONTAINS InterPro DOMAIN/s: Plastocyanin-like (InterPro:IPR003245), Cupredoxin (InterPro:IPR008972); BEST Arabidopsis thaliana protein match is: Cupredoxin superfamily protein (TAIR:AT3G60270.1); Has …
AT3G21560	2.62002	1.87518e-41	2.00084e-39	UGT84A2; CONTAINS InterPro DOMAIN/s: UDP-glucuronosyl/UDP-glucosyltransferase (InterPro:IPR002213); BEST Arabidopsis thaliana protein match is: UDP-Glycosyltransferase superfamily protein (TAIR:AT4G15490.1); Has 7875 Blast hits to 7793 proteins in 474 species: Archae - 0; Bacteria - 315; Metazoa - 2199; Fungi - 84; Plants - 5106; Viruses - 112; Other Eukaryotes - 59 (source: NCBI BLink).
AT2G36970	2.61508	1.16726e-24	4.35918e-23	UDP-Glycosyltransferase superfamily protein; FUNCTIONS IN: UDP-glycosyltransferase activity, transferase activity, transferring glycosyl groups; INVOLVED IN: metabolic process; LOCATED IN: endomembrane system; EXPRESSED IN: 20 plant structures; EXPRESSED DURING: 13 growth stages; CONTAINS InterPro DOMAIN/s: UDP-glucuronosyl/UDP-glucosyltransferase (InterPro:IPR002213); BEST Arabidopsis thaliana p…
AT2G35980	2.61326	3.5167e-11	4.42036e-10	YELLOW-LEAF-SPECIFIC GENE 9 (YLS9); FUNCTIONS IN: molecular_function unknown; INVOLVED IN: defense response to virus, leaf senescence, response to other organism; LOCATED IN: chloroplast; EXPRESSED IN: 7 plant structures; EXPRESSED DURING: 4 anthesis, 4 leaf senescence stage, petal differentiation and expansion stage; CONTAINS InterPro DOMAIN/s: Late embryogenesis abundant protein, group 2 (Inter…
AT3G21670	2.61006	1.02065e-50	1.86348e-48	Major facilitator superfamily protein; FUNCTIONS IN: transporter activity; INVOLVED IN: oligopeptide transport; LOCATED IN: membrane; EXPRESSED IN: 21 plant structures; EXPRESSED DURING: 13 growth stages; CONTAINS InterPro DOMAIN/s: Oligopeptide transporter (InterPro:IPR000109), Major facilitator superfamily, general substrate transporter (InterPro:IPR016196); BEST Arabidopsis thaliana protein ma…
AT5G67400	2.59913	2.60035e-47	4.03104e-45	root hair specific 19 (RHS19); FUNCTIONS IN: peroxidase activity, heme binding; INVOLVED IN: oxidation reduction, response to oxidative stress; LOCATED IN: endomembrane system; EXPRESSED IN: root hair, root; CONTAINS InterPro DOMAIN/s: Haem peroxidase (InterPro:IPR010255), Plant peroxidase (InterPro:IPR000823), Peroxidases heam-ligand binding site (InterPro:IPR019793), Haem peroxidase, plant/fung…
AT4G12030	2.59909	1.47361e-37	1.26777e-35	bile acid transporter 5 (BAT5); CONTAINS InterPro DOMAIN/s: Bile acid:sodium symporter (InterPro:IPR002657); BEST Arabidopsis thaliana protein match is: Sodium Bile acid symporter family (TAIR:AT4G22840.1); Has 30201 Blast hits to 17322 proteins in 780 species: Archae - 12; Bacteria - 1396; Metazoa - 17338; Fungi - 3422; Plants - 5037; Viruses - 0; Other Eukaryotes - 2996 (source: NCBI BLink).
AT5G52640	2.59862	5.64206e-45	7.59921e-43	heat shock protein 90.1 (HSP90.1); FUNCTIONS IN: unfolded protein binding, ATP binding; INVOLVED IN: defense response to bacterium, response to heat, response to arsenic; LOCATED IN: cytosol, cell wall, plasma membrane; EXPRESSED IN: 25 plant structures; EXPRESSED DURING: 14 growth stages; CONTAINS InterPro DOMAIN/s: Chaperone protein htpG (InterPro:IPR001404), Heat shock protein Hsp90, conserved…
AT4G34150	2.59077	2.66282e-36	2.05424e-34	Calcium-dependent lipid-binding (CaLB domain) family protein; CONTAINS InterPro DOMAIN/s: C2 membrane targeting protein (InterPro:IPR018029), C2 calcium/lipid-binding domain, CaLB (InterPro:IPR008973), C2 calcium-dependent membrane targeting (InterPro:IPR000008); BEST Arabidopsis thaliana protein match is: soybean gene regulated by cold-2 (TAIR:AT1G09070.1); Has 30201 Blast hits to 17322 proteins…
AT3G01060	2.59029	1.99605e-36	1.56934e-34	unknown protein; Has 640 Blast hits to 638 proteins in 201 species: Archae - 0; Bacteria - 293; Metazoa - 0; Fungi - 71; Plants - 72; Viruses - 0; Other Eukaryotes - 204 (source: NCBI BLink).
AT3G02870	2.5807	7.59727e-52	1.43492e-49	VTC4; FUNCTIONS IN: 3'(2'),5'-bisphosphate nucleotidase activity, L-galactose-1-phosphate phosphatase activity, inositol or phosphatidylinositol phosphatase activity, inositol-1(or 4)-monophosphatase activity; INVOLVED IN: sulfur metabolic process, L-ascorbic acid biosynthetic process, response to karrikin, response to cold, inositol biosynthetic process; LOCATED IN: plasma membrane; EXPRESSED IN…
AT3G04210	2.57816	2.44954e-37	2.07479e-35	Disease resistance protein (TIR-NBS class); FUNCTIONS IN: transmembrane receptor activity, ATP binding; INVOLVED IN: signal transduction, apoptosis, defense response, innate immune response; LOCATED IN: intrinsic to membrane, endomembrane system; EXPRESSED IN: 18 plant structures; EXPRESSED DURING: 11 growth stages; CONTAINS InterPro DOMAIN/s: NB-ARC (InterPro:IPR002182), Disease resistance prote…
AT1G70900	2.57702	2.56632e-48	4.34739e-46	unknown protein; BEST Arabidopsis thaliana protein match is: unknown protein (TAIR:AT1G23110.4); Has 57 Blast hits to 57 proteins in 14 species: Archae - 0; Bacteria - 0; Metazoa - 0; Fungi - 0; Plants - 57; Viruses - 0; Other Eukaryotes - 0 (source: NCBI BLink).
AT5G14200	2.56947	2.74046e-40	2.71272e-38	isopropylmalate dehydrogenase 1 (IMD1); FUNCTIONS IN: 3-isopropylmalate dehydrogenase activity; INVOLVED IN: glucosinolate biosynthetic process, leucine biosynthetic process, response to salt stress, metabolic process; LOCATED IN: chloroplast, chloroplast stroma, plastid; EXPRESSED IN: root, leaf; EXPRESSED DURING: seedling growth; CONTAINS InterPro DOMAIN/s: Isopropylmalate dehydrogenase (InterP…
AT1G35720	2.55893	1.75687e-37	1.50359e-35	annexin 1 (ANNAT1); FUNCTIONS IN: in 7 functions; INVOLVED IN: in 8 processes; LOCATED IN: in 10 components; EXPRESSED IN: 31 plant structures; EXPRESSED DURING: 16 growth stages; CONTAINS InterPro DOMAIN/s: Annexin like protein (InterPro:IPR015472), Annexin repeat (InterPro:IPR018502), Annexin repeat, conserved site (InterPro:IPR018252), Annexin (InterPro:IPR001464), Annexin, type plant (InterPr…
AT3G58550	2.54845	9.51175e-47	1.40808e-44	Bifunctional inhibitor/lipid-transfer protein/seed storage 2S albumin superfamily protein; FUNCTIONS IN: lipid binding; INVOLVED IN: lipid transport; LOCATED IN: anchored to membrane; EXPRESSED IN: 8 plant structures; EXPRESSED DURING: 4 leaf senescence stage, petal differentiation and expansion stage, E expanded cotyledon stage; CONTAINS InterPro DOMAIN/s: Bifunctional inhibitor/plant lipid tran…
AT4G09350	2.53935	3.35793e-10	3.74847e-09	Chaperone DnaJ-domain superfamily protein; FUNCTIONS IN: heat shock protein binding; INVOLVED IN: protein folding; LOCATED IN: chloroplast; EXPRESSED IN: 21 plant structures; EXPRESSED DURING: 13 growth stages; CONTAINS InterPro DOMAIN/s: Molecular chaperone, heat shock protein, Hsp40, DnaJ (InterPro:IPR015609), Heat shock protein DnaJ, N-terminal (InterPro:IPR001623), Heat shock protein DnaJ, co…
AT4G25820	2.53789	1.4746e-38	1.33135e-36	xyloglucan endotransglucosylase/hydrolase 14 (XTH14); FUNCTIONS IN: hydrolase activity, acting on glycosyl bonds, xyloglucan:xyloglucosyl transferase activity, hydrolase activity, hydrolyzing O-glycosyl compounds; INVOLVED IN: carbohydrate metabolic process, cellular glucan metabolic process; LOCATED IN: endomembrane system, apoplast, cell wall; EXPRESSED IN: radicle, root; CONTAINS InterPro DOMA…
AT2G38740	2.53583	1.70919e-52	3.38379e-50	Haloacid dehalogenase-like hydrolase (HAD) superfamily protein; FUNCTIONS IN: hydrolase activity, catalytic activity; INVOLVED IN: metabolic process; LOCATED IN: plasma membrane; EXPRESSED IN: 25 plant structures; EXPRESSED DURING: 15 growth stages; CONTAINS InterPro DOMAIN/s: Haloacid dehalogenase-like hydrolase (InterPro:IPR005834), Haloacid dehydrogenase/epoxide hydrolase (InterPro:IPR005833),…
AT3G09600	2.52992	7.05357e-30	3.73885e-28	Homeodomain-like superfamily protein; FUNCTIONS IN: DNA binding, sequence-specific DNA binding transcription factor activity; INVOLVED IN: in 9 processes; LOCATED IN: chloroplast; EXPRESSED IN: 22 plant structures; EXPRESSED DURING: 13 growth stages; CONTAINS InterPro DOMAIN/s: SANT, DNA-binding (InterPro:IPR001005), Homeodomain-like (InterPro:IPR009057), Myb, DNA-binding (InterPro:IPR014778), HT…
AT3G05690	2.5273	2.26208e-35	1.63747e-33	nuclear factor Y, subunit A2 (NF-YA2); CONTAINS InterPro DOMAIN/s: CCAAT-binding transcription factor, subunit B (InterPro:IPR001289); BEST Arabidopsis thaliana protein match is: nuclear factor Y, subunit A10 (TAIR:AT5G06510.2); Has 655 Blast hits to 655 proteins in 159 species: Archae - 0; Bacteria - 0; Metazoa - 138; Fungi - 132; Plants - 359; Viruses - 0; Other Eukaryotes - 26 (source: NCBI BL…
AT3G25780	2.52668	1.67927e-21	5.04457e-20	allene oxide cyclase 3 (AOC3); FUNCTIONS IN: allene-oxide cyclase activity; INVOLVED IN: response to salt stress, response to fungus, jasmonic acid biosynthetic process; LOCATED IN: plasma membrane, membrane; EXPRESSED IN: 20 plant structures; EXPRESSED DURING: 14 growth stages; CONTAINS InterPro DOMAIN/s: Allene oxide cyclase (InterPro:IPR009410); BEST Arabidopsis thaliana protein match is: alle…
AT1G12200	2.5192	1.46941e-43	1.74966e-41	Flavin-binding monooxygenase family protein; FUNCTIONS IN: NADP or NADPH binding, monooxygenase activity, FAD binding, flavin-containing monooxygenase activity; INVOLVED IN: oxidation reduction; LOCATED IN: cellular_component unknown; EXPRESSED IN: 22 plant structures; EXPRESSED DURING: 13 growth stages; CONTAINS InterPro DOMAIN/s: Flavin-containing monooxygenase FMO (InterPro:IPR000960), Flavin-…
AT5G24160	2.51495	2.44881e-38	2.18689e-36	squalene monoxygenase 6 (SQE6); FUNCTIONS IN: squalene monooxygenase activity, oxidoreductase activity, FAD binding; INVOLVED IN: sterol biosynthetic process; LOCATED IN: endomembrane system, integral to membrane; EXPRESSED IN: 12 plant structures; EXPRESSED DURING: 9 growth stages; CONTAINS InterPro DOMAIN/s: Squalene epoxidase (InterPro:IPR013698), FAD dependent oxidoreductase (InterPro:IPR0060…
AT2G43535	2.51455	1.37898e-17	3.09978e-16	Scorpion toxin-like knottin superfamily protein; FUNCTIONS IN: ion channel inhibitor activity; INVOLVED IN: defense response; LOCATED IN: endomembrane system, extracellular region; EXPRESSED IN: 20 plant structures; EXPRESSED DURING: 13 growth stages; CONTAINS InterPro DOMAIN/s: Scorpion long chain toxin (InterPro:IPR002061), Knottin (InterPro:IPR003614); BEST Arabidopsis thaliana protein match i…
AT1G53170	2.51316	1.12937e-22	3.68943e-21	ethylene response factor 8 (ERF8); CONTAINS InterPro DOMAIN/s: DNA-binding, integrase-type (InterPro:IPR016177), Pathogenesis-related transcriptional factor/ERF, DNA-binding (InterPro:IPR001471); BEST Arabidopsis thaliana protein match is: ethylene responsive element binding factor 4 (TAIR:AT3G15210.1); Has 5970 Blast hits to 5718 proteins in 254 species: Archae - 0; Bacteria - 2; Metazoa - 0; Fu…
AT5G04950	2.50464	3.30394e-38	2.91883e-36	nicotianamine synthase 1 (NAS1); CONTAINS InterPro DOMAIN/s: Nicotianamine synthase (InterPro:IPR004298); BEST Arabidopsis thaliana protein match is: nicotianamine synthase 2 (TAIR:AT5G56080.1); Has 1807 Blast hits to 1807 proteins in 277 species: Archae - 0; Bacteria - 0; Metazoa - 736; Fungi - 347; Plants - 385; Viruses - 0; Other Eukaryotes - 339 (source: NCBI BLink).
AT1G36370	2.50138	5.39203e-60	1.4767e-57	serine hydroxymethyltransferase 7 (SHM7); FUNCTIONS IN: pyridoxal phosphate binding, glycine hydroxymethyltransferase activity, catalytic activity; INVOLVED IN: response to cadmium ion, glycine metabolic process, L-serine metabolic process; EXPRESSED IN: 23 plant structures; EXPRESSED DURING: 15 growth stages; CONTAINS InterPro DOMAIN/s: Pyridoxal phosphate-dependent transferase, major domain (In…
AT1G32900	2.49885	4.36259e-40	4.21683e-38	UDP-Glycosyltransferase superfamily protein; FUNCTIONS IN: protein binding, transferase activity, transferring glycosyl groups; INVOLVED IN: biosynthetic process, glucan biosynthetic process; LOCATED IN: chloroplast; EXPRESSED IN: 21 plant structures; EXPRESSED DURING: 13 growth stages; CONTAINS InterPro DOMAIN/s: Glycogen/starch synthases, ADP-glucose type (InterPro:IPR011835), Starch synthase, …
AT1G12950	2.49813	8.68548e-29	4.23501e-27	root hair specific 2 (RSH2); FUNCTIONS IN: antiporter activity, drug transmembrane transporter activity, transporter activity; INVOLVED IN: drug transmembrane transport, transmembrane transport; LOCATED IN: membrane; EXPRESSED IN: sperm cell, root hair, root; CONTAINS InterPro DOMAIN/s: Multi antimicrobial extrusion protein MatE (InterPro:IPR002528); BEST Arabidopsis thaliana protein match is: MA…
AT4G13770	2.49579	4.19166e-39	3.91349e-37	cytochrome P450, family 83, subfamily A, polypeptide 1 (CYP83A1); CONTAINS InterPro DOMAIN/s: Cytochrome P450 (InterPro:IPR001128), Cytochrome P450, conserved site (InterPro:IPR017972), Cytochrome P450, E-class, group I (InterPro:IPR002401); BEST Arabidopsis thaliana protein match is: cytochrome P450, family 83, subfamily B, polypeptide 1 (TAIR:AT4G31500.1); Has 34068 Blast hits to 33780 proteins…
AT3G21230	2.49198	7.15027e-31	3.91644e-29	4-coumarate:CoA ligase 5 (4CL5); CONTAINS InterPro DOMAIN/s: AMP-binding, conserved site (InterPro:IPR020845), AMP-dependent synthetase/ligase (InterPro:IPR000873); BEST Arabidopsis thaliana protein match is: 4-coumarate:CoA ligase 2 (TAIR:AT3G21240.1); Has 86695 Blast hits to 79061 proteins in 3832 species: Archae - 1152; Bacteria - 55057; Metazoa - 3672; Fungi - 4648; Plants - 2823; Viruses - 1…
AT3G19970	2.48642	9.91763e-35	6.93474e-33	alpha/beta-Hydrolases superfamily protein; CONTAINS InterPro DOMAIN/s: Protein of unknown function DUF829, transmembrane 53 (InterPro:IPR008547); BEST Arabidopsis thaliana protein match is: alpha/beta-Hydrolases superfamily protein (TAIR:AT2G18245.1); Has 401 Blast hits to 400 proteins in 106 species: Archae - 0; Bacteria - 0; Metazoa - 180; Fungi - 77; Plants - 116; Viruses - 0; Other Eukaryotes…
AT3G62680	2.48278	1.98496e-55	4.65954e-53	proline-rich protein 3 (PRP3); CONTAINS InterPro DOMAIN/s: Pollen Ole e 1 allergen/extensin (InterPro:IPR006041); BEST Arabidopsis thaliana protein match is: proline-rich protein 1 (TAIR:AT1G54970.1); Has 50468 Blast hits to 23098 proteins in 1486 species: Archae - 263; Bacteria - 8049; Metazoa - 18736; Fungi - 5929; Plants - 9093; Viruses - 1757; Other Eukaryotes - 6641 (source: NCBI BLink).
AT5G01870	2.46801	9.57838e-33	6.00733e-31	Bifunctional inhibitor/lipid-transfer protein/seed storage 2S albumin superfamily protein; FUNCTIONS IN: lipid binding; INVOLVED IN: lipid transport; LOCATED IN: endomembrane system; EXPRESSED IN: 15 plant structures; EXPRESSED DURING: 7 growth stages; CONTAINS InterPro DOMAIN/s: Bifunctional inhibitor/plant lipid transfer protein/seed storage (InterPro:IPR016140), Plant lipid transfer protein/se…
AT2G41380	2.4652	1.6965e-40	1.68951e-38	S-adenosyl-L-methionine-dependent methyltransferases superfamily protein; FUNCTIONS IN: methyltransferase activity; INVOLVED IN: response to cadmium ion; LOCATED IN: mitochondrion; EXPRESSED IN: 12 plant structures; EXPRESSED DURING: LP.04 four leaves visible, 4 anthesis, petal differentiation and expansion stage; CONTAINS InterPro DOMAIN/s: Methyltransferase type 11 (InterPro:IPR013216); BEST Ar…
AT1G55210	2.46356	7.01231e-31	3.85372e-29	Disease resistance-responsive (dirigent-like protein) family protein; FUNCTIONS IN: molecular_function unknown; INVOLVED IN: lignan biosynthetic process, defense response; LOCATED IN: endomembrane system; EXPRESSED IN: 22 plant structures; EXPRESSED DURING: 13 growth stages; CONTAINS InterPro DOMAIN/s: Plant disease resistance response protein (InterPro:IPR004265); BEST Arabidopsis thaliana prote…
AT3G44970	2.46337	6.46008e-34	4.28032e-32	Cytochrome P450 superfamily protein; FUNCTIONS IN: electron carrier activity, monooxygenase activity, iron ion binding, oxygen binding, heme binding; LOCATED IN: endomembrane system; EXPRESSED IN: shoot apex, shoot, cotyledon, hypocotyl, leaf; CONTAINS InterPro DOMAIN/s: Cytochrome P450 (InterPro:IPR001128), Cytochrome P450, E-class, group IV (InterPro:IPR002403), Cytochrome P450, conserved site …
AT1G17180	2.46171	2.5493e-50	4.55327e-48	glutathione S-transferase TAU 25 (GSTU25); CONTAINS InterPro DOMAIN/s: Thioredoxin fold (InterPro:IPR012335), Glutathione S-transferase, C-terminal (InterPro:IPR004046), Glutathione S-transferase, C-terminal-like (InterPro:IPR010987), Glutathione S-transferase/chloride channel, C-terminal (InterPro:IPR017933), Glutathione S-transferase, N-terminal (InterPro:IPR004045), Thioredoxin-like fold (Inte…
AT1G74210	2.4598	2.29154e-44	2.94177e-42	PLC-like phosphodiesterases superfamily protein; FUNCTIONS IN: phosphoric diester hydrolase activity, glycerophosphodiester phosphodiesterase activity; INVOLVED IN: glycerol metabolic process, lipid metabolic process; LOCATED IN: vacuole; EXPRESSED IN: 24 plant structures; EXPRESSED DURING: 15 growth stages; CONTAINS InterPro DOMAIN/s: PLC-like phosphodiesterase, TIM beta/alpha-barrel domain (Int…
AT3G44720	2.45791	3.85922e-37	3.20276e-35	arogenate dehydratase 4 (ADT4); CONTAINS InterPro DOMAIN/s: Prephenate dehydratase (InterPro:IPR001086), Prephenate dehydratase, conserved site (InterPro:IPR018528); BEST Arabidopsis thaliana protein match is: arogenate dehydratase 5 (TAIR:AT5G22630.1); Has 7069 Blast hits to 7066 proteins in 2218 species: Archae - 179; Bacteria - 3950; Metazoa - 0; Fungi - 120; Plants - 261; Viruses - 0; Other E…
AT3G17110	2.45337	1.35041e-23	4.76179e-22	pseudogene, glycine-rich protein
AT1G18710	2.45119	1.14452e-20	3.20389e-19	myb domain protein 47 (MYB47); FUNCTIONS IN: DNA binding, sequence-specific DNA binding transcription factor activity; INVOLVED IN: response to jasmonic acid stimulus, response to salt stress, regulation of transcription, DNA-dependent; LOCATED IN: nucleus, cytoplasm; EXPRESSED IN: leaf lamina base, stem, leaf whorl, leaf; EXPRESSED DURING: LP.06 six leaves visible, LP.04 four leaves visible, LP.…
AT1G48260	2.45106	1.09808e-32	6.83471e-31	CBL-interacting protein kinase 17 (CIPK17); FUNCTIONS IN: protein serine/threonine kinase activity, protein kinase activity, kinase activity, ATP binding; INVOLVED IN: signal transduction, protein amino acid phosphorylation; LOCATED IN: cellular_component unknown; EXPRESSED IN: 9 plant structures; EXPRESSED DURING: LP.04 four leaves visible, 4 anthesis; CONTAINS InterPro DOMAIN/s: Protein kinase,…
AT2G34490	2.45075	7.27278e-36	5.50721e-34	cytochrome P450, family 710, subfamily A, polypeptide 2 (CYP710A2); FUNCTIONS IN: C-22 sterol desaturase activity, oxygen binding; INVOLVED IN: oxidation reduction; LOCATED IN: endomembrane system; EXPRESSED IN: 24 plant structures; EXPRESSED DURING: 12 growth stages; CONTAINS InterPro DOMAIN/s: Cytochrome P450 (InterPro:IPR001128), Cytochrome P450, conserved site (InterPro:IPR017972), Cytochrome…
AT4G36880	2.44881	1.09101e-23	3.87201e-22	cysteine proteinase1 (CP1); FUNCTIONS IN: cysteine-type peptidase activity, cysteine-type endopeptidase activity; INVOLVED IN: proteolysis, response to gibberellin stimulus, response to red light; LOCATED IN: endomembrane system; EXPRESSED IN: 17 plant structures; EXPRESSED DURING: 8 growth stages; CONTAINS InterPro DOMAIN/s: Proteinase inhibitor I29, cathepsin propeptide (InterPro:IPR013201), Pe…
AT5G54710	2.44384	3.34722e-47	5.14033e-45	Ankyrin repeat family protein; INVOLVED IN: biological_process unknown; LOCATED IN: endomembrane system; CONTAINS InterPro DOMAIN/s: Ankyrin repeat-containing domain (InterPro:IPR020683), Ankyrin repeat (InterPro:IPR002110); BEST Arabidopsis thaliana protein match is: Ankyrin repeat family protein (TAIR:AT1G34050.1); Has 20807 Blast hits to 11728 proteins in 551 species: Archae - 16; Bacteria - 1…
AT4G22610	2.43974	1.34808e-10	1.58566e-09	Bifunctional inhibitor/lipid-transfer protein/seed storage 2S albumin superfamily protein; FUNCTIONS IN: lipid binding; INVOLVED IN: lipid transport; LOCATED IN: endomembrane system; EXPRESSED IN: hypocotyl, root; CONTAINS InterPro DOMAIN/s: Bifunctional inhibitor/plant lipid transfer protein/seed storage (InterPro:IPR016140), Plant lipid transfer protein/seed storage/trypsin-alpha amylase inhibi…
AT2G40460	2.4373	9.17559e-44	1.11684e-41	Major facilitator superfamily protein; FUNCTIONS IN: transporter activity; INVOLVED IN: oligopeptide transport, response to nematode; LOCATED IN: membrane; EXPRESSED IN: 22 plant structures; EXPRESSED DURING: 13 growth stages; CONTAINS InterPro DOMAIN/s: Oligopeptide transporter (InterPro:IPR000109), Major facilitator superfamily, general substrate transporter (InterPro:IPR016196); BEST Arabidops…
AT5G22410	2.43494	6.81153e-34	4.49506e-32	root hair specific 18 (RHS18); FUNCTIONS IN: peroxidase activity, heme binding; INVOLVED IN: oxidation reduction, response to oxidative stress; LOCATED IN: endomembrane system; EXPRESSED IN: root hair, root, synergid; CONTAINS InterPro DOMAIN/s: Haem peroxidase (InterPro:IPR010255), Plant peroxidase (InterPro:IPR000823), Peroxidases heam-ligand binding site (InterPro:IPR019793), Peroxidase, activ…
AT4G30290	2.42891	1.849e-44	2.43063e-42	xyloglucan endotransglucosylase/hydrolase 19 (XTH19); FUNCTIONS IN: hydrolase activity, acting on glycosyl bonds, xyloglucan endotransglucosylase activity; INVOLVED IN: xyloglucan metabolic process; LOCATED IN: endomembrane system, apoplast, cell wall; EXPRESSED IN: 15 plant structures; EXPRESSED DURING: 7 growth stages; CONTAINS InterPro DOMAIN/s: Xyloglucan endotransglucosylase/hydrolase (Inter…
AT1G62710	2.42879	1.14202e-32	7.08142e-31	beta vacuolar processing enzyme (BETA-VPE); FUNCTIONS IN: cysteine-type endopeptidase activity; INVOLVED IN: proteolysis, response to salt stress, vacuolar protein processing; LOCATED IN: endomembrane system; EXPRESSED IN: 23 plant structures; EXPRESSED DURING: 13 growth stages; CONTAINS InterPro DOMAIN/s: Peptidase C13, legumain (InterPro:IPR001096); BEST Arabidopsis thaliana protein match is: g…
AT3G26450	2.42525	1.76805e-30	9.58833e-29	Polyketide cyclase/dehydrase and lipid transport superfamily protein; FUNCTIONS IN: molecular_function unknown; INVOLVED IN: response to biotic stimulus, defense response; LOCATED IN: cellular_component unknown; EXPRESSED IN: 22 plant structures; EXPRESSED DURING: 14 growth stages; CONTAINS InterPro DOMAIN/s: Bet v I allergen (InterPro:IPR000916); BEST Arabidopsis thaliana protein match is: Polyk…
AT3G10710	2.42243	2.12101e-35	1.54364e-33	root hair specific 12 (RHS12); FUNCTIONS IN: enzyme inhibitor activity, pectinesterase activity; INVOLVED IN: cell wall modification; LOCATED IN: cell wall, plant-type cell wall; EXPRESSED IN: root hair, flower; CONTAINS InterPro DOMAIN/s: Pectinesterase, active site (InterPro:IPR018040), Pectin lyase fold/virulence factor (InterPro:IPR011050), Pectinesterase, catalytic (InterPro:IPR000070), Pect…
AT1G54540	2.42184	2.46181e-13	3.96396e-12	Late embryogenesis abundant (LEA) hydroxyproline-rich glycoprotein family; CONTAINS InterPro DOMAIN/s: Late embryogenesis abundant protein, group 2 (InterPro:IPR004864); BEST Arabidopsis thaliana protein match is: Late embryogenesis abundant (LEA) hydroxyproline-rich glycoprotein family (TAIR:AT1G65690.1); Has 914 Blast hits to 913 proteins in 28 species: Archae - 0; Bacteria - 0; Metazoa - 0; Fu…
AT1G53310	2.41932	1.81608e-35	1.3382e-33	phosphoenolpyruvate carboxylase 1 (PPC1); FUNCTIONS IN: protein binding, phosphoenolpyruvate carboxylase activity; INVOLVED IN: response to salt stress, tricarboxylic acid cycle; LOCATED IN: cytosol, apoplast; EXPRESSED IN: 26 plant structures; EXPRESSED DURING: 13 growth stages; CONTAINS InterPro DOMAIN/s: Pyruvate/Phosphoenolpyruvate kinase, catalytic core (InterPro:IPR015813), Phosphoenolpyruv…
AT1G24575	2.41892	1.92831e-11	2.51077e-10	unknown protein; Has 7 Blast hits to 7 proteins in 2 species: Archae - 0; Bacteria - 0; Metazoa - 0; Fungi - 0; Plants - 7; Viruses - 0; Other Eukaryotes - 0 (source: NCBI BLink).
AT1G18980	2.38931	4.59421e-35	3.28226e-33	RmlC-like cupins superfamily protein; FUNCTIONS IN: manganese ion binding, nutrient reservoir activity; INVOLVED IN: biological_process unknown; LOCATED IN: endomembrane system, apoplast; EXPRESSED IN: inflorescence meristem, hypocotyl, root, flower, pollen tube; EXPRESSED DURING: petal differentiation and expansion stage; CONTAINS InterPro DOMAIN/s: Cupin, RmlC-type (InterPro:IPR011051), Cupin 1…
AT3G63380	2.38766	9.02657e-37	7.27081e-35	ATPase E1-E2 type family protein / haloacid dehalogenase-like hydrolase family protein; FUNCTIONS IN: calcium-transporting ATPase activity, calmodulin binding; INVOLVED IN: calcium ion transport, cation transport, metabolic process, ATP biosynthetic process; LOCATED IN: membrane; EXPRESSED IN: 11 plant structures; EXPRESSED DURING: LP.06 six leaves visible, LP.04 four leaves visible, 4 anthesis, …
AT1G02930	2.3873	4.90956e-31	2.74401e-29	glutathione S-transferase 6 (GSTF6); FUNCTIONS IN: glutathione transferase activity, copper ion binding, cobalt ion binding, glutathione binding; INVOLVED IN: in 7 processes; LOCATED IN: mitochondrion, cell wall, vacuole, cytoplasm; EXPRESSED IN: fruit, root, cultured cell, leaf; EXPRESSED DURING: seedling growth, seed development stages; CONTAINS InterPro DOMAIN/s: Thioredoxin fold (InterPro:IPR…
AT3G01420	2.38568	5.50679e-34	3.70851e-32	DOX1; FUNCTIONS IN: lipoxygenase activity; INVOLVED IN: in 6 processes; LOCATED IN: endomembrane system; EXPRESSED IN: 9 plant structures; EXPRESSED DURING: 4 anthesis; CONTAINS InterPro DOMAIN/s: Haem peroxidase (InterPro:IPR010255), Haem peroxidase, animal (InterPro:IPR002007); BEST Arabidopsis thaliana protein match is: alpha dioxygenase (TAIR:AT1G73680.1); Has 1465 Blast hits to 1381 proteins…
AT1G18970	2.38505	8.05162e-28	3.65481e-26	germin-like protein 4 (GLP4); FUNCTIONS IN: manganese ion binding, nutrient reservoir activity; LOCATED IN: endomembrane system, apoplast; EXPRESSED IN: root; CONTAINS InterPro DOMAIN/s: Cupin, RmlC-type (InterPro:IPR011051), Cupin 1 (InterPro:IPR006045), RmlC-like jelly roll fold (InterPro:IPR014710), Germin (InterPro:IPR001929), Germin, manganese binding site (InterPro:IPR019780); BEST Arabidop…
AT4G05020	2.38379	1.03264e-47	1.66356e-45	NAD(P)H dehydrogenase B2 (NDB2); FUNCTIONS IN: disulfide oxidoreductase activity, oxidoreductase activity, FAD binding; INVOLVED IN: oxidation reduction; LOCATED IN: mitochondrion, extrinsic to mitochondrial inner membrane; EXPRESSED IN: 26 plant structures; EXPRESSED DURING: 15 growth stages; CONTAINS InterPro DOMAIN/s: FAD-dependent pyridine nucleotide-disulphide oxidoreductase (InterPro:IPR013…
AT1G74090	2.38344	9.13953e-29	4.44322e-27	desulfo-glucosinolate sulfotransferase 18 (SOT18); FUNCTIONS IN: in 8 functions; INVOLVED IN: glucosinolate biosynthetic process; LOCATED IN: cellular_component unknown; EXPRESSED IN: 22 plant structures; EXPRESSED DURING: 13 growth stages; CONTAINS InterPro DOMAIN/s: Sulfotransferase domain (InterPro:IPR000863); BEST Arabidopsis thaliana protein match is: sulfotransferase 17 (TAIR:AT1G18590.1); …
AT5G64552	2.38216	5.56045e-24	2.00812e-22	conserved peptide upstream open reading frame 22 (CPuORF22); Has 30201 Blast hits to 17322 proteins in 780 species: Archae - 12; Bacteria - 1396; Metazoa - 17338; Fungi - 3422; Plants - 5037; Viruses - 0; Other Eukaryotes - 2996 (source: NCBI BLink).
AT5G41740	2.37878	1.04572e-34	7.28106e-33	Disease resistance protein (TIR-NBS-LRR class) family; FUNCTIONS IN: transmembrane receptor activity, nucleoside-triphosphatase activity, nucleotide binding, ATP binding; INVOLVED IN: signal transduction, apoptosis, defense response, innate immune response; LOCATED IN: intrinsic to membrane, chloroplast; CONTAINS InterPro DOMAIN/s: ATPase, AAA+ type, core (InterPro:IPR003593), NB-ARC (InterPro:IP…
AT4G26850	2.37468	2.71564e-34	1.84394e-32	vitamin c defective 2 (VTC2); FUNCTIONS IN: in 8 functions; INVOLVED IN: response to jasmonic acid stimulus, L-ascorbic acid biosynthetic process, defense response to bacterium, response to heat, defense response by callose deposition in cell wall; LOCATED IN: cellular_component unknown; EXPRESSED IN: 23 plant structures; EXPRESSED DURING: 15 growth stages; BEST Arabidopsis thaliana protein match…
AT3G59010	2.37444	1.1442e-23	4.05205e-22	pectin methylesterase 61 (PME61); FUNCTIONS IN: enzyme inhibitor activity, pectinesterase activity; INVOLVED IN: cell wall modification; LOCATED IN: cell wall, plant-type cell wall; EXPRESSED IN: 19 plant structures; EXPRESSED DURING: 13 growth stages; CONTAINS InterPro DOMAIN/s: Pectinesterase, active site (InterPro:IPR018040), Pectin lyase fold/virulence factor (InterPro:IPR011050), Pectinester…
AT1G11700	2.37159	2.99782e-25	1.17007e-23	Protein of unknown function, DUF584; FUNCTIONS IN: molecular_function unknown; INVOLVED IN: biological_process unknown; LOCATED IN: chloroplast; EXPRESSED IN: 21 plant structures; EXPRESSED DURING: 11 growth stages; CONTAINS InterPro DOMAIN/s: Protein of unknown function DUF584 (InterPro:IPR007608); BEST Arabidopsis thaliana protein match is: Protein of unknown function, DUF584 (TAIR:AT1G61930.1)…
AT1G54575	2.3691	8.58263e-15	1.5549e-13	unknown protein; Has 35333 Blast hits to 34131 proteins in 2444 species: Archae - 798; Bacteria - 22429; Metazoa - 974; Fungi - 991; Plants - 531; Viruses - 0; Other Eukaryotes - 9610 (source: NCBI BLink).
AT5G03760	2.3671	1.94299e-41	2.05982e-39	ATCSLA09; CONTAINS InterPro DOMAIN/s: Glycosyl transferase, family 2 (InterPro:IPR001173); BEST Arabidopsis thaliana protein match is: cellulose synthase-like A02 (TAIR:AT5G22740.1); Has 1807 Blast hits to 1807 proteins in 277 species: Archae - 0; Bacteria - 0; Metazoa - 736; Fungi - 347; Plants - 385; Viruses - 0; Other Eukaryotes - 339 (source: NCBI BLink).
AT4G22080	2.36242	3.17396e-24	1.16938e-22	root hair specific 14 (RHS14); FUNCTIONS IN: lyase activity, pectate lyase activity; INVOLVED IN: biological_process unknown; LOCATED IN: endomembrane system; EXPRESSED IN: root hair; CONTAINS InterPro DOMAIN/s: Pectin lyase fold/virulence factor (InterPro:IPR011050), AmbAllergen (InterPro:IPR018082), Pectate lyase/Amb allergen (InterPro:IPR002022), Pectin lyase fold (InterPro:IPR012334), Paralle…
AT4G19960	2.362	1.31965e-44	1.74875e-42	K+ uptake permease 9 (KUP9); FUNCTIONS IN: potassium ion transmembrane transporter activity; INVOLVED IN: potassium ion transport; LOCATED IN: membrane; EXPRESSED IN: 23 plant structures; EXPRESSED DURING: 11 growth stages; CONTAINS InterPro DOMAIN/s: K+ potassium transporter (InterPro:IPR003855), Potassium uptake protein, kup (InterPro:IPR018519); BEST Arabidopsis thaliana protein match is: K+ u…
AT3G47960	2.3521	4.94049e-42	5.3763e-40	Major facilitator superfamily protein; FUNCTIONS IN: transporter activity; INVOLVED IN: oligopeptide transport; LOCATED IN: plasma membrane, membrane; EXPRESSED IN: 24 plant structures; EXPRESSED DURING: 13 growth stages; CONTAINS InterPro DOMAIN/s: Oligopeptide transporter (InterPro:IPR000109), Major facilitator superfamily, general substrate transporter (InterPro:IPR016196); BEST Arabidopsis th…
AT1G24148	2.35158	4.61829e-16	9.19851e-15	unknown protein; FUNCTIONS IN: molecular_function unknown; INVOLVED IN: biological_process unknown; LOCATED IN: cellular_component unknown; BEST Arabidopsis thaliana protein match is: unknown protein (TAIR:AT1G24147.1).
AT5G13820	2.34935	1.42621e-36	1.1267e-34	telomeric DNA binding protein 1 (TBP1); FUNCTIONS IN: DNA binding, double-stranded telomeric DNA binding; INVOLVED IN: telomere maintenance; LOCATED IN: chromosome, telomeric region, nucleus; EXPRESSED IN: 16 plant structures; EXPRESSED DURING: L mature pollen stage, M germinated pollen stage, 4 anthesis, petal differentiation and expansion stage; CONTAINS InterPro DOMAIN/s: SANT, DNA-binding (In…
AT3G47780	2.33979	1.08108e-36	8.65838e-35	ABC2 homolog 6 (ATH6); FUNCTIONS IN: ATPase activity, coupled to transmembrane movement of substances, transporter activity; INVOLVED IN: response to cyclopentenone; LOCATED IN: plasma membrane; EXPRESSED IN: 12 plant structures; EXPRESSED DURING: 8 growth stages; CONTAINS InterPro DOMAIN/s: ATPase, AAA+ type, core (InterPro:IPR003593), ABC transporter-like (InterPro:IPR003439), ABC transporter, …
AT3G52190	2.33912	8.04074e-41	8.10586e-39	phosphate transporter traffic facilitator1 (PHF1); FUNCTIONS IN: nucleotide binding; INVOLVED IN: cellular response to phosphate starvation, ER to Golgi vesicle-mediated transport, phosphate transport; LOCATED IN: endoplasmic reticulum, plasma membrane; EXPRESSED IN: 27 plant structures; EXPRESSED DURING: 13 growth stages; CONTAINS InterPro DOMAIN/s: WD40 repeat-like-containing domain (InterPro:I…
AT5G10770	2.33903	1.23474e-39	1.17961e-37	Eukaryotic aspartyl protease family protein; FUNCTIONS IN: DNA binding, aspartic-type endopeptidase activity; INVOLVED IN: proteolysis; EXPRESSED IN: 12 plant structures; EXPRESSED DURING: 4 anthesis, C globular stage, petal differentiation and expansion stage, E expanded cotyledon stage; CONTAINS InterPro DOMAIN/s: Peptidase aspartic (InterPro:IPR021109), Peptidase aspartic, catalytic (InterPro:…
AT4G15740	2.33605	1.39292e-19	3.62882e-18	Calcium-dependent lipid-binding (CaLB domain) family protein; CONTAINS InterPro DOMAIN/s: C2 membrane targeting protein (InterPro:IPR018029), C2 calcium/lipid-binding domain, CaLB (InterPro:IPR008973), C2 calcium-dependent membrane targeting (InterPro:IPR000008); BEST Arabidopsis thaliana protein match is: Calcium-dependent lipid-binding (CaLB domain) family protein (TAIR:AT3G16510.1); Has 658 Bl…
AT4G10120	2.33558	9.68044e-35	6.79782e-33	ATSPS4F; FUNCTIONS IN: sucrose-phosphate synthase activity, transferase activity, transferring glycosyl groups; INVOLVED IN: biosynthetic process, sucrose metabolic process; LOCATED IN: plasma membrane; EXPRESSED IN: 19 plant structures; EXPRESSED DURING: 10 growth stages; CONTAINS InterPro DOMAIN/s: Sucrose-phosphate synthase (InterPro:IPR006380), Sucrose synthase (InterPro:IPR000368), Sucrose p…
AT5G58390	2.33101	8.28536e-24	2.95967e-22	Peroxidase superfamily protein; FUNCTIONS IN: peroxidase activity, heme binding; INVOLVED IN: response to oxidative stress, oxidation reduction; LOCATED IN: endomembrane system; EXPRESSED IN: 10 plant structures; EXPRESSED DURING: 6 growth stages; CONTAINS InterPro DOMAIN/s: Haem peroxidase (InterPro:IPR010255), Plant peroxidase (InterPro:IPR000823), Peroxidases heam-ligand binding site (InterPro…
AT1G14250	2.3309	5.64093e-28	2.59641e-26	GDA1/CD39 nucleoside phosphatase family protein; FUNCTIONS IN: hydrolase activity; INVOLVED IN: biological_process unknown; LOCATED IN: vacuole; EXPRESSED IN: male gametophyte, cultured cell, pollen tube; EXPRESSED DURING: L mature pollen stage, M germinated pollen stage; CONTAINS InterPro DOMAIN/s: Nucleoside phosphatase GDA1/CD39 (InterPro:IPR000407); BEST Arabidopsis thaliana protein match is:…
AT1G74810	2.322	2.06696e-25	8.18417e-24	BOR5; FUNCTIONS IN: anion exchanger activity; INVOLVED IN: anion transport; LOCATED IN: integral to membrane, membrane; EXPRESSED IN: 17 plant structures; EXPRESSED DURING: 7 growth stages; CONTAINS InterPro DOMAIN/s: Bicarbonate transporter, eukaryotic (InterPro:IPR003020), Bicarbonate transporter, C-terminal (InterPro:IPR011531); BEST Arabidopsis thaliana protein match is: HCO3- transporter fam…
AT3G52370	2.31839	6.67823e-35	4.7505e-33	FASCICLIN-like arabinogalactan protein 15 precursor (FLA15); INVOLVED IN: cell adhesion; LOCATED IN: endomembrane system; EXPRESSED IN: 21 plant structures; EXPRESSED DURING: 13 growth stages; CONTAINS InterPro DOMAIN/s: FAS1 domain (InterPro:IPR000782); BEST Arabidopsis thaliana protein match is: FASCICLIN-like arabinogalactan protein 16 precursor (TAIR:AT2G35860.1); Has 1194 Blast hits to 1139 …
AT5G43150	2.3146	1.17856e-29	6.20711e-28	unknown protein; FUNCTIONS IN: molecular_function unknown; INVOLVED IN: biological_process unknown; LOCATED IN: mitochondrion; EXPRESSED IN: 22 plant structures; EXPRESSED DURING: 13 growth stages; Has 1807 Blast hits to 1807 proteins in 277 species: Archae - 0; Bacteria - 0; Metazoa - 736; Fungi - 347; Plants - 385; Viruses - 0; Other Eukaryotes - 339 (source: NCBI BLink).
AT3G44540	2.31363	3.33952e-27	1.44789e-25	fatty acid reductase 4 (FAR4); CONTAINS InterPro DOMAIN/s: NAD(P)-binding domain (InterPro:IPR016040), Male sterility (InterPro:IPR004262), Male sterility, NAD-binding (InterPro:IPR013120); BEST Arabidopsis thaliana protein match is: fatty acid reductase 1 (TAIR:AT5G22500.1); Has 1944 Blast hits to 1910 proteins in 300 species: Archae - 2; Bacteria - 305; Metazoa - 993; Fungi - 183; Plants - 285;…
AT4G02630	2.31126	9.99497e-29	4.84476e-27	Protein kinase superfamily protein; FUNCTIONS IN: protein serine/threonine kinase activity, protein kinase activity, kinase activity, ATP binding; INVOLVED IN: protein amino acid phosphorylation; LOCATED IN: plasma membrane; EXPRESSED IN: 22 plant structures; EXPRESSED DURING: 13 growth stages; CONTAINS InterPro DOMAIN/s: Protein kinase, ATP binding site (InterPro:IPR017441), Protein kinase, cata…
AT5G19110	2.31082	3.1074e-26	1.29268e-24	Eukaryotic aspartyl protease family protein; FUNCTIONS IN: aspartic-type endopeptidase activity; INVOLVED IN: proteolysis, N-terminal protein myristoylation; LOCATED IN: endomembrane system; EXPRESSED IN: shoot apex, leaf apex, hypocotyl, root, leaf; CONTAINS InterPro DOMAIN/s: Peptidase aspartic (InterPro:IPR021109), Peptidase aspartic, catalytic (InterPro:IPR009007), Peptidase A1 (InterPro:IPR0…
AT2G24600	2.3096	3.95097e-31	2.21578e-29	Ankyrin repeat family protein; CONTAINS InterPro DOMAIN/s: Ankyrin repeat-containing domain (InterPro:IPR020683), Ankyrin repeat (InterPro:IPR002110); BEST Arabidopsis thaliana protein match is: Ankyrin repeat family protein (TAIR:AT1G10340.1); Has 23294 Blast hits to 11989 proteins in 581 species: Archae - 40; Bacteria - 1638; Metazoa - 13006; Fungi - 1656; Plants - 2370; Viruses - 127; Other Eu…
AT1G62980	2.30761	1.79017e-35	1.32505e-33	expansin A18 (EXPA18); INVOLVED IN: plant-type cell wall modification involved in multidimensional cell growth, unidimensional cell growth, plant-type cell wall loosening; LOCATED IN: endomembrane system, extracellular region; EXPRESSED IN: root hair, root; CONTAINS InterPro DOMAIN/s: Pollen allergen, N-terminal (InterPro:IPR014734), Rare lipoprotein A (InterPro:IPR005132), Pollen allergen/expans…
AT5G42020	2.3029	2.85785e-32	1.71388e-30	BIP2; FUNCTIONS IN: ATP binding; INVOLVED IN: protein folding, response to cadmium ion, response to heat, polar nucleus fusion, response to endoplasmic reticulum stress; LOCATED IN: in 8 components; EXPRESSED IN: 8 plant structures; EXPRESSED DURING: seedling growth, seed development stages; CONTAINS InterPro DOMAIN/s: Heat shock protein 70, conserved site (InterPro:IPR018181), Heat shock protein…
AT5G43350	2.30104	2.08877e-33	1.36201e-31	phosphate transporter 1;1 (PHT1;1); FUNCTIONS IN: phosphate transmembrane transporter activity, carbohydrate transmembrane transporter activity, inorganic phosphate transmembrane transporter activity, sugar:hydrogen symporter activity; INVOLVED IN: cellular response to phosphate starvation, phosphate transport; LOCATED IN: plasma membrane, membrane; CONTAINS InterPro DOMAIN/s: Major facilitator s…
AT4G19520	2.29736	2.06046e-39	1.93472e-37	disease resistance protein (TIR-NBS-LRR class) family; FUNCTIONS IN: transmembrane receptor activity, ATP binding; INVOLVED IN: signal transduction, apoptosis, defense response, innate immune response; LOCATED IN: intrinsic to membrane; CONTAINS InterPro DOMAIN/s: NB-ARC (InterPro:IPR002182), Leucine-rich repeat (InterPro:IPR001611), Disease resistance protein (InterPro:IPR000767), Toll-Interleuk…
AT1G06000	2.29675	3.16274e-26	1.31238e-24	UDP-Glycosyltransferase superfamily protein; CONTAINS InterPro DOMAIN/s: UDP-glucuronosyl/UDP-glucosyltransferase (InterPro:IPR002213); BEST Arabidopsis thaliana protein match is: UDP-glucosyl transferase 89B1 (TAIR:AT1G73880.1); Has 5632 Blast hits to 5556 proteins in 323 species: Archae - 0; Bacteria - 151; Metazoa - 482; Fungi - 23; Plants - 4909; Viruses - 43; Other Eukaryotes - 24 (source: N…
AT4G08870	2.29339	6.0795e-44	7.4551e-42	Arginase/deacetylase superfamily protein; FUNCTIONS IN: arginase activity, cobalt ion binding, agmatinase activity; INVOLVED IN: response to jasmonic acid stimulus, polyamine metabolic process; LOCATED IN: mitochondrion, chloroplast; EXPRESSED IN: sepal vascular system, cotyledon vascular system, root vascular system, style, leaf; EXPRESSED DURING: seedling growth; CONTAINS InterPro DOMAIN/s: Ure…
AT5G04960	2.29267	8.24114e-48	1.34078e-45	Plant invertase/pectin methylesterase inhibitor superfamily; FUNCTIONS IN: enzyme inhibitor activity, pectinesterase activity; INVOLVED IN: cell wall modification; LOCATED IN: cell wall, plant-type cell wall; EXPRESSED IN: flower, root; CONTAINS InterPro DOMAIN/s: Pectinesterase, active site (InterPro:IPR018040), Pectin lyase fold/virulence factor (InterPro:IPR011050), Pectinesterase, catalytic (…
AT1G45191	2.28921	3.69804e-22	1.1641e-20	Glycosyl hydrolase superfamily protein; FUNCTIONS IN: cation binding, hydrolase activity, hydrolyzing O-glycosyl compounds, catalytic activity; INVOLVED IN: carbohydrate metabolic process; LOCATED IN: endomembrane system; CONTAINS InterPro DOMAIN/s: Glycoside hydrolase, family 1 (InterPro:IPR001360), Glycoside hydrolase, family 1, active site (InterPro:IPR018120), Glycoside hydrolase, catalytic c…
AT5G47740	2.2883	6.02427e-33	3.83685e-31	Adenine nucleotide alpha hydrolases-like superfamily protein; FUNCTIONS IN: molecular_function unknown; INVOLVED IN: response to stress; LOCATED IN: cellular_component unknown; EXPRESSED IN: root; CONTAINS InterPro DOMAIN/s: UspA (InterPro:IPR006016), Rossmann-like alpha/beta/alpha sandwich fold (InterPro:IPR014729); BEST Arabidopsis thaliana protein match is: U-box domain-containing protein kina…
AT2G46680	2.28732	1.08546e-36	8.65838e-35	homeobox 7 (HB-7); FUNCTIONS IN: transcription activator activity, sequence-specific DNA binding transcription factor activity; INVOLVED IN: response to water deprivation, abscisic acid mediated signaling pathway, regulation of transcription, DNA-dependent, response to abscisic acid stimulus; LOCATED IN: nucleus; EXPRESSED IN: 21 plant structures; EXPRESSED DURING: 6 growth stages; CONTAINS Inter…
AT5G57610	2.2855	2.5794e-41	2.66571e-39	Protein kinase superfamily protein with octicosapeptide/Phox/Bem1p domain; FUNCTIONS IN: protein serine/threonine/tyrosine kinase activity, protein kinase activity; INVOLVED IN: protein amino acid phosphorylation; LOCATED IN: cellular_component unknown; EXPRESSED IN: 24 plant structures; EXPRESSED DURING: 15 growth stages; CONTAINS InterPro DOMAIN/s: Octicosapeptide/Phox/Bem1p (InterPro:IPR000270…
AT3G61220	2.28542	1.12063e-22	3.66816e-21	NAD(P)-binding Rossmann-fold superfamily protein; FUNCTIONS IN: oxidoreductase activity, (-)-menthol dehydrogenase activity, (+)-neomenthol dehydrogenase activity; INVOLVED IN: response to karrikin, defense response; LOCATED IN: plasma membrane; EXPRESSED IN: 23 plant structures; EXPRESSED DURING: 13 growth stages; CONTAINS InterPro DOMAIN/s: NAD(P)-binding domain (InterPro:IPR016040), Glucose/ri…
AT3G08720	2.28384	5.43704e-49	9.3064e-47	serine/threonine protein kinase 2 (S6K2); CONTAINS InterPro DOMAIN/s: Protein kinase, ATP binding site (InterPro:IPR017441), Serine/threonine-protein kinase domain (InterPro:IPR002290), Serine/threonine-protein kinase-like domain (InterPro:IPR017442), AGC-kinase, C-terminal (InterPro:IPR000961), Protein kinase, C-terminal (InterPro:IPR017892), Serine/threonine-protein kinase, active site (InterPr…
AT5G07475	2.27884	5.07824e-09	4.8628e-08	Cupredoxin superfamily protein; FUNCTIONS IN: electron carrier activity, copper ion binding; LOCATED IN: anchored to membrane; CONTAINS InterPro DOMAIN/s: Plastocyanin-like (InterPro:IPR003245), Cupredoxin (InterPro:IPR008972); BEST Arabidopsis thaliana protein match is: uclacyanin 1 (TAIR:AT2G32300.1); Has 30201 Blast hits to 17322 proteins in 780 species: Archae - 12; Bacteria - 1396; Metazoa -…
AT5G54720	2.277	2.19723e-14	3.81658e-13	Ankyrin repeat family protein; CONTAINS InterPro DOMAIN/s: Ankyrin repeat-containing domain (InterPro:IPR020683), Ankyrin repeat (InterPro:IPR002110); BEST Arabidopsis thaliana protein match is: Ankyrin repeat family protein (TAIR:AT5G54710.1); Has 1807 Blast hits to 1807 proteins in 277 species: Archae - 0; Bacteria - 0; Metazoa - 736; Fungi - 347; Plants - 385; Viruses - 0; Other Eukaryotes - 3…
AT3G16390	2.27353	2.36001e-25	9.27743e-24	nitrile specifier protein 3 (NSP3); FUNCTIONS IN: molecular_function unknown; INVOLVED IN: glucosinolate catabolic process, nitrile biosynthetic process; LOCATED IN: chloroplast; CONTAINS InterPro DOMAIN/s: Galactose oxidase/kelch, beta-propeller (InterPro:IPR011043), Kelch repeat type 1 (InterPro:IPR006652), Mannose-binding lectin (InterPro:IPR001229), Myrosinase-binding related, jacalin-like le…
AT3G44990	2.26828	2.41151e-41	2.52394e-39	xyloglucan endo-transglycosylase-related 8 (XTR8); FUNCTIONS IN: hydrolase activity, acting on glycosyl bonds, xyloglucan:xyloglucosyl transferase activity; INVOLVED IN: cell wall biogenesis; LOCATED IN: apoplast, cell wall; EXPRESSED IN: 11 plant structures; EXPRESSED DURING: 8 growth stages; CONTAINS InterPro DOMAIN/s: Xyloglucan endotransglucosylase/hydrolase (InterPro:IPR016455), Xyloglucan e…
AT2G42690	2.26608	5.55368e-39	5.12686e-37	alpha/beta-Hydrolases superfamily protein; FUNCTIONS IN: triglyceride lipase activity; INVOLVED IN: lipid metabolic process; LOCATED IN: chloroplast; EXPRESSED IN: 22 plant structures; EXPRESSED DURING: 13 growth stages; CONTAINS InterPro DOMAIN/s: Lipase, class 3 (InterPro:IPR002921); BEST Arabidopsis thaliana protein match is: alpha/beta-Hydrolases superfamily protein (TAIR:AT4G18550.1); Has 77…
AT3G14940	2.26602	8.93182e-32	5.13174e-30	phosphoenolpyruvate carboxylase 3 (PPC3); FUNCTIONS IN: phosphoenolpyruvate carboxylase activity; INVOLVED IN: response to salt stress, tricarboxylic acid cycle; LOCATED IN: cytosol; EXPRESSED IN: 23 plant structures; EXPRESSED DURING: 13 growth stages; CONTAINS InterPro DOMAIN/s: Pyruvate/Phosphoenolpyruvate kinase, catalytic core (InterPro:IPR015813), Phosphoenolpyruvate carboxylase, active sit…
AT3G16330	2.26244	2.33899e-11	3.01682e-10	unknown protein; BEST Arabidopsis thaliana protein match is: unknown protein (TAIR:AT1G52140.1); Has 109 Blast hits to 109 proteins in 16 species: Archae - 0; Bacteria - 0; Metazoa - 0; Fungi - 0; Plants - 109; Viruses - 0; Other Eukaryotes - 0 (source: NCBI BLink).
AT5G51050	2.26186	1.65422e-27	7.36646e-26	Mitochondrial substrate carrier family protein; FUNCTIONS IN: binding, calcium ion binding; INVOLVED IN: transport, transmembrane transport; LOCATED IN: mitochondrial inner membrane, membrane; EXPRESSED IN: 23 plant structures; EXPRESSED DURING: 15 growth stages; CONTAINS InterPro DOMAIN/s: EF-Hand 1, calcium-binding site (InterPro:IPR018247), Mitochondrial substrate carrier (InterPro:IPR001993),…
AT4G01480	2.25998	8.03526e-47	1.20032e-44	pyrophosphorylase 5 (PPa5); FUNCTIONS IN: inorganic diphosphatase activity, pyrophosphatase activity; INVOLVED IN: phosphate metabolic process, metabolic process; LOCATED IN: membrane, cytoplasm; EXPRESSED IN: 23 plant structures; EXPRESSED DURING: 15 growth stages; CONTAINS InterPro DOMAIN/s: Inorganic pyrophosphatase (InterPro:IPR008162); BEST Arabidopsis thaliana protein match is: pyrophosphor…
AT2G31790	2.25627	6.57142e-39	6.03249e-37	UDP-Glycosyltransferase superfamily protein; FUNCTIONS IN: UDP-glycosyltransferase activity, transferase activity, transferring glycosyl groups; INVOLVED IN: metabolic process; LOCATED IN: cellular_component unknown; EXPRESSED IN: 22 plant structures; EXPRESSED DURING: 13 growth stages; CONTAINS InterPro DOMAIN/s: UDP-glucuronosyl/UDP-glucosyltransferase (InterPro:IPR002213); BEST Arabidopsis tha…
AT3G19620	2.25205	2.11488e-25	8.35376e-24	Glycosyl hydrolase family protein; FUNCTIONS IN: hydrolase activity, hydrolyzing O-glycosyl compounds; INVOLVED IN: carbohydrate metabolic process; LOCATED IN: cell wall; EXPRESSED IN: 14 plant structures; EXPRESSED DURING: LP.04 four leaves visible, 4 anthesis, LP.10 ten leaves visible, C globular stage, petal differentiation and expansion stage; CONTAINS InterPro DOMAIN/s: Glycoside hydrolase, …
AT1G75280	2.25063	9.45729e-33	5.95411e-31	NmrA-like negative transcriptional regulator family protein; FUNCTIONS IN: binding, catalytic activity; INVOLVED IN: response to oxidative stress, response to cadmium ion, response to cyclopentenone; LOCATED IN: plasma membrane; EXPRESSED IN: 26 plant structures; EXPRESSED DURING: 13 growth stages; CONTAINS InterPro DOMAIN/s: NAD(P)-binding domain (InterPro:IPR016040), NmrA-like (InterPro:IPR0080…
AT3G25250	2.25011	5.7524e-17	1.21495e-15	AGC2-1; FUNCTIONS IN: kinase activity; INVOLVED IN: protein amino acid phosphorylation; LOCATED IN: cellular_component unknown; EXPRESSED IN: hypocotyl, root, stamen, pollen tube; EXPRESSED DURING: 4 anthesis, petal differentiation and expansion stage; CONTAINS InterPro DOMAIN/s: Protein kinase, catalytic domain (InterPro:IPR000719), Serine/threonine-protein kinase domain (InterPro:IPR002290), Se…
AT4G30980	2.24977	1.76839e-22	5.70889e-21	LJRHL1-like 2 (LRL2); FUNCTIONS IN: DNA binding, sequence-specific DNA binding transcription factor activity; INVOLVED IN: root hair cell development, regulation of transcription; LOCATED IN: nucleus; CONTAINS InterPro DOMAIN/s: Helix-loop-helix DNA-binding domain (InterPro:IPR001092), Helix-loop-helix DNA-binding (InterPro:IPR011598); BEST Arabidopsis thaliana protein match is: LJRHL1-like 1 (TA…
AT2G29500	2.24713	1.03516e-25	4.21033e-24	HSP20-like chaperones superfamily protein; CONTAINS InterPro DOMAIN/s: Heat shock protein Hsp20 (InterPro:IPR002068), HSP20-like chaperone (InterPro:IPR008978); BEST Arabidopsis thaliana protein match is: HSP20-like chaperones superfamily protein (TAIR:AT1G07400.1); Has 6873 Blast hits to 6873 proteins in 1575 species: Archae - 184; Bacteria - 4083; Metazoa - 80; Fungi - 309; Plants - 1622; Virus…
AT4G38740	2.24655	1.91506e-31	1.08511e-29	rotamase CYP 1 (ROC1); FUNCTIONS IN: peptidyl-prolyl cis-trans isomerase activity; INVOLVED IN: protein folding, response to cadmium ion, signal transduction; LOCATED IN: cytosol, apoplast, plasma membrane; EXPRESSED IN: 26 plant structures; EXPRESSED DURING: 16 growth stages; CONTAINS InterPro DOMAIN/s: Cyclophilin-like (InterPro:IPR015891), Peptidyl-prolyl cis-trans isomerase, cyclophilin-type …
AT5G24380	2.24509	3.75421e-44	4.74532e-42	YELLOW STRIPE like 2 (YSL2); FUNCTIONS IN: oligopeptide transporter activity; INVOLVED IN: oligopeptide transport, response to zinc ion, response to iron ion; LOCATED IN: plasma membrane; EXPRESSED IN: 14 plant structures; EXPRESSED DURING: LP.04 four leaves visible, 4 anthesis, petal differentiation and expansion stage; CONTAINS InterPro DOMAIN/s: Oligopeptide transporter OPT superfamily (InterP…
AT1G22990	2.23823	1.18388e-11	1.58675e-10	Heavy metal transport/detoxification superfamily protein ; FUNCTIONS IN: metal ion binding; INVOLVED IN: metal ion transport; LOCATED IN: cellular_component unknown; EXPRESSED IN: 9 plant structures; EXPRESSED DURING: LP.04 four leaves visible, 4 anthesis, C globular stage; CONTAINS InterPro DOMAIN/s: Heavy metal transport/detoxification protein (InterPro:IPR006121); BEST Arabidopsis thaliana pro…
AT2G18193	2.23807	4.55211e-32	2.70037e-30	P-loop containing nucleoside triphosphate hydrolases superfamily protein; FUNCTIONS IN: nucleoside-triphosphatase activity, ATPase activity, nucleotide binding, ATP binding; LOCATED IN: endomembrane system; EXPRESSED IN: callus; CONTAINS InterPro DOMAIN/s: ATPase, AAA-type, core (InterPro:IPR003959), ATPase, AAA+ type, core (InterPro:IPR003593), ATPase, AAA-type, conserved site (InterPro:IPR00396…
AT5G17760	2.23515	9.71243e-28	4.37246e-26	P-loop containing nucleoside triphosphate hydrolases superfamily protein; FUNCTIONS IN: nucleoside-triphosphatase activity, nucleotide binding, ATP binding; LOCATED IN: plasma membrane; EXPRESSED IN: 23 plant structures; EXPRESSED DURING: 13 growth stages; CONTAINS InterPro DOMAIN/s: ATPase, AAA+ type, core (InterPro:IPR003593), ATPase, AAA-type, core (InterPro:IPR003959), ATPase, AAA-type, conse…
AT1G55990	2.23349	1.30068e-10	1.531e-09	glycine-rich protein; BEST Arabidopsis thaliana protein match is: glycine-rich protein (TAIR:AT4G33610.1); Has 244 Blast hits to 187 proteins in 50 species: Archae - 0; Bacteria - 206; Metazoa - 7; Fungi - 0; Plants - 14; Viruses - 0; Other Eukaryotes - 17 (source: NCBI BLink).
AT1G22170	2.2249	7.79317e-33	4.9443e-31	Phosphoglycerate mutase family protein; FUNCTIONS IN: intramolecular transferase activity, phosphotransferases, catalytic activity; INVOLVED IN: glycolysis, metabolic process; LOCATED IN: chloroplast; EXPRESSED IN: 19 plant structures; EXPRESSED DURING: 8 growth stages; CONTAINS InterPro DOMAIN/s: Histidine phosphatase superfamily, clade-1 (InterPro:IPR013078), Phosphoglycerate/bisphosphoglycerat…
AT5G22140	2.21803	9.96222e-39	9.0944e-37	FAD/NAD(P)-binding oxidoreductase family protein; FUNCTIONS IN: electron carrier activity, oxidoreductase activity, FAD binding; INVOLVED IN: oxidation reduction; LOCATED IN: plasma membrane; CONTAINS InterPro DOMAIN/s: FAD-dependent pyridine nucleotide-disulphide oxidoreductase (InterPro:IPR013027), Pyridine nucleotide-disulphide oxidoreductase, NAD-binding region (InterPro:IPR001327); BEST Arab…
AT5G12110	2.21736	4.0918e-25	1.58951e-23	Glutathione S-transferase, C-terminal-like;Translation elongation factor EF1B/ribosomal protein S6; FUNCTIONS IN: translation elongation factor activity; INVOLVED IN: translational elongation; LOCATED IN: eukaryotic translation elongation factor 1 complex; EXPRESSED IN: 18 plant structures; EXPRESSED DURING: 12 growth stages; CONTAINS InterPro DOMAIN/s: Translation elongation factor EF1B/ribosoma…
AT1G55960	2.21707	5.92112e-34	3.95512e-32	Polyketide cyclase/dehydrase and lipid transport superfamily protein; CONTAINS InterPro DOMAIN/s: Lipid-binding START (InterPro:IPR002913); BEST Arabidopsis thaliana protein match is: Polyketide cyclase/dehydrase and lipid transport superfamily protein (TAIR:AT3G13062.1); Has 265 Blast hits to 265 proteins in 57 species: Archae - 0; Bacteria - 0; Metazoa - 86; Fungi - 0; Plants - 153; Viruses - 0…
AT1G09500	2.21121	7.26308e-24	2.61153e-22	NAD(P)-binding Rossmann-fold superfamily protein; FUNCTIONS IN: alcohol dehydrogenase (NAD) activity, cinnamyl-alcohol dehydrogenase activity; INVOLVED IN: lignin biosynthetic process, cellular metabolic process, metabolic process; LOCATED IN: endomembrane system; EXPRESSED IN: 9 plant structures; EXPRESSED DURING: LP.06 six leaves visible, LP.04 four leaves visible, 4 anthesis, petal differentia…
AT1G31820	2.21017	7.4281e-18	1.71672e-16	Amino acid permease family protein; FUNCTIONS IN: cationic amino acid transmembrane transporter activity; INVOLVED IN: transport, amino acid transport, transmembrane transport; LOCATED IN: membrane; EXPRESSED IN: 18 plant structures; EXPRESSED DURING: 9 growth stages; CONTAINS InterPro DOMAIN/s: Amino acid/polyamine transporter I (InterPro:IPR002293), Amino acid permease domain (InterPro:IPR00484…
AT5G53420	2.20899	2.4053e-27	1.05117e-25	CCT motif family protein; FUNCTIONS IN: molecular_function unknown; INVOLVED IN: biological_process unknown; LOCATED IN: cellular_component unknown; EXPRESSED IN: 23 plant structures; EXPRESSED DURING: 13 growth stages; CONTAINS InterPro DOMAIN/s: CCT domain (InterPro:IPR010402); BEST Arabidopsis thaliana protein match is: CCT motif family protein (TAIR:AT4G27900.2); Has 30201 Blast hits to 17322…
AT3G04640	2.20422	1.91985e-23	6.65549e-22	glycine-rich protein; Has 42937 Blast hits to 13549 proteins in 1124 species: Archae - 42; Bacteria - 16604; Metazoa - 12821; Fungi - 2296; Plants - 5249; Viruses - 609; Other Eukaryotes - 5316 (source: NCBI BLink).
AT3G25790	2.20371	7.09442e-19	1.7583e-17	myb-like transcription factor family protein; CONTAINS InterPro DOMAIN/s: Homeodomain-like (InterPro:IPR009057), Myb, DNA-binding (InterPro:IPR014778), HTH transcriptional regulator, Myb-type, DNA-binding (InterPro:IPR017930), Myb-like DNA-binding domain, SHAQKYF class (InterPro:IPR006447), Homeodomain-related (InterPro:IPR012287); BEST Arabidopsis thaliana protein match is: myb-like transcriptio…
AT5G15950	2.20329	1.97777e-21	5.88744e-20	Adenosylmethionine decarboxylase family protein; FUNCTIONS IN: adenosylmethionine decarboxylase activity; INVOLVED IN: spermidine biosynthetic process, spermine biosynthetic process, polyamine biosynthetic process; LOCATED IN: cellular_component unknown; EXPRESSED IN: male gametophyte, pollen tube; EXPRESSED DURING: L mature pollen stage, M germinated pollen stage; CONTAINS InterPro DOMAIN/s: S-a…
AT5G13580	2.18973	1.4469e-33	9.47231e-32	ABC-2 type transporter family protein; FUNCTIONS IN: ATPase activity, coupled to transmembrane movement of substances; INVOLVED IN: response to nematode; LOCATED IN: membrane; EXPRESSED IN: 10 plant structures; EXPRESSED DURING: 4 anthesis, C globular stage, petal differentiation and expansion stage; CONTAINS InterPro DOMAIN/s: ATPase, AAA+ type, core (InterPro:IPR003593), ABC transporter-like (I…
AT1G73600	2.18811	6.87714e-37	5.59431e-35	S-adenosyl-L-methionine-dependent methyltransferases superfamily protein; FUNCTIONS IN: methyltransferase activity, phosphoethanolamine N-methyltransferase activity; INVOLVED IN: metabolic process; EXPRESSED IN: guard cell; CONTAINS InterPro DOMAIN/s: Methyltransferase type 11 (InterPro:IPR013216); BEST Arabidopsis thaliana protein match is: S-adenosyl-L-methionine-dependent methyltransferases su…
AT4G08770	2.18412	2.24908e-29	1.1549e-27	Peroxidase superfamily protein; FUNCTIONS IN: peroxidase activity, heme binding; INVOLVED IN: response to oxidative stress, oxidation reduction; LOCATED IN: vacuole; EXPRESSED IN: hypocotyl, root; CONTAINS InterPro DOMAIN/s: Haem peroxidase (InterPro:IPR010255), Plant peroxidase (InterPro:IPR000823), Peroxidases heam-ligand binding site (InterPro:IPR019793), Haem peroxidase, plant/fungal/bacteria…
AT4G31500	2.18215	1.02204e-26	4.3062e-25	cytochrome P450, family 83, subfamily B, polypeptide 1 (CYP83B1); FUNCTIONS IN: oxidoreductase activity, acting on paired donors, with incorporation or reduction of molecular oxygen, NADH or NADPH as one donor, and incorporation of one atom of oxygen, oxygen binding; INVOLVED IN: in 9 processes; LOCATED IN: mitochondrion, endoplasmic reticulum, plasma membrane, membrane; EXPRESSED IN: 24 plant st…
AT3G09440	2.18009	1.93578e-28	9.24673e-27	Heat shock protein 70 (Hsp 70) family protein; FUNCTIONS IN: ATP binding; INVOLVED IN: protein folding, response to cadmium ion, response to karrikin, response to heat; LOCATED IN: in 7 components; EXPRESSED IN: 25 plant structures; EXPRESSED DURING: 14 growth stages; CONTAINS InterPro DOMAIN/s: Heat shock protein 70, conserved site (InterPro:IPR018181), Heat shock protein Hsp70 (InterPro:IPR0010…
AT1G80240	2.17882	5.83077e-30	3.11075e-28	Protein of unknown function, DUF642; CONTAINS InterPro DOMAIN/s: Protein of unknown function DUF642 (InterPro:IPR006946); BEST Arabidopsis thaliana protein match is: Protein of unknown function, DUF642 (TAIR:AT5G25460.1); Has 387 Blast hits to 327 proteins in 22 species: Archae - 0; Bacteria - 6; Metazoa - 0; Fungi - 0; Plants - 381; Viruses - 0; Other Eukaryotes - 0 (source: NCBI BLink).
AT1G78070	2.1777	1.19755e-33	7.87127e-32	Transducin/WD40 repeat-like superfamily protein; CONTAINS InterPro DOMAIN/s: WD40 repeat 2 (InterPro:IPR019782), WD40 repeat-like-containing domain (InterPro:IPR011046), WD40 repeat, conserved site (InterPro:IPR019775), WD40-repeat-containing domain (InterPro:IPR017986), WD40/YVTN repeat-like-containing domain (InterPro:IPR015943), WD40 repeat (InterPro:IPR001680), WD40 repeat, subgroup (InterPro…
AT5G25130	2.17759	7.14837e-21	2.03927e-19	cytochrome P450, family 71, subfamily B, polypeptide 12 (CYP71B12); FUNCTIONS IN: electron carrier activity, monooxygenase activity, iron ion binding, oxygen binding, heme binding; INVOLVED IN: oxidation reduction; EXPRESSED IN: 9 plant structures; EXPRESSED DURING: LP.04 four leaves visible, 4 anthesis, LP.10 ten leaves visible, LP.02 two leaves visible; CONTAINS InterPro DOMAIN/s: Cytochrome P4…
AT1G63750	2.17483	1.49818e-35	1.11394e-33	Disease resistance protein (TIR-NBS-LRR class) family; FUNCTIONS IN: nucleoside-triphosphatase activity, nucleotide binding, ATP binding; INVOLVED IN: defense response, apoptosis; EXPRESSED IN: 7 plant structures; EXPRESSED DURING: 7 growth stages; CONTAINS InterPro DOMAIN/s: ATPase, AAA+ type, core (InterPro:IPR003593), NB-ARC (InterPro:IPR002182), Leucine-rich repeat (InterPro:IPR001611), Disea…
AT1G68570	2.17174	5.18044e-30	2.7728e-28	Major facilitator superfamily protein; FUNCTIONS IN: transporter activity; INVOLVED IN: oligopeptide transport; LOCATED IN: membrane; EXPRESSED IN: 23 plant structures; EXPRESSED DURING: 13 growth stages; CONTAINS InterPro DOMAIN/s: Oligopeptide transporter (InterPro:IPR000109), Major facilitator superfamily, general substrate transporter (InterPro:IPR016196); BEST Arabidopsis thaliana protein ma…
AT2G37460	2.17129	4.38139e-29	2.16852e-27	nodulin MtN21 /EamA-like transporter family protein; LOCATED IN: membrane; EXPRESSED IN: 23 plant structures; EXPRESSED DURING: 13 growth stages; CONTAINS InterPro DOMAIN/s: Protein of unknown function DUF6, transmembrane (InterPro:IPR000620); BEST Arabidopsis thaliana protein match is: nodulin MtN21 /EamA-like transporter family protein (TAIR:AT2G37450.2); Has 3094 Blast hits to 3077 proteins in…
AT2G39250	2.16162	3.71287e-18	8.76578e-17	SCHNARCHZAPFEN (SNZ); CONTAINS InterPro DOMAIN/s: DNA-binding, integrase-type (InterPro:IPR016177), Pathogenesis-related transcriptional factor/ERF, DNA-binding (InterPro:IPR001471); BEST Arabidopsis thaliana protein match is: Integrase-type DNA-binding superfamily protein (TAIR:AT3G54990.1); Has 4792 Blast hits to 4254 proteins in 261 species: Archae - 0; Bacteria - 31; Metazoa - 43; Fungi - 6; …
AT5G09520	2.16114	3.88883e-11	4.85203e-10	hydroxyproline-rich glycoprotein family protein; FUNCTIONS IN: molecular_function unknown; INVOLVED IN: biological_process unknown; LOCATED IN: endomembrane system; EXPRESSED IN: 21 plant structures; EXPRESSED DURING: 12 growth stages; BEST Arabidopsis thaliana protein match is: hydroxyproline-rich glycoprotein family protein (TAIR:AT5G09530.1); Has 4837 Blast hits to 2182 proteins in 495 species…
AT5G05270	2.157	2.18071e-29	1.1233e-27	Chalcone-flavanone isomerase family protein; FUNCTIONS IN: intramolecular lyase activity, chalcone isomerase activity; INVOLVED IN: response to karrikin; LOCATED IN: cellular_component unknown; EXPRESSED IN: 20 plant structures; EXPRESSED DURING: 13 growth stages; CONTAINS InterPro DOMAIN/s: Chalcone isomerase, subgroup (InterPro:IPR003466), Chalcone isomerase, 3-layer sandwich (InterPro:IPR01608…
AT1G64390	2.15665	5.81425e-44	7.18344e-42	glycosyl hydrolase 9C2 (GH9C2); FUNCTIONS IN: carbohydrate binding, hydrolase activity, hydrolyzing O-glycosyl compounds, catalytic activity; INVOLVED IN: carbohydrate metabolic process; LOCATED IN: endomembrane system, extracellular region; EXPRESSED IN: 23 plant structures; EXPRESSED DURING: 13 growth stages; CONTAINS InterPro DOMAIN/s: Six-hairpin glycosidase (InterPro:IPR012341), Carbohydrate…
AT3G61820	2.15564	1.407e-39	1.33641e-37	Eukaryotic aspartyl protease family protein; FUNCTIONS IN: aspartic-type endopeptidase activity; INVOLVED IN: proteolysis; LOCATED IN: plant-type cell wall; EXPRESSED IN: 22 plant structures; EXPRESSED DURING: 13 growth stages; CONTAINS InterPro DOMAIN/s: Peptidase aspartic (InterPro:IPR021109), Peptidase aspartic, catalytic (InterPro:IPR009007), Peptidase A1 (InterPro:IPR001461); BEST Arabidopsi…
AT3G21240	2.15291	9.36677e-33	5.9198e-31	4-coumarate:CoA ligase 2 (4CL2); CONTAINS InterPro DOMAIN/s: AMP-binding, conserved site (InterPro:IPR020845), AMP-dependent synthetase/ligase (InterPro:IPR000873); BEST Arabidopsis thaliana protein match is: 4-coumarate:CoA ligase 1 (TAIR:AT1G51680.1); Has 86092 Blast hits to 78635 proteins in 3758 species: Archae - 1209; Bacteria - 54193; Metazoa - 3597; Fungi - 4717; Plants - 2816; Viruses - 1…
AT4G19680	2.14862	1.90877e-14	3.33315e-13	iron regulated transporter 2 (IRT2); FUNCTIONS IN: zinc ion transmembrane transporter activity, iron ion transmembrane transporter activity; INVOLVED IN: zinc ion transport, cellular response to iron ion starvation, iron ion transport; LOCATED IN: endomembrane system, integral to membrane, membrane; EXPRESSED IN: root epidermis; CONTAINS InterPro DOMAIN/s: Zinc/iron permease, fungal/plant (InterP…
AT4G36610	2.14309	1.59825e-18	3.85079e-17	alpha/beta-Hydrolases superfamily protein; FUNCTIONS IN: hydrolase activity; INVOLVED IN: biological_process unknown; LOCATED IN: endomembrane system; EXPRESSED IN: 18 plant structures; EXPRESSED DURING: 8 growth stages; CONTAINS InterPro DOMAIN/s: Alpha/beta hydrolase fold-1 (InterPro:IPR000073); BEST Arabidopsis thaliana protein match is: alpha/beta-Hydrolases superfamily protein (TAIR:AT2G1836…
AT3G55980	2.13847	4.81742e-32	2.83727e-30	salt-inducible zinc finger 1 (SZF1); CONTAINS InterPro DOMAIN/s: Zinc finger, CCCH-type (InterPro:IPR000571), Ankyrin repeat-containing domain (InterPro:IPR020683), Ankyrin repeat (InterPro:IPR002110); BEST Arabidopsis thaliana protein match is: zinc finger (CCCH-type) family protein (TAIR:AT2G40140.2); Has 1623 Blast hits to 1414 proteins in 181 species: Archae - 2; Bacteria - 49; Metazoa - 777;…
AT4G40090	2.13837	2.01247e-44	2.62451e-42	arabinogalactan protein 3 (AGP3); INVOLVED IN: multicellular organismal development; LOCATED IN: endomembrane system; EXPRESSED IN: shoot apex, hypocotyl, root, egg cell; BEST Arabidopsis thaliana protein match is: arabinogalactan protein 2 (TAIR:AT2G22470.1); Has 53677 Blast hits to 24644 proteins in 1622 species: Archae - 295; Bacteria - 15288; Metazoa - 12859; Fungi - 4384; Plants - 9001; Viru…
AT4G31240	2.13589	2.10432e-32	1.27126e-30	protein kinase C-like zinc finger protein; FUNCTIONS IN: oxidoreductase activity, antioxidant activity; INVOLVED IN: cell redox homeostasis; LOCATED IN: cellular_component unknown; EXPRESSED IN: 21 plant structures; EXPRESSED DURING: 9 growth stages; CONTAINS InterPro DOMAIN/s: Thioredoxin fold (InterPro:IPR012335), Alkyl hydroperoxide reductase/ Thiol specific antioxidant/ Mal allergen (InterPro…
AT5G18270	2.13516	4.82561e-22	1.49895e-20	Arabidopsis NAC domain containing protein 87 (ANAC087); FUNCTIONS IN: sequence-specific DNA binding transcription factor activity; INVOLVED IN: multicellular organismal development, regulation of transcription; LOCATED IN: cellular_component unknown; EXPRESSED IN: 12 plant structures; EXPRESSED DURING: LP.06 six leaves visible, LP.04 four leaves visible, 4 anthesis, C globular stage, petal differ…
AT2G25625	2.13228	2.97184e-21	8.72021e-20	unknown protein; FUNCTIONS IN: molecular_function unknown; INVOLVED IN: biological_process unknown; LOCATED IN: chloroplast; EXPRESSED IN: 10 plant structures; EXPRESSED DURING: LP.06 six leaves visible, LP.04 four leaves visible, 4 anthesis, petal differentiation and expansion stage; Has 24 Blast hits to 24 proteins in 9 species: Archae - 0; Bacteria - 0; Metazoa - 0; Fungi - 0; Plants - 24; Vir…
AT1G24020	2.13116	3.26512e-29	1.64578e-27	MLP-like protein 423 (MLP423); INVOLVED IN: response to biotic stimulus, defense response; LOCATED IN: membrane; EXPRESSED IN: 23 plant structures; EXPRESSED DURING: 15 growth stages; CONTAINS InterPro DOMAIN/s: Bet v I allergen (InterPro:IPR000916); BEST Arabidopsis thaliana protein match is: MLP-like protein 28 (TAIR:AT1G70830.3); Has 1440 Blast hits to 1404 proteins in 125 species: Archae - 0;…
AT4G39210	2.12823	3.33726e-31	1.87801e-29	APL3; CONTAINS InterPro DOMAIN/s: Glucose-1-phosphate adenylyltransferase (InterPro:IPR011831), ADP-glucose pyrophosphorylase, conserved site (InterPro:IPR005836), Nucleotidyl transferase (InterPro:IPR005835); BEST Arabidopsis thaliana protein match is: Glucose-1-phosphate adenylyltransferase family protein (TAIR:AT2G21590.2); Has 8453 Blast hits to 8443 proteins in 1715 species: Archae - 406; Ba…
AT1G28600	2.12711	1.08827e-25	4.41544e-24	GDSL-like Lipase/Acylhydrolase superfamily protein; FUNCTIONS IN: hydrolase activity, acting on ester bonds, carboxylesterase activity; INVOLVED IN: lipid metabolic process; LOCATED IN: cell wall; EXPRESSED IN: 18 plant structures; EXPRESSED DURING: 9 growth stages; CONTAINS InterPro DOMAIN/s: Lipase, GDSL (InterPro:IPR001087); BEST Arabidopsis thaliana protein match is: GDSL-like Lipase/Acylhydr…
AT4G21650	2.11781	2.75527e-36	2.11563e-34	Subtilase family protein; FUNCTIONS IN: identical protein binding, serine-type endopeptidase activity; INVOLVED IN: proteolysis, negative regulation of catalytic activity; LOCATED IN: plant-type cell wall; EXPRESSED IN: 22 plant structures; EXPRESSED DURING: 13 growth stages; CONTAINS InterPro DOMAIN/s: Protease-associated PA (InterPro:IPR003137), Proteinase inhibitor, propeptide (InterPro:IPR009…
AT3G13650	2.11346	2.24824e-11	2.90662e-10	Disease resistance-responsive (dirigent-like protein) family protein; FUNCTIONS IN: molecular_function unknown; INVOLVED IN: lignan biosynthetic process, defense response; LOCATED IN: endomembrane system; EXPRESSED IN: 20 plant structures; EXPRESSED DURING: 11 growth stages; CONTAINS InterPro DOMAIN/s: Plant disease resistance response protein (InterPro:IPR004265); BEST Arabidopsis thaliana prote…
AT1G02920	2.11142	1.97461e-26	8.25617e-25	glutathione S-transferase 7 (GSTF7); FUNCTIONS IN: glutathione transferase activity, copper ion binding, cobalt ion binding, glutathione binding; INVOLVED IN: defense response to fungus, incompatible interaction, response to cadmium ion, response to salt stress, defense response to bacterium, toxin catabolic process; LOCATED IN: nucleus, vacuole, cytoplasm; EXPRESSED IN: root, cultured cell, leaf…
AT5G17000	2.11043	4.74515e-32	2.80476e-30	Zinc-binding dehydrogenase family protein; FUNCTIONS IN: oxidoreductase activity, binding, catalytic activity, zinc ion binding; INVOLVED IN: response to oxidative stress; EXPRESSED IN: cultured cell, leaf; CONTAINS InterPro DOMAIN/s: GroES-like (InterPro:IPR011032), NAD(P)-binding domain (InterPro:IPR016040), Alcohol dehydrogenase, C-terminal (InterPro:IPR013149), Alcohol dehydrogenase superfami…
AT5G25190	2.10826	3.61895e-21	1.05437e-19	Integrase-type DNA-binding superfamily protein; CONTAINS InterPro DOMAIN/s: DNA-binding, integrase-type (InterPro:IPR016177), Pathogenesis-related transcriptional factor/ERF, DNA-binding (InterPro:IPR001471); BEST Arabidopsis thaliana protein match is: Integrase-type DNA-binding superfamily protein (TAIR:AT1G15360.1); Has 1807 Blast hits to 1807 proteins in 277 species: Archae - 0; Bacteria - 0; …
AT3G27150	2.10537	1.62309e-15	3.09403e-14	Galactose oxidase/kelch repeat superfamily protein; CONTAINS InterPro DOMAIN/s: Galactose oxidase/kelch, beta-propeller (InterPro:IPR011043), Kelch repeat type 1 (InterPro:IPR006652), Kelch related (InterPro:IPR013089), Kelch-type beta propeller (InterPro:IPR015915); BEST Arabidopsis thaliana protein match is: Galactose oxidase/kelch repeat superfamily protein (TAIR:AT5G40680.1); Has 8386 Blast h…
AT5G15948	2.10396	1.45966e-06	9.71059e-06	conserved peptide upstream open reading frame 10 (CPuORF10); CONTAINS InterPro DOMAIN/s: S-adenosyl-l-methionine decarboxylase leader peptide (InterPro:IPR012511); BEST Arabidopsis thaliana protein match is: conserved peptide upstream open reading frame 9 (TAIR:AT3G02468.1); Has 30201 Blast hits to 17322 proteins in 780 species: Archae - 12; Bacteria - 1396; Metazoa - 17338; Fungi - 3422; Plants …
AT2G20610	2.10017	1.30071e-24	4.83557e-23	SUPERROOT 1 (SUR1); FUNCTIONS IN: S-alkylthiohydroximate lyase activity, carbon-sulfur lyase activity, transaminase activity; INVOLVED IN: regulation of cell growth by extracellular stimulus, glucosinolate biosynthetic process, adventitious root development, indoleacetic acid biosynthetic process; LOCATED IN: membrane; EXPRESSED IN: 23 plant structures; EXPRESSED DURING: 13 growth stages; CONTAIN…
AT4G29700	2.09984	6.89099e-32	4.01535e-30	Alkaline-phosphatase-like family protein; FUNCTIONS IN: hydrolase activity, catalytic activity; INVOLVED IN: metabolic process, nucleotide metabolic process; LOCATED IN: vacuole; EXPRESSED IN: 21 plant structures; EXPRESSED DURING: 12 growth stages; CONTAINS InterPro DOMAIN/s: Alkaline phosphatase-like, alpha/beta/alpha (InterPro:IPR017849), Type I phosphodiesterase/nucleotide pyrophosphatase/pho…
AT5G12330	2.09731	9.97101e-16	1.92531e-14	LATERAL ROOT PRIMORDIUM 1 (LRP1); FUNCTIONS IN: protein homodimerization activity; INVOLVED IN: response to auxin stimulus, root development; LOCATED IN: cellular_component unknown; EXPRESSED IN: 15 plant structures; EXPRESSED DURING: 7 growth stages; CONTAINS InterPro DOMAIN/s: Lateral Root Primordium type 1, C-terminal (InterPro:IPR006511), Zinc finger, Lateral Root Primordium type 1 (InterPro:…
AT2G03720	2.09685	2.16269e-11	2.79822e-10	morphogenesis of root hair 6 (MRH6); CONTAINS InterPro DOMAIN/s: UspA (InterPro:IPR006016), Rossmann-like alpha/beta/alpha sandwich fold (InterPro:IPR014729); BEST Arabidopsis thaliana protein match is: Adenine nucleotide alpha hydrolases-like superfamily protein (TAIR:AT1G69080.1); Has 237 Blast hits to 237 proteins in 19 species: Archae - 0; Bacteria - 0; Metazoa - 13; Fungi - 0; Plants - 224; …
AT5G42580	2.09555	6.49263e-17	1.35928e-15	cytochrome P450, family 705, subfamily A, polypeptide 12 (CYP705A12); FUNCTIONS IN: electron carrier activity, monooxygenase activity, iron ion binding, oxygen binding, heme binding; INVOLVED IN: oxidation reduction; LOCATED IN: endomembrane system; EXPRESSED IN: root; CONTAINS InterPro DOMAIN/s: Cytochrome P450 (InterPro:IPR001128), Cytochrome P450, E-class, group I (InterPro:IPR002401), Cytochr…
AT3G03790	2.09429	2.27933e-28	1.07011e-26	ankyrin repeat family protein / regulator of chromosome condensation (RCC1) family protein; CONTAINS InterPro DOMAIN/s: Regulator of chromosome condensation/beta-lactamase-inhibitor protein II (InterPro:IPR009091), Regulator of chromosome condensation, RCC1 (InterPro:IPR000408), Ankyrin repeat-containing domain (InterPro:IPR020683), Ankyrin repeat (InterPro:IPR002110); BEST Arabidopsis thaliana p…
AT3G17609	2.09228	3.2113e-12	4.57262e-11	HY5-homolog (HYH); CONTAINS InterPro DOMAIN/s: Basic-leucine zipper (bZIP) transcription factor (InterPro:IPR004827), bZIP transcription factor, bZIP-1 (InterPro:IPR011616); BEST Arabidopsis thaliana protein match is: Basic-leucine zipper (bZIP) transcription factor family protein (TAIR:AT5G11260.1); Has 1693 Blast hits to 1693 proteins in 216 species: Archae - 0; Bacteria - 0; Metazoa - 863; Fun…
AT3G56200	2.09179	8.77946e-37	7.10661e-35	Transmembrane amino acid transporter family protein; CONTAINS InterPro DOMAIN/s: Amino acid transporter, transmembrane (InterPro:IPR013057); BEST Arabidopsis thaliana protein match is: Transmembrane amino acid transporter family protein (TAIR:AT2G40420.1); Has 4348 Blast hits to 4307 proteins in 431 species: Archae - 11; Bacteria - 411; Metazoa - 1511; Fungi - 660; Plants - 875; Viruses - 3; Othe…
AT1G17170	2.08887	1.8855e-35	1.38315e-33	glutathione S-transferase TAU 24 (GSTU24); FUNCTIONS IN: glutathione transferase activity, glutathione binding; INVOLVED IN: response to cyclopentenone, toxin catabolic process; LOCATED IN: cytoplasm; EXPRESSED IN: 15 plant structures; EXPRESSED DURING: 6 growth stages; CONTAINS InterPro DOMAIN/s: Thioredoxin fold (InterPro:IPR012335), Glutathione S-transferase, C-terminal (InterPro:IPR004046), G…
AT2G22240	2.0849	3.10188e-38	2.75514e-36	myo-inositol-1-phosphate synthase 2 (MIPS2); CONTAINS InterPro DOMAIN/s: Myo-inositol-1-phosphate synthase (InterPro:IPR002587), Myo-inositol-1-phosphate synthase, GAPDH-like (InterPro:IPR013021), NAD(P)-binding domain (InterPro:IPR016040); BEST Arabidopsis thaliana protein match is: myo-inositol-1-phosphate synthase 1 (TAIR:AT4G39800.1); Has 1859 Blast hits to 1855 proteins in 512 species: Archa…
AT3G08040	2.0846	1.26248e-31	7.17825e-30	FERRIC REDUCTASE DEFECTIVE 3 (FRD3); FUNCTIONS IN: antiporter activity, transporter activity; INVOLVED IN: cellular iron ion homeostasis; LOCATED IN: plasma membrane, membrane; EXPRESSED IN: 20 plant structures; EXPRESSED DURING: 4 anthesis, F mature embryo stage, petal differentiation and expansion stage, D bilateral stage; CONTAINS InterPro DOMAIN/s: Multi antimicrobial extrusion protein MatE (…
AT1G24100	2.07534	1.67013e-42	1.89266e-40	UDP-glucosyl transferase 74B1 (UGT74B1); CONTAINS InterPro DOMAIN/s: UDP-glucuronosyl/UDP-glucosyltransferase (InterPro:IPR002213); BEST Arabidopsis thaliana protein match is: UDP-glycosyltransferase 74 F1 (TAIR:AT2G43840.1); Has 7754 Blast hits to 7677 proteins in 493 species: Archae - 0; Bacteria - 488; Metazoa - 2030; Fungi - 39; Plants - 5027; Viruses - 105; Other Eukaryotes - 65 (source: NCB…
AT5G04230	2.07328	2.01053e-28	9.57593e-27	phenyl alanine ammonia-lyase 3 (PAL3); FUNCTIONS IN: phenylalanine ammonia-lyase activity; INVOLVED IN: response to wounding, defense response; LOCATED IN: cytoplasm; EXPRESSED IN: 21 plant structures; EXPRESSED DURING: 13 growth stages; CONTAINS InterPro DOMAIN/s: Phenylalanine/histidine ammonia-lyase (InterPro:IPR001106), Phenylalanine/histidine ammonia-lyases, active site (InterPro:IPR022313),…
AT2G26170	2.07198	4.73538e-23	1.59124e-21	cytochrome P450, family 711, subfamily A, polypeptide 1 (CYP711A1); FUNCTIONS IN: electron carrier activity, monooxygenase activity, iron ion binding, oxygen binding, heme binding; INVOLVED IN: carotenoid biosynthetic process, positive regulation of flavonoid biosynthetic process, regulation of meristem structural organization, secondary shoot formation, auxin polar transport; LOCATED IN: endomem…
AT5G57530	2.06793	3.24729e-16	6.54717e-15	xyloglucan endotransglucosylase/hydrolase 12 (XTH12); CONTAINS InterPro DOMAIN/s: Xyloglucan endotransglucosylase/hydrolase (InterPro:IPR016455), Xyloglucan endo-transglycosylase, C-terminal (InterPro:IPR010713), Concanavalin A-like lectin/glucanase, subgroup (InterPro:IPR013320), Concanavalin A-like lectin/glucanase (InterPro:IPR008985), Glycoside hydrolase, family 16 (InterPro:IPR000757), Glyco…
AT2G14750	2.06482	3.57632e-38	3.14257e-36	APS kinase (APK); CONTAINS InterPro DOMAIN/s: Adenylylsulphate kinase, C-terminal (InterPro:IPR002891); BEST Arabidopsis thaliana protein match is: APS-kinase 2 (TAIR:AT4G39940.1); Has 5042 Blast hits to 5042 proteins in 1485 species: Archae - 54; Bacteria - 2991; Metazoa - 244; Fungi - 284; Plants - 130; Viruses - 2; Other Eukaryotes - 1337 (source: NCBI BLink).
AT3G12520	2.06247	3.52462e-22	1.11164e-20	sulfate transporter 4;2 (SULTR4;2); FUNCTIONS IN: sulfate transmembrane transporter activity; INVOLVED IN: sulfate transport, transport, transmembrane transport; LOCATED IN: integral to membrane, membrane; EXPRESSED IN: 22 plant structures; EXPRESSED DURING: 13 growth stages; CONTAINS InterPro DOMAIN/s: Sulphate transporter (InterPro:IPR011547), Sulphate transporter/antisigma-factor antagonist ST…
AT5G48010	2.06024	6.05241e-29	2.97764e-27	thalianol synthase 1 (THAS1); CONTAINS InterPro DOMAIN/s: Terpene synthase, conserved site (InterPro:IPR002365), Terpenoid cylases/protein prenyltransferase alpha-alpha toroid (InterPro:IPR008930), Squalene cyclase (InterPro:IPR018333), Prenyltransferase/squalene oxidase (InterPro:IPR001330); BEST Arabidopsis thaliana protein match is: baruol synthase 1 (TAIR:AT4G15370.1); Has 35333 Blast hits to…
AT4G37680	2.0566	6.30379e-34	4.19368e-32	heptahelical protein 4 (HHP4); FUNCTIONS IN: receptor activity; INVOLVED IN: response to hormone stimulus, response to sucrose stimulus; LOCATED IN: integral to membrane; EXPRESSED IN: stem, fruit, root, flower, leaf; CONTAINS InterPro DOMAIN/s: Hly-III related (InterPro:IPR004254); BEST Arabidopsis thaliana protein match is: heptahelical protein 5 (TAIR:AT4G38320.1); Has 2914 Blast hits to 2455 …
AT1G50110	2.05616	4.11715e-15	7.61858e-14	D-aminoacid aminotransferase-like PLP-dependent enzymes superfamily protein; FUNCTIONS IN: branched-chain-amino-acid transaminase activity, catalytic activity; INVOLVED IN: branched chain family amino acid metabolic process, metabolic process; LOCATED IN: cellular_component unknown; EXPRESSED IN: 18 plant structures; EXPRESSED DURING: 9 growth stages; CONTAINS InterPro DOMAIN/s: Aminotransferase,…
AT5G38020	2.05422	4.17101e-26	1.7264e-24	S-adenosyl-L-methionine-dependent methyltransferases superfamily protein; CONTAINS InterPro DOMAIN/s: SAM dependent carboxyl methyltransferase (InterPro:IPR005299); BEST Arabidopsis thaliana protein match is: S-adenosyl-L-methionine-dependent methyltransferases superfamily protein (TAIR:AT3G21950.1); Has 1807 Blast hits to 1807 proteins in 277 species: Archae - 0; Bacteria - 0; Metazoa - 736; Fun…
AT1G19020	2.054	2.12307e-35	1.54364e-33	unknown protein; BEST Arabidopsis thaliana protein match is: unknown protein (TAIR:AT3G48180.1); Has 88 Blast hits to 88 proteins in 15 species: Archae - 0; Bacteria - 0; Metazoa - 0; Fungi - 0; Plants - 88; Viruses - 0; Other Eukaryotes - 0 (source: NCBI BLink).
AT2G42540	2.05238	4.04881e-14	6.88005e-13	cold-regulated 15a (COR15A); FUNCTIONS IN: molecular_function unknown; INVOLVED IN: in 9 processes; LOCATED IN: chloroplast stroma, chloroplast, chloroplast envelope; EXPRESSED IN: 21 plant structures; EXPRESSED DURING: 13 growth stages; BEST Arabidopsis thaliana protein match is: cold regulated 15b (TAIR:AT2G42530.1); Has 189 Blast hits to 128 proteins in 40 species: Archae - 0; Bacteria - 9; Me…
AT3G10420	2.0513	1.96152e-27	8.6878e-26	P-loop containing nucleoside triphosphate hydrolases superfamily protein; FUNCTIONS IN: nucleoside-triphosphatase activity, nucleotide binding; LOCATED IN: chloroplast; EXPRESSED IN: 20 plant structures; EXPRESSED DURING: 12 growth stages; CONTAINS InterPro DOMAIN/s: ATPase, AAA+ type, core (InterPro:IPR003593); BEST Arabidopsis thaliana protein match is: P-loop containing nucleoside triphosphate…
AT1G78370	2.04766	2.67404e-22	8.54862e-21	glutathione S-transferase TAU 20 (GSTU20); FUNCTIONS IN: glutathione transferase activity; INVOLVED IN: toxin catabolic process; LOCATED IN: apoplast, chloroplast, cytoplasm; EXPRESSED IN: 23 plant structures; EXPRESSED DURING: 15 growth stages; CONTAINS InterPro DOMAIN/s: Thioredoxin fold (InterPro:IPR012335), Glutathione S-transferase, C-terminal (InterPro:IPR004046), Glutathione S-transferase,…
AT3G48280	2.04668	1.44721e-14	2.56809e-13	cytochrome P450, family 71, subfamily A, polypeptide 25 (CYP71A25); FUNCTIONS IN: electron carrier activity, monooxygenase activity, iron ion binding, oxygen binding, heme binding; INVOLVED IN: oxidation reduction; CONTAINS InterPro DOMAIN/s: Cytochrome P450 (InterPro:IPR001128), Cytochrome P450, conserved site (InterPro:IPR017972), Cytochrome P450, E-class, group I (InterPro:IPR002401); BEST Ara…
AT1G01190	2.04571	1.14274e-14	2.04548e-13	cytochrome P450, family 78, subfamily A, polypeptide 8 (CYP78A8); FUNCTIONS IN: electron carrier activity, monooxygenase activity, iron ion binding, oxygen binding, heme binding; INVOLVED IN: oxidation reduction; LOCATED IN: endomembrane system; EXPRESSED IN: 6 plant structures; EXPRESSED DURING: LP.10 ten leaves visible, LP.02 two leaves visible, LP.12 twelve leaves visible; CONTAINS InterPro DO…
AT3G56040	2.0453	2.51367e-28	1.17343e-26	UDP-glucose pyrophosphorylase 3 (UGP3); FUNCTIONS IN: nucleotidyltransferase activity; INVOLVED IN: metabolic process; LOCATED IN: chloroplast; EXPRESSED IN: 22 plant structures; EXPRESSED DURING: 13 growth stages; CONTAINS InterPro DOMAIN/s: UTP--glucose-1-phosphate uridylyltransferase (InterPro:IPR002618); Has 215 Blast hits to 211 proteins in 91 species: Archae - 0; Bacteria - 18; Metazoa - 12…
AT5G19730	2.04295	2.37933e-20	6.57095e-19	Pectin lyase-like superfamily protein; FUNCTIONS IN: pectinesterase activity; INVOLVED IN: cell wall modification; LOCATED IN: cell wall, plant-type cell wall, cytoplasm; EXPRESSED IN: 17 plant structures; EXPRESSED DURING: 8 growth stages; CONTAINS InterPro DOMAIN/s: Pectinesterase, active site (InterPro:IPR018040), Pectin lyase fold/virulence factor (InterPro:IPR011050), Pectinesterase, catalyt…
AT2G01180	2.04042	3.41315e-32	2.03945e-30	phosphatidic acid phosphatase 1 (PAP1); FUNCTIONS IN: phosphatidate phosphatase activity; INVOLVED IN: phospholipid metabolic process, response to stress; LOCATED IN: plasma membrane, integral to plasma membrane; EXPRESSED IN: 15 plant structures; EXPRESSED DURING: 8 growth stages; CONTAINS InterPro DOMAIN/s: Phosphatidic acid phosphatase/chloroperoxidase, N-terminal (InterPro:IPR016118), Phospha…
AT2G21100	2.03801	8.23715e-13	1.25676e-11	Disease resistance-responsive (dirigent-like protein) family protein; FUNCTIONS IN: molecular_function unknown; INVOLVED IN: lignan biosynthetic process, defense response; LOCATED IN: endomembrane system; EXPRESSED IN: hypocotyl, root, flower; EXPRESSED DURING: petal differentiation and expansion stage; CONTAINS InterPro DOMAIN/s: Plant disease resistance response protein (InterPro:IPR004265); BE…
AT2G20520	2.0367	7.74169e-13	1.18667e-11	FASCICLIN-like arabinogalactan 6 (FLA6); CONTAINS InterPro DOMAIN/s: FAS1 domain (InterPro:IPR000782); BEST Arabidopsis thaliana protein match is: FASCICLIN-like arabinoogalactan 9 (TAIR:AT1G03870.1); Has 1085 Blast hits to 1063 proteins in 208 species: Archae - 14; Bacteria - 391; Metazoa - 4; Fungi - 7; Plants - 614; Viruses - 0; Other Eukaryotes - 55 (source: NCBI BLink).
AT4G02270	2.03276	2.90313e-29	1.47236e-27	root hair specific 13 (RHS13); FUNCTIONS IN: molecular_function unknown; INVOLVED IN: biological_process unknown; LOCATED IN: endomembrane system; EXPRESSED IN: hypocotyl, root hair, root; CONTAINS InterPro DOMAIN/s: Pollen Ole e 1 allergen/extensin (InterPro:IPR006041); BEST Arabidopsis thaliana protein match is: Pollen Ole e 1 allergen and extensin family protein (TAIR:AT2G47540.1); Has 108 Bla…
AT3G25290	2.03256	4.88409e-23	1.63787e-21	Auxin-responsive family protein; INVOLVED IN: multicellular organismal development; LOCATED IN: plasma membrane, membrane; EXPRESSED IN: 19 plant structures; EXPRESSED DURING: 9 growth stages; CONTAINS InterPro DOMAIN/s: Cytochrome b561, eukaryote (InterPro:IPR004877), Uncharacterised conserved protein UCP037471 (InterPro:IPR017214), Protein of unknown function DUF568, DOMON-like (InterPro:IPR007…
AT2G41480	2.03134	9.94377e-15	1.78575e-13	Peroxidase superfamily protein; FUNCTIONS IN: peroxidase activity, heme binding; INVOLVED IN: oxidation reduction, response to oxidative stress; EXPRESSED IN: root, leaf; EXPRESSED DURING: LP.04 four leaves visible; CONTAINS InterPro DOMAIN/s: Haem peroxidase (InterPro:IPR010255), Plant peroxidase (InterPro:IPR000823), Peroxidases heam-ligand binding site (InterPro:IPR019793), Peroxidase, active …
AT5G65870	2.0303	1.48648e-05	8.07201e-05	phytosulfokine 5 precursor (PSK5); FUNCTIONS IN: growth factor activity; INVOLVED IN: cell proliferation, cell differentiation, organ morphogenesis; LOCATED IN: extracellular matrix; EXPRESSED IN: 25 plant structures; EXPRESSED DURING: 10 growth stages; CONTAINS InterPro DOMAIN/s: Phytosulfokine (InterPro:IPR009438); BEST Arabidopsis thaliana protein match is: phytosulfokine 4 precursor (TAIR:AT3…
AT4G24450	2.02802	1.65177e-30	8.98738e-29	phosphoglucan, water dikinase (PWD); FUNCTIONS IN: kinase activity, ATP binding; INVOLVED IN: phosphorylation; LOCATED IN: chloroplast envelope; EXPRESSED IN: 22 plant structures; EXPRESSED DURING: 14 growth stages; CONTAINS InterPro DOMAIN/s: Pyruvate phosphate dikinase, PEP/pyruvate-binding (InterPro:IPR002192); BEST Arabidopsis thaliana protein match is: Pyruvate phosphate dikinase, PEP/pyruva…
AT3G57630	2.02453	5.5651e-28	2.5687e-26	exostosin family protein; FUNCTIONS IN: catalytic activity; LOCATED IN: endomembrane system, membrane; EXPRESSED IN: 21 plant structures; EXPRESSED DURING: 13 growth stages; CONTAINS InterPro DOMAIN/s: EGF, extracellular (InterPro:IPR013111), Exostosin-like (InterPro:IPR004263), EGF-like (InterPro:IPR006210), EGF-like, type 3 (InterPro:IPR000742), EGF-like region, conserved site (InterPro:IPR0130…
AT1G76680	2.02335	1.52152e-23	5.30819e-22	12-oxophytodienoate reductase 1 (OPR1); FUNCTIONS IN: 12-oxophytodienoate reductase activity; INVOLVED IN: in 7 processes; LOCATED IN: cellular_component unknown; EXPRESSED IN: 11 plant structures; EXPRESSED DURING: seedling growth, developing seed stage; CONTAINS InterPro DOMAIN/s: NADH:flavin oxidoreductase/NADH oxidase, N-terminal (InterPro:IPR001155), Aldolase-type TIM barrel (InterPro:IPR013…
AT4G21470	2.01883	5.8982e-36	4.487e-34	riboflavin kinase/FMN hydrolase (FMN/FHY); FUNCTIONS IN: riboflavin kinase activity, FMN adenylyltransferase activity; INVOLVED IN: riboflavin biosynthetic process, metabolic process; LOCATED IN: endomembrane system; EXPRESSED IN: 22 plant structures; EXPRESSED DURING: 13 growth stages; CONTAINS InterPro DOMAIN/s: Haloacid dehalogenase-like hydrolase (InterPro:IPR005834), Haloacid dehydrogenase/e…
AT3G26590	2.01816	7.45612e-26	3.05533e-24	MATE efflux family protein; FUNCTIONS IN: antiporter activity, drug transmembrane transporter activity, transporter activity; INVOLVED IN: drug transmembrane transport, transmembrane transport; LOCATED IN: plasma membrane, vacuole, membrane; EXPRESSED IN: 22 plant structures; EXPRESSED DURING: 13 growth stages; CONTAINS InterPro DOMAIN/s: Multi antimicrobial extrusion protein MatE (InterPro:IPR00…
AT1G78570	2.01595	6.31952e-26	2.59606e-24	rhamnose biosynthesis 1 (RHM1); CONTAINS InterPro DOMAIN/s: NAD-dependent epimerase/dehydratase (InterPro:IPR001509), NAD(P)-binding domain (InterPro:IPR016040), dTDP-4-dehydrorhamnose reductase (InterPro:IPR005913); BEST Arabidopsis thaliana protein match is: rhamnose biosynthesis 3 (TAIR:AT3G14790.1); Has 54880 Blast hits to 54585 proteins in 3085 species: Archae - 917; Bacteria - 31981; Metazo…
AT4G37310	2.01554	1.33698e-28	6.40501e-27	cytochrome P450, family 81, subfamily H, polypeptide 1 (CYP81H1); FUNCTIONS IN: electron carrier activity, monooxygenase activity, iron ion binding, oxygen binding, heme binding; INVOLVED IN: oxidation reduction; LOCATED IN: endomembrane system; EXPRESSED IN: 18 plant structures; EXPRESSED DURING: 12 growth stages; CONTAINS InterPro DOMAIN/s: Cytochrome P450 (InterPro:IPR001128), Cytochrome P450,…
AT3G03770	2.01227	3.72791e-29	1.86192e-27	Leucine-rich repeat protein kinase family protein; FUNCTIONS IN: protein serine/threonine kinase activity, protein kinase activity, ATP binding; INVOLVED IN: transmembrane receptor protein tyrosine kinase signaling pathway, protein amino acid phosphorylation; LOCATED IN: endomembrane system; EXPRESSED IN: 22 plant structures; EXPRESSED DURING: 13 growth stages; CONTAINS InterPro DOMAIN/s: Protein…
AT4G26790	2.01103	9.6108e-17	1.98647e-15	GDSL-like Lipase/Acylhydrolase superfamily protein; FUNCTIONS IN: hydrolase activity, acting on ester bonds, carboxylesterase activity; INVOLVED IN: lipid metabolic process; LOCATED IN: endomembrane system; EXPRESSED IN: 18 plant structures; EXPRESSED DURING: 9 growth stages; CONTAINS InterPro DOMAIN/s: Lipase, GDSL (InterPro:IPR001087); BEST Arabidopsis thaliana protein match is: GDSL-like Lipas…
AT1G30510	2.01004	2.0765e-34	1.42171e-32	root FNR 2 (RFNR2); FUNCTIONS IN: oxidoreductase activity, copper ion binding; INVOLVED IN: oxidation reduction; LOCATED IN: chloroplast, thylakoid membrane; EXPRESSED IN: 23 plant structures; EXPRESSED DURING: 13 growth stages; CONTAINS InterPro DOMAIN/s: Oxidoreductase FAD/NAD(P)-binding (InterPro:IPR001433), Ferredoxin reductase-type FAD-binding domain (InterPro:IPR017927), Riboflavin synthase…
AT5G05500	2.00467	5.08582e-21	1.47131e-19	Pollen Ole e 1 allergen and extensin family protein; FUNCTIONS IN: molecular_function unknown; INVOLVED IN: biological_process unknown; LOCATED IN: endomembrane system; EXPRESSED IN: root; CONTAINS InterPro DOMAIN/s: Pollen Ole e 1 allergen/extensin (InterPro:IPR006041); BEST Arabidopsis thaliana protein match is: Pollen Ole e 1 allergen and extensin family protein (TAIR:AT2G34700.1); Has 30201 B…
AT3G25700	2.00462	1.37369e-13	2.24378e-12	Eukaryotic aspartyl protease family protein; FUNCTIONS IN: aspartic-type endopeptidase activity; INVOLVED IN: proteolysis; CONTAINS InterPro DOMAIN/s: Peptidase aspartic (InterPro:IPR021109), Peptidase aspartic, catalytic (InterPro:IPR009007), Peptidase A1 (InterPro:IPR001461); BEST Arabidopsis thaliana protein match is: Eukaryotic aspartyl protease family protein (TAIR:AT2G42980.1); Has 2947 Bla…
AT3G23810	2.00338	2.80212e-24	1.03471e-22	S-adenosyl-l-homocysteine (SAH) hydrolase 2 (SAHH2); FUNCTIONS IN: adenosylhomocysteinase activity; INVOLVED IN: one-carbon metabolic process; LOCATED IN: plasma membrane, vacuole, membrane; EXPRESSED IN: 33 plant structures; EXPRESSED DURING: 15 growth stages; CONTAINS InterPro DOMAIN/s: S-adenosyl-L-homocysteine hydrolase (InterPro:IPR000043), S-adenosyl-L-homocysteine hydrolase, conserved site…
AT2G27190	2.00322	3.97425e-28	1.83957e-26	purple acid phosphatase 12 (PAP12); FUNCTIONS IN: protein serine/threonine phosphatase activity, acid phosphatase activity; INVOLVED IN: cellular response to phosphate starvation; LOCATED IN: plant-type cell wall; EXPRESSED IN: 24 plant structures; EXPRESSED DURING: 13 growth stages; CONTAINS InterPro DOMAIN/s: Purple acid phosphatase, N-terminal (InterPro:IPR015914), Metallophosphoesterase (Inte…
AT4G33880	2.00268	1.03703e-20	2.92289e-19	ROOT HAIR DEFECTIVE 6-LIKE 2 (RSL2); FUNCTIONS IN: DNA binding, sequence-specific DNA binding transcription factor activity; INVOLVED IN: root hair initiation, response to auxin stimulus, cell growth, regulation of transcription; LOCATED IN: nucleus; CONTAINS InterPro DOMAIN/s: Helix-loop-helix DNA-binding domain (InterPro:IPR001092), Helix-loop-helix DNA-binding (InterPro:IPR011598); BEST Arabid…
AT5G63560	2.00263	5.81197e-29	2.86794e-27	HXXXD-type acyl-transferase family protein; FUNCTIONS IN: transferase activity, transferring acyl groups other than amino-acyl groups, transferase activity; INVOLVED IN: biological_process unknown; LOCATED IN: cellular_component unknown; EXPRESSED IN: 8 plant structures; EXPRESSED DURING: LP.04 four leaves visible, F mature embryo stage, 4 leaf senescence stage, petal differentiation and expansio…
AT1G30870	1.99506	2.17137e-33	1.41028e-31	Peroxidase superfamily protein; FUNCTIONS IN: peroxidase activity, heme binding; INVOLVED IN: oxidation reduction, response to oxidative stress; LOCATED IN: endomembrane system; EXPRESSED IN: root; CONTAINS InterPro DOMAIN/s: Haem peroxidase (InterPro:IPR010255), Plant peroxidase (InterPro:IPR000823), Peroxidases heam-ligand binding site (InterPro:IPR019793), Haem peroxidase, plant/fungal/bacteri…
AT5G07460	1.99459	1.15585e-24	4.32641e-23	peptidemethionine sulfoxide reductase 2 (PMSR2); CONTAINS InterPro DOMAIN/s: Peptide methionine sulphoxide reductase MsrA (InterPro:IPR002569); BEST Arabidopsis thaliana protein match is: peptidemethionine sulfoxide reductase 3 (TAIR:AT5G07470.1); Has 1807 Blast hits to 1807 proteins in 277 species: Archae - 0; Bacteria - 0; Metazoa - 736; Fungi - 347; Plants - 385; Viruses - 0; Other Eukaryotes …
AT3G08770	1.99027	7.01899e-20	1.87538e-18	lipid transfer protein 6 (LTP6); FUNCTIONS IN: lipid binding; INVOLVED IN: lipid transport; LOCATED IN: endomembrane system; EXPRESSED IN: 18 plant structures; EXPRESSED DURING: 10 growth stages; CONTAINS InterPro DOMAIN/s: Bifunctional inhibitor/plant lipid transfer protein/seed storage (InterPro:IPR016140), Plant lipid transfer protein/seed storage/trypsin-alpha amylase inhibitor (InterPro:IPR0…
AT2G18370	1.98933	5.49297e-19	1.38013e-17	Bifunctional inhibitor/lipid-transfer protein/seed storage 2S albumin superfamily protein; FUNCTIONS IN: lipid binding; INVOLVED IN: lipid transport; LOCATED IN: endomembrane system; EXPRESSED IN: leaf whorl, embryo, hypocotyl, male gametophyte, root; EXPRESSED DURING: C globular stage; CONTAINS InterPro DOMAIN/s: Bifunctional inhibitor/plant lipid transfer protein/seed storage (InterPro:IPR01614…
AT2G26660	1.98885	4.35548e-30	2.34653e-28	SPX domain gene 2 (SPX2); CONTAINS InterPro DOMAIN/s: SPX, N-terminal (InterPro:IPR004331); BEST Arabidopsis thaliana protein match is: SPX domain gene 1 (TAIR:AT5G20150.1); Has 1206 Blast hits to 1202 proteins in 209 species: Archae - 0; Bacteria - 6; Metazoa - 245; Fungi - 512; Plants - 320; Viruses - 0; Other Eukaryotes - 123 (source: NCBI BLink).
AT2G35960	1.98759	1.65596e-24	6.14237e-23	NDR1/HIN1-like 12 (NHL12); CONTAINS InterPro DOMAIN/s: Late embryogenesis abundant protein, group 2 (InterPro:IPR004864); BEST Arabidopsis thaliana protein match is: Late embryogenesis abundant (LEA) hydroxyproline-rich glycoprotein family (TAIR:AT3G52470.1); Has 889 Blast hits to 889 proteins in 28 species: Archae - 0; Bacteria - 0; Metazoa - 0; Fungi - 0; Plants - 889; Viruses - 0; Other Eukary…
AT5G07130	1.98528	4.39211e-24	1.6038e-22	laccase 13 (LAC13); FUNCTIONS IN: laccase activity; INVOLVED IN: oxidation reduction, lignin catabolic process; LOCATED IN: endomembrane system, apoplast; EXPRESSED IN: 16 plant structures; EXPRESSED DURING: 11 growth stages; CONTAINS InterPro DOMAIN/s: Multicopper oxidase, type 3 (InterPro:IPR011707), Laccase (InterPro:IPR017761), Multicopper oxidase, type 2 (InterPro:IPR011706), Cupredoxin (Int…
AT2G46530	1.98478	8.14915e-25	3.07832e-23	auxin response factor 11 (ARF11); FUNCTIONS IN: sequence-specific DNA binding transcription factor activity; INVOLVED IN: response to hormone stimulus, regulation of transcription, DNA-dependent, regulation of transcription; LOCATED IN: nucleus; EXPRESSED IN: 21 plant structures; EXPRESSED DURING: 13 growth stages; CONTAINS InterPro DOMAIN/s: Aux/IAA-ARF-dimerisation (InterPro:IPR011525), Transcr…
AT1G48930	1.98472	1.03212e-32	6.4486e-31	glycosyl hydrolase 9C1 (GH9C1); FUNCTIONS IN: carbohydrate binding, hydrolase activity, hydrolyzing O-glycosyl compounds, catalytic activity; INVOLVED IN: carbohydrate metabolic process; LOCATED IN: endomembrane system, extracellular region; EXPRESSED IN: root; CONTAINS InterPro DOMAIN/s: Six-hairpin glycosidase (InterPro:IPR012341), Glycoside hydrolase, family 9, active site (InterPro:IPR018221)…
AT1G09070	1.9831	2.45048e-22	7.86451e-21	soybean gene regulated by cold-2 (SRC2); CONTAINS InterPro DOMAIN/s: C2 calcium/lipid-binding domain, CaLB (InterPro:IPR008973), C2 calcium-dependent membrane targeting (InterPro:IPR000008); BEST Arabidopsis thaliana protein match is: Calcium-dependent lipid-binding (CaLB domain) family protein (TAIR:AT3G16510.1); Has 25146 Blast hits to 15856 proteins in 1076 species: Archae - 6; Bacteria - 3010…
AT2G47000	1.98171	8.37735e-26	3.4158e-24	ATP binding cassette subfamily B4 (ABCB4); FUNCTIONS IN: xenobiotic-transporting ATPase activity, ATPase activity, coupled to transmembrane movement of substances; INVOLVED IN: in 8 processes; LOCATED IN: plasma membrane, membrane; EXPRESSED IN: 14 plant structures; EXPRESSED DURING: 4 anthesis, petal differentiation and expansion stage; CONTAINS InterPro DOMAIN/s: ATPase, AAA+ type, core (InterP…
AT3G50060	1.97907	8.96476e-23	2.95801e-21	myb domain protein 77 (MYB77); CONTAINS InterPro DOMAIN/s: SANT, DNA-binding (InterPro:IPR001005), Homeodomain-like (InterPro:IPR009057), Myb, DNA-binding (InterPro:IPR014778), HTH transcriptional regulator, Myb-type, DNA-binding (InterPro:IPR017930), Homeodomain-related (InterPro:IPR012287), Myb transcription factor (InterPro:IPR015495); BEST Arabidopsis thaliana protein match is: myb domain pro…
AT2G24762	1.97576	5.03746e-25	1.93854e-23	glutamine dumper 4 (GDU4); BEST Arabidopsis thaliana protein match is: glutamine dumper 1 (TAIR:AT4G31730.1); Has 161 Blast hits to 161 proteins in 13 species: Archae - 0; Bacteria - 0; Metazoa - 0; Fungi - 0; Plants - 161; Viruses - 0; Other Eukaryotes - 0 (source: NCBI BLink).
AT1G77510	1.9713	1.19748e-25	4.83462e-24	PDI-like 1-2 (PDIL1-2); FUNCTIONS IN: protein disulfide isomerase activity; INVOLVED IN: response to cadmium ion, response to salt stress, response to endoplasmic reticulum stress; LOCATED IN: endoplasmic reticulum, plasma membrane, chloroplast; EXPRESSED IN: 28 plant structures; EXPRESSED DURING: 15 growth stages; CONTAINS InterPro DOMAIN/s: Thioredoxin fold (InterPro:IPR012335), Disulphide isom…
AT3G11410	1.96935	5.97529e-32	3.50664e-30	protein phosphatase 2CA (PP2CA); FUNCTIONS IN: protein binding, protein serine/threonine phosphatase activity, phosphoprotein phosphatase activity; INVOLVED IN: in 6 processes; LOCATED IN: protein serine/threonine phosphatase complex; EXPRESSED IN: 26 plant structures; EXPRESSED DURING: 16 growth stages; CONTAINS InterPro DOMAIN/s: Protein phosphatase 2C, manganese/magnesium aspartate binding sit…
AT2G36090	1.96779	1.34319e-17	3.02345e-16	F-box family protein; CONTAINS InterPro DOMAIN/s: F-box domain, Skp2-like (InterPro:IPR022364); BEST Arabidopsis thaliana protein match is: F-box family protein (TAIR:AT2G27310.1); Has 123 Blast hits to 123 proteins in 13 species: Archae - 0; Bacteria - 0; Metazoa - 0; Fungi - 0; Plants - 123; Viruses - 0; Other Eukaryotes - 0 (source: NCBI BLink).
AT5G63180	1.96747	2.30931e-29	1.18214e-27	Pectin lyase-like superfamily protein; CONTAINS InterPro DOMAIN/s: Pectin lyase fold/virulence factor (InterPro:IPR011050), AmbAllergen (InterPro:IPR018082), Pectate lyase/Amb allergen (InterPro:IPR002022), Pectin lyase fold (InterPro:IPR012334), Parallel beta-helix repeat (InterPro:IPR006626); BEST Arabidopsis thaliana protein match is: Pectin lyase-like superfamily protein (TAIR:AT4G24780.2); H…
AT1G61560	1.96186	1.30834e-25	5.25639e-24	MILDEW RESISTANCE LOCUS O 6 (MLO6); FUNCTIONS IN: calmodulin binding; INVOLVED IN: defense response to fungus, incompatible interaction, cell death, defense response; LOCATED IN: plasma membrane; EXPRESSED IN: 26 plant structures; EXPRESSED DURING: 8 growth stages; CONTAINS InterPro DOMAIN/s: Mlo-related protein (InterPro:IPR004326); BEST Arabidopsis thaliana protein match is: Seven transmembrane…
AT1G04220	1.95743	1.80306e-21	5.3967e-20	3-ketoacyl-CoA synthase 2 (KCS2); FUNCTIONS IN: fatty acid elongase activity; INVOLVED IN: response to wounding, response to osmotic stress, suberin biosynthetic process; LOCATED IN: membrane; EXPRESSED IN: 17 plant structures; EXPRESSED DURING: 6 growth stages; CONTAINS InterPro DOMAIN/s: Thiolase-like (InterPro:IPR016039), Very-long-chain 3-ketoacyl-CoA synthase (InterPro:IPR012392), 3-Oxoacyl-…
AT1G25530	1.95605	3.55641e-24	1.30154e-22	Transmembrane amino acid transporter family protein; CONTAINS InterPro DOMAIN/s: Amino acid transporter, transmembrane (InterPro:IPR013057); BEST Arabidopsis thaliana protein match is: lysine histidine transporter 1 (TAIR:AT5G40780.1); Has 3229 Blast hits to 3219 proteins in 255 species: Archae - 4; Bacteria - 28; Metazoa - 882; Fungi - 529; Plants - 1538; Viruses - 0; Other Eukaryotes - 248 (sou…
AT1G74460	1.95392	2.9303e-27	1.27385e-25	GDSL-like Lipase/Acylhydrolase superfamily protein; FUNCTIONS IN: hydrolase activity, acting on ester bonds, carboxylesterase activity; INVOLVED IN: lipid metabolic process; LOCATED IN: endomembrane system; EXPRESSED IN: shoot, hypocotyl, root, flower, carpel; EXPRESSED DURING: petal differentiation and expansion stage; CONTAINS InterPro DOMAIN/s: Lipase, GDSL (InterPro:IPR001087); BEST Arabidops…
AT2G24540	1.95041	4.15557e-15	7.68102e-14	ATTENUATED FAR-RED RESPONSE (AFR); CONTAINS InterPro DOMAIN/s: F-box domain, cyclin-like (InterPro:IPR001810), Galactose oxidase/kelch, beta-propeller (InterPro:IPR011043), Kelch repeat type 1 (InterPro:IPR006652), Kelch related (InterPro:IPR013089), Kelch-type beta propeller (InterPro:IPR015915); BEST Arabidopsis thaliana protein match is: Galactose oxidase/kelch repeat superfamily protein (TAIR…
AT4G30530	1.95016	1.49263e-27	6.6649e-26	Class I glutamine amidotransferase-like superfamily protein; FUNCTIONS IN: catalytic activity; LOCATED IN: endomembrane system; EXPRESSED IN: 23 plant structures; EXPRESSED DURING: 14 growth stages; CONTAINS InterPro DOMAIN/s: Glutamine amidotransferase class-I, C-terminal (InterPro:IPR000991), Glutamine amidotransferase type 1 (InterPro:IPR017926); BEST Arabidopsis thaliana protein match is: Cla…
AT2G22470	1.94857	8.51044e-21	2.42363e-19	arabinogalactan protein 2 (AGP2); BEST Arabidopsis thaliana protein match is: arabinogalactan protein 3 (TAIR:AT4G40090.1); Has 40526 Blast hits to 18637 proteins in 1352 species: Archae - 307; Bacteria - 12509; Metazoa - 8294; Fungi - 3358; Plants - 6174; Viruses - 1616; Other Eukaryotes - 8268 (source: NCBI BLink).
AT5G60270	1.94767	2.18567e-25	8.6127e-24	Concanavalin A-like lectin protein kinase family protein; FUNCTIONS IN: kinase activity; INVOLVED IN: protein amino acid phosphorylation; LOCATED IN: plasma membrane; EXPRESSED IN: 6 plant structures; EXPRESSED DURING: 6 growth stages; CONTAINS InterPro DOMAIN/s: Legume lectin, beta chain (InterPro:IPR001220), Protein kinase, ATP binding site (InterPro:IPR017441), Serine/threonine-protein kinase-…
AT1G10370	1.94605	1.8274e-26	7.66016e-25	EARLY-RESPONSIVE TO DEHYDRATION 9 (ERD9); FUNCTIONS IN: glutathione transferase activity; INVOLVED IN: response to water deprivation, response to karrikin, toxin catabolic process; LOCATED IN: chloroplast, cytoplasm; EXPRESSED IN: 21 plant structures; EXPRESSED DURING: 14 growth stages; CONTAINS InterPro DOMAIN/s: Thioredoxin fold (InterPro:IPR012335), Glutathione S-transferase, C-terminal (Inter…
AT4G24130	1.94411	3.75487e-27	1.62369e-25	Protein of unknown function, DUF538; INVOLVED IN: biological_process unknown; LOCATED IN: nucleus; EXPRESSED IN: 21 plant structures; EXPRESSED DURING: 12 growth stages; CONTAINS InterPro DOMAIN/s: Protein of unknown function DUF538 (InterPro:IPR007493); BEST Arabidopsis thaliana protein match is: Protein of unknown function, DUF538 (TAIR:AT5G46230.1); Has 362 Blast hits to 362 proteins in 27 spe…
AT1G68850	1.9363	1.66156e-19	4.29289e-18	Peroxidase superfamily protein; FUNCTIONS IN: peroxidase activity, heme binding; INVOLVED IN: oxidation reduction, response to oxidative stress; LOCATED IN: endomembrane system; EXPRESSED IN: hypocotyl, root; CONTAINS InterPro DOMAIN/s: Haem peroxidase (InterPro:IPR010255), Plant peroxidase (InterPro:IPR000823), Peroxidases heam-ligand binding site (InterPro:IPR019793), Haem peroxidase, plant/fun…
AT2G04160	1.93345	5.52685e-24	2.00038e-22	AUXIN-INDUCED IN ROOT CULTURES 3 (AIR3); FUNCTIONS IN: serine-type endopeptidase activity; INVOLVED IN: proteolysis, response to auxin stimulus, lateral root morphogenesis; LOCATED IN: endomembrane system; EXPRESSED IN: 17 plant structures; EXPRESSED DURING: 11 growth stages; CONTAINS InterPro DOMAIN/s: Protease-associated PA (InterPro:IPR003137), Proteinase inhibitor, propeptide (InterPro:IPR009…
AT4G00080	1.93209	1.83662e-10	2.12082e-09	unfertilized embryo sac 11 (UNE11); FUNCTIONS IN: enzyme inhibitor activity, pectinesterase inhibitor activity, pectinesterase activity; INVOLVED IN: double fertilization forming a zygote and endosperm; LOCATED IN: endomembrane system; EXPRESSED IN: root; CONTAINS InterPro DOMAIN/s: Pectinesterase inhibitor (InterPro:IPR006501); BEST Arabidopsis thaliana protein match is: Plant invertase/pectin m…
AT3G12700	1.93047	6.44619e-31	3.56646e-29	Eukaryotic aspartyl protease family protein; FUNCTIONS IN: aspartic-type endopeptidase activity; INVOLVED IN: proteolysis; LOCATED IN: cellular_component unknown; EXPRESSED IN: 21 plant structures; EXPRESSED DURING: 13 growth stages; CONTAINS InterPro DOMAIN/s: Peptidase aspartic (InterPro:IPR021109), Peptidase aspartic, catalytic (InterPro:IPR009007), Peptidase A1 (InterPro:IPR001461), Peptidase…
AT5G06320	1.93025	2.38685e-25	9.33828e-24	NDR1/HIN1-like 3 (NHL3); FUNCTIONS IN: molecular_function unknown; INVOLVED IN: defense response to virus, defense response to bacterium, response to bacterium; LOCATED IN: plasma membrane; EXPRESSED IN: 28 plant structures; EXPRESSED DURING: 13 growth stages; CONTAINS InterPro DOMAIN/s: Late embryogenesis abundant protein, group 2 (InterPro:IPR004864); BEST Arabidopsis thaliana protein match is:…
AT1G32940	1.92937	1.79725e-25	7.13345e-24	SBT3.5; FUNCTIONS IN: identical protein binding, serine-type endopeptidase activity; INVOLVED IN: proteolysis, negative regulation of catalytic activity; LOCATED IN: apoplast; EXPRESSED IN: 12 plant structures; EXPRESSED DURING: LP.06 six leaves visible, LP.04 four leaves visible, 4 anthesis, F mature embryo stage, petal differentiation and expansion stage; CONTAINS InterPro DOMAIN/s: Protease-as…
AT2G20560	1.92926	1.15972e-23	4.09819e-22	DNAJ heat shock family protein; FUNCTIONS IN: unfolded protein binding, heat shock protein binding; INVOLVED IN: protein folding; LOCATED IN: cellular_component unknown; EXPRESSED IN: 10 plant structures; EXPRESSED DURING: M germinated pollen stage, 4 anthesis, C globular stage, petal differentiation and expansion stage; CONTAINS InterPro DOMAIN/s: Molecular chaperone, heat shock protein, Hsp40, …
AT3G28550	1.9255	6.92546e-13	1.06717e-11	Proline-rich extensin-like family protein; FUNCTIONS IN: structural constituent of cell wall; INVOLVED IN: plant-type cell wall organization; LOCATED IN: endomembrane system; CONTAINS InterPro DOMAIN/s: Extensin-like repeat (InterPro:IPR006706); BEST Arabidopsis thaliana protein match is: Proline-rich extensin-like family protein (TAIR:AT3G54580.1); Has 433536 Blast hits to 44790 proteins in 1795…
AT5G66400	1.92385	1.488e-34	1.02735e-32	RESPONSIVE TO ABA 18 (RAB18); FUNCTIONS IN: molecular_function unknown; INVOLVED IN: cold acclimation, response to water deprivation, response to 1-Aminocyclopropane-1-carboxylic Acid, response to abscisic acid stimulus, response to stress; LOCATED IN: cellular_component unknown; EXPRESSED IN: 17 plant structures; EXPRESSED DURING: 10 growth stages; CONTAINS InterPro DOMAIN/s: Dehydrin (InterPro:…
AT4G00050	1.92352	2.01637e-28	9.57602e-27	unfertilized embryo sac 10 (UNE10); FUNCTIONS IN: DNA binding, sequence-specific DNA binding transcription factor activity; INVOLVED IN: double fertilization forming a zygote and endosperm, regulation of transcription; LOCATED IN: nucleus; EXPRESSED IN: 20 plant structures; EXPRESSED DURING: 13 growth stages; CONTAINS InterPro DOMAIN/s: Helix-loop-helix DNA-binding domain (InterPro:IPR001092), He…
AT3G10320	1.92167	3.3381e-14	5.71966e-13	Glycosyltransferase family 61 protein; FUNCTIONS IN: transferase activity, transferring glycosyl groups; INVOLVED IN: biological_process unknown; LOCATED IN: cellular_component unknown; EXPRESSED IN: 8 plant structures; EXPRESSED DURING: 4 anthesis, petal differentiation and expansion stage; CONTAINS InterPro DOMAIN/s: Glycosyltransferase AER61, uncharacterised (InterPro:IPR007657); BEST Arabidop…
AT1G02850	1.92159	6.59121e-30	3.50507e-28	beta glucosidase 11 (BGLU11); FUNCTIONS IN: cation binding, hydrolase activity, hydrolyzing O-glycosyl compounds, catalytic activity; INVOLVED IN: carbohydrate metabolic process; LOCATED IN: endomembrane system; EXPRESSED IN: 24 plant structures; EXPRESSED DURING: 13 growth stages; CONTAINS InterPro DOMAIN/s: Glycoside hydrolase, family 1 (InterPro:IPR001360), Glycoside hydrolase, family 1, activ…
AT3G50350	1.92158	1.15e-13	1.88591e-12	Protein of unknown function (DUF1685); FUNCTIONS IN: molecular_function unknown; INVOLVED IN: biological_process unknown; LOCATED IN: chloroplast; EXPRESSED IN: 18 plant structures; EXPRESSED DURING: LP.04 four leaves visible, 4 anthesis, C globular stage, 4 leaf senescence stage, petal differentiation and expansion stage; CONTAINS InterPro DOMAIN/s: Protein of unknown function DUF1685 (InterPro:…
AT5G54040	1.91788	1.70499e-16	3.49332e-15	Cysteine/Histidine-rich C1 domain family protein; INVOLVED IN: intracellular signaling pathway; LOCATED IN: cellular_component unknown; EXPRESSED IN: stem, hypocotyl, root; CONTAINS InterPro DOMAIN/s: Protein kinase C-like, phorbol ester/diacylglycerol binding (InterPro:IPR002219), DC1 (InterPro:IPR004146), C1-like (InterPro:IPR011424); BEST Arabidopsis thaliana protein match is: Cysteine/Histidi…
AT1G54040	1.912	3.55154e-18	8.39697e-17	epithiospecifier protein (ESP); FUNCTIONS IN: enzyme regulator activity; INVOLVED IN: response to jasmonic acid stimulus, glucosinolate catabolic process, leaf senescence, defense response to bacterium; LOCATED IN: nucleus; EXPRESSED IN: 19 plant structures; EXPRESSED DURING: 14 growth stages; CONTAINS InterPro DOMAIN/s: Galactose oxidase/kelch, beta-propeller (InterPro:IPR011043), Kelch repeat t…
AT3G28210	1.90981	1.98216e-16	4.04104e-15	PMZ; FUNCTIONS IN: zinc ion binding; INVOLVED IN: response to abscisic acid stimulus, response to chitin; LOCATED IN: cellular_component unknown; EXPRESSED IN: 12 plant structures; EXPRESSED DURING: 10 growth stages; CONTAINS InterPro DOMAIN/s: Zinc finger, AN1-type (InterPro:IPR000058); BEST Arabidopsis thaliana protein match is: zinc finger (C2H2 type, AN1-like) family protein (TAIR:AT2G41835.1…
AT5G45070	1.90913	8.56486e-12	1.16989e-10	phloem protein 2-A8 (PP2-A8); FUNCTIONS IN: carbohydrate binding; INVOLVED IN: signal transduction, defense response, innate immune response; LOCATED IN: intrinsic to membrane; EXPRESSED IN: stem, root; CONTAINS InterPro DOMAIN/s: Toll-Interleukin receptor (InterPro:IPR000157); BEST Arabidopsis thaliana protein match is: phloem protein 2-A6 (TAIR:AT5G45080.1); Has 1773 Blast hits to 1692 proteins…
AT1G21550	1.90823	7.34549e-09	6.86973e-08	Calcium-binding EF-hand family protein; FUNCTIONS IN: calcium ion binding; INVOLVED IN: biological_process unknown; LOCATED IN: cellular_component unknown; EXPRESSED IN: 14 plant structures; EXPRESSED DURING: 8 growth stages; CONTAINS InterPro DOMAIN/s: EF-Hand 1, calcium-binding site (InterPro:IPR018247), EF-HAND 2 (InterPro:IPR018249), EF-hand-like domain (InterPro:IPR011992), Calcium-binding E…
AT3G50440	1.90779	4.48352e-24	1.63355e-22	methyl esterase 10 (MES10); CONTAINS InterPro DOMAIN/s: Alpha/beta hydrolase fold-1 (InterPro:IPR000073); BEST Arabidopsis thaliana protein match is: methyl esterase 1 (TAIR:AT2G23620.1); Has 1602 Blast hits to 1600 proteins in 360 species: Archae - 4; Bacteria - 838; Metazoa - 1; Fungi - 25; Plants - 612; Viruses - 0; Other Eukaryotes - 122 (source: NCBI BLink).
AT1G17870	1.90756	4.23566e-19	1.07078e-17	ETHYLENE-DEPENDENT GRAVITROPISM-DEFICIENT AND YELLOW-GREEN-LIKE 3 (EGY3); INVOLVED IN: response to high light intensity, response to hydrogen peroxide, response to heat; LOCATED IN: chloroplast; EXPRESSED IN: 17 plant structures; EXPRESSED DURING: 9 growth stages; BEST Arabidopsis thaliana protein match is: Peptidase M50 family protein (TAIR:AT5G35220.1); Has 660 Blast hits to 652 proteins in 203…
AT5G65640	1.90588	4.28218e-23	1.45382e-21	beta HLH protein 93 (bHLH093); FUNCTIONS IN: DNA binding, sequence-specific DNA binding transcription factor activity; INVOLVED IN: regulation of transcription; LOCATED IN: nucleus; EXPRESSED IN: 22 plant structures; EXPRESSED DURING: 13 growth stages; CONTAINS InterPro DOMAIN/s: Helix-loop-helix DNA-binding domain (InterPro:IPR001092), Helix-loop-helix DNA-binding (InterPro:IPR011598); BEST Arab…
AT2G37040	1.90384	1.01539e-24	3.82682e-23	PHE ammonia lyase 1 (PAL1); FUNCTIONS IN: phenylalanine ammonia-lyase activity; INVOLVED IN: in 10 processes; LOCATED IN: cytoplasm; EXPRESSED IN: 22 plant structures; EXPRESSED DURING: 13 growth stages; CONTAINS InterPro DOMAIN/s: Phenylalanine/histidine ammonia-lyase (InterPro:IPR001106), Phenylalanine/histidine ammonia-lyases, active site (InterPro:IPR022313), L-Aspartase-like (InterPro:IPR008…
AT1G01600	1.9021	3.03521e-22	9.60975e-21	cytochrome P450, family 86, subfamily A, polypeptide 4 (CYP86A4); CONTAINS InterPro DOMAIN/s: Cytochrome P450 (InterPro:IPR001128), Cytochrome P450, conserved site (InterPro:IPR017972), Cytochrome P450, E-class, group I (InterPro:IPR002401); BEST Arabidopsis thaliana protein match is: cytochrome P450, family 86, subfamily A, polypeptide 2 (TAIR:AT4G00360.1); Has 27858 Blast hits to 27767 proteins…
AT2G15020	1.90029	1.83573e-17	4.0544e-16	unknown protein; BEST Arabidopsis thaliana protein match is: unknown protein (TAIR:AT5G64190.1); Has 72 Blast hits to 72 proteins in 10 species: Archae - 0; Bacteria - 0; Metazoa - 0; Fungi - 0; Plants - 72; Viruses - 0; Other Eukaryotes - 0 (source: NCBI BLink).
AT1G64970	1.89989	4.09203e-27	1.76483e-25	gamma-tocopherol methyltransferase (G-TMT); CONTAINS InterPro DOMAIN/s: Methyltransferase type 11 (InterPro:IPR013216); BEST Arabidopsis thaliana protein match is: S-adenosyl-L-methionine-dependent methyltransferases superfamily protein (TAIR:AT1G73600.1); Has 14618 Blast hits to 14609 proteins in 2288 species: Archae - 408; Bacteria - 10917; Metazoa - 203; Fungi - 466; Plants - 497; Viruses - 0;…
AT1G67750	1.89895	1.39953e-16	2.87463e-15	Pectate lyase family protein; FUNCTIONS IN: pectate lyase activity; INVOLVED IN: biological_process unknown; LOCATED IN: endomembrane system; EXPRESSED IN: 21 plant structures; EXPRESSED DURING: 13 growth stages; CONTAINS InterPro DOMAIN/s: Pectin lyase fold/virulence factor (InterPro:IPR011050), AmbAllergen (InterPro:IPR018082), Pectate lyase/Amb allergen (InterPro:IPR002022), Pectin lyase fold …
AT1G27760	1.89836	2.17384e-36	1.70098e-34	SALT-TOLERANCE 32 (SAT32); FUNCTIONS IN: binding; INVOLVED IN: response to salt stress; LOCATED IN: nucleus, cytoplasm; EXPRESSED IN: 23 plant structures; EXPRESSED DURING: 14 growth stages; CONTAINS InterPro DOMAIN/s: Interferon-related developmental regulator, N-terminal (InterPro:IPR007701), Interferon-related developmental regulator, C-terminal (InterPro:IPR006921), Armadillo-type fold (Inter…
AT5G09480	1.89712	1.52558e-12	2.25435e-11	hydroxyproline-rich glycoprotein family protein; FUNCTIONS IN: molecular_function unknown; INVOLVED IN: biological_process unknown; LOCATED IN: endomembrane system; EXPRESSED IN: 7 plant structures; EXPRESSED DURING: 4 anthesis, C globular stage, petal differentiation and expansion stage; Has 11004 Blast hits to 3872 proteins in 771 species: Archae - 28; Bacteria - 3950; Metazoa - 1856; Fungi - 4…
AT3G59220	1.89558	1.84247e-15	3.48795e-14	pirin (PRN); CONTAINS InterPro DOMAIN/s: Pirin, C-terminal (InterPro:IPR008778), Pirin (InterPro:IPR012093), Cupin, RmlC-type (InterPro:IPR011051), Pirin, N-terminal (InterPro:IPR003829); BEST Arabidopsis thaliana protein match is: RmlC-like cupins superfamily protein (TAIR:AT2G43120.1); Has 7400 Blast hits to 7400 proteins in 1466 species: Archae - 64; Bacteria - 4668; Metazoa - 71; Fungi - 217;…
AT1G13420	1.89507	1.67464e-19	4.31989e-18	sulfotransferase 4B (ST4B); CONTAINS InterPro DOMAIN/s: Sulfotransferase domain (InterPro:IPR000863); BEST Arabidopsis thaliana protein match is: sulfotransferase 4A (TAIR:AT2G14920.1); Has 2771 Blast hits to 2728 proteins in 191 species: Archae - 0; Bacteria - 215; Metazoa - 1679; Fungi - 1; Plants - 543; Viruses - 0; Other Eukaryotes - 333 (source: NCBI BLink).
AT2G30860	1.89044	4.3613e-23	1.47763e-21	glutathione S-transferase PHI 9 (GSTF9); FUNCTIONS IN: glutathione transferase activity, glutathione peroxidase activity, copper ion binding, glutathione binding; INVOLVED IN: response to cadmium ion, response to zinc ion, defense response to bacterium, toxin catabolic process, defense response; LOCATED IN: in 7 components; EXPRESSED IN: 29 plant structures; EXPRESSED DURING: 14 growth stages; CO…
AT4G00900	1.89	2.84304e-34	1.9225e-32	ER-type Ca2+-ATPase 2 (ECA2); FUNCTIONS IN: calcium-transporting ATPase activity; INVOLVED IN: calcium ion transport; LOCATED IN: integral to membrane, membrane; EXPRESSED IN: 23 plant structures; EXPRESSED DURING: 13 growth stages; CONTAINS InterPro DOMAIN/s: ATPase, P-type, ATPase-associated domain (InterPro:IPR008250), ATPase, P-type, calcium-transporting (InterPro:IPR005782), ATPase, P-type c…
AT5G06860	1.88997	7.27631e-28	3.31203e-26	polygalacturonase inhibiting protein 1 (PGIP1); FUNCTIONS IN: polygalacturonase inhibitor activity; INVOLVED IN: signal transduction, defense response; LOCATED IN: cell wall, plant-type cell wall; EXPRESSED IN: 20 plant structures; EXPRESSED DURING: 13 growth stages; CONTAINS InterPro DOMAIN/s: Leucine-rich repeat-containing N-terminal domain, type 2 (InterPro:IPR013210), Leucine-rich repeat (Int…
AT1G66090	1.88631	9.34125e-16	1.80583e-14	Disease resistance protein (TIR-NBS class); FUNCTIONS IN: transmembrane receptor activity, nucleoside-triphosphatase activity, nucleotide binding, ATP binding; INVOLVED IN: signal transduction, defense response, apoptosis, innate immune response; LOCATED IN: intrinsic to membrane, chloroplast; EXPRESSED IN: 22 plant structures; EXPRESSED DURING: 10 growth stages; CONTAINS InterPro DOMAIN/s: ATPas…
AT5G37770	1.8826	8.54046e-27	3.61693e-25	TOUCH 2 (TCH2); FUNCTIONS IN: calcium ion binding; INVOLVED IN: in 13 processes; LOCATED IN: plasma membrane, actin cytoskeleton; EXPRESSED IN: 34 plant structures; EXPRESSED DURING: 14 growth stages; CONTAINS InterPro DOMAIN/s: EF-Hand 1, calcium-binding site (InterPro:IPR018247), EF-HAND 2 (InterPro:IPR018249), EF-hand-like domain (InterPro:IPR011992), Calcium-binding EF-hand (InterPro:IPR00204…
AT4G39800	1.88216	4.78482e-25	1.85434e-23	myo-inositol-1-phosphate synthase 1 (MIPS1); CONTAINS InterPro DOMAIN/s: Myo-inositol-1-phosphate synthase (InterPro:IPR002587), Myo-inositol-1-phosphate synthase, GAPDH-like (InterPro:IPR013021), NAD(P)-binding domain (InterPro:IPR016040); BEST Arabidopsis thaliana protein match is: myo-inositol-1-phosphate synthase 2 (TAIR:AT2G22240.1); Has 1863 Blast hits to 1859 proteins in 511 species: Archa…
AT5G28540	1.88142	7.52735e-22	2.30764e-20	BIP1; FUNCTIONS IN: ATP binding; INVOLVED IN: protein folding, ER-associated protein catabolic process, response to heat, polar nucleus fusion; LOCATED IN: cell wall, plasma membrane, chloroplast, vacuole, endoplasmic reticulum lumen; EXPRESSED IN: 8 plant structures; EXPRESSED DURING: L mature pollen stage, M germinated pollen stage, seedling growth; CONTAINS InterPro DOMAIN/s: Heat shock protei…
AT4G17280	1.87933	6.52183e-21	1.87354e-19	Auxin-responsive family protein; CONTAINS InterPro DOMAIN/s: Cytochrome b561, eukaryote (InterPro:IPR004877), Uncharacterised conserved protein UCP037471 (InterPro:IPR017214), Protein of unknown function DUF568, DOMON-like (InterPro:IPR007613), DOMON related (InterPro:IPR005018), Cytochrome b561/ferric reductase transmembrane (InterPro:IPR006593); BEST Arabidopsis thaliana protein match is: Auxin…
AT1G08230	1.87824	3.6784e-23	1.25924e-21	Transmembrane amino acid transporter family protein; EXPRESSED IN: 22 plant structures; EXPRESSED DURING: 10 growth stages; CONTAINS InterPro DOMAIN/s: Amino acid transporter, transmembrane (InterPro:IPR013057); BEST Arabidopsis thaliana protein match is: Transmembrane amino acid transporter family protein (TAIR:AT5G41800.1); Has 2686 Blast hits to 2681 proteins in 218 species: Archae - 0; Bacter…
AT2G24160	1.87715	1.03041e-17	2.3549e-16	pseudogene, leucine rich repeat protein family, contains leucine rich-repeat domains Pfam:PF00560, INTERPRO:IPR001611; contains some similarity to Cf-4 (Lycopersicon hirsutum) gi|2808683|emb|CAA05268; blastp match of 37% identity and 8.4e-98 P-value to GP|2808683|emb|CAA05268.1||AJ002235 Cf-4 {Lycopersicon hirsutum}
AT1G49470	1.87598	7.3919e-23	2.45381e-21	Family of unknown function (DUF716) ; FUNCTIONS IN: molecular_function unknown; INVOLVED IN: biological_process unknown; LOCATED IN: endomembrane system; EXPRESSED IN: 20 plant structures; EXPRESSED DURING: 10 growth stages; CONTAINS InterPro DOMAIN/s: Protein of unknown function DUF716 (InterPro:IPR006904); BEST Arabidopsis thaliana protein match is: Family of unknown function (DUF716) (TAIR:AT1…
AT2G38860	1.87574	3.02421e-28	1.40776e-26	YLS5; INVOLVED IN: response to ethylene stimulus, response to salt stress, leaf senescence, response to abscisic acid stimulus; LOCATED IN: endomembrane system; EXPRESSED IN: 23 plant structures; EXPRESSED DURING: 13 growth stages; CONTAINS InterPro DOMAIN/s: ThiJ/PfpI (InterPro:IPR002818); BEST Arabidopsis thaliana protein match is: Class I glutamine amidotransferase-like superfamily protein (TA…
AT1G73480	1.87225	2.59146e-26	1.08078e-24	alpha/beta-Hydrolases superfamily protein; FUNCTIONS IN: hydrolase activity; EXPRESSED IN: 25 plant structures; EXPRESSED DURING: 15 growth stages; BEST Arabidopsis thaliana protein match is: alpha/beta-Hydrolases superfamily protein (TAIR:AT1G18360.1); Has 6390 Blast hits to 6380 proteins in 1730 species: Archae - 36; Bacteria - 4672; Metazoa - 140; Fungi - 153; Plants - 452; Viruses - 63; Other…
AT4G17615	1.87022	1.62954e-21	4.90415e-20	calcineurin B-like protein 1 (CBL1); FUNCTIONS IN: calcium ion binding; INVOLVED IN: in 9 processes; LOCATED IN: plasma membrane, cytoplasm; EXPRESSED IN: 28 plant structures; EXPRESSED DURING: 14 growth stages; CONTAINS InterPro DOMAIN/s: EF-Hand 1, calcium-binding site (InterPro:IPR018247), Calcineurin B protein (InterPro:IPR015757), Recoverin (InterPro:IPR001125), EF-HAND 2 (InterPro:IPR018249…
AT1G51680	1.86998	2.60645e-21	7.66174e-20	4-coumarate:CoA ligase 1 (4CL1); CONTAINS InterPro DOMAIN/s: AMP-binding, conserved site (InterPro:IPR020845), AMP-dependent synthetase/ligase (InterPro:IPR000873); BEST Arabidopsis thaliana protein match is: 4-coumarate:CoA ligase 2 (TAIR:AT3G21240.1); Has 83980 Blast hits to 76655 proteins in 3756 species: Archae - 1185; Bacteria - 53552; Metazoa - 3476; Fungi - 4550; Plants - 2810; Viruses - 1…
AT2G47800	1.86984	3.64816e-29	1.83323e-27	multidrug resistance-associated protein 4 (MRP4); FUNCTIONS IN: ATPase activity, coupled to transmembrane movement of substances, folic acid transporter activity; INVOLVED IN: response to water deprivation, drug transmembrane transport, response to wounding, response to nematode, stomatal movement; LOCATED IN: vacuolar membrane, plasma membrane, vacuole, plant-type vacuole; EXPRESSED IN: 27 plant…
AT1G20510	1.86778	3.81908e-29	1.90167e-27	OPC-8:0 CoA ligase1 (OPCL1); FUNCTIONS IN: 4-coumarate-CoA ligase activity; INVOLVED IN: phenylpropanoid metabolic process, jasmonic acid biosynthetic process, response to wounding; LOCATED IN: peroxisome; EXPRESSED IN: 22 plant structures; EXPRESSED DURING: 13 growth stages; CONTAINS InterPro DOMAIN/s: AMP-binding, conserved site (InterPro:IPR020845), AMP-dependent synthetase/ligase (InterPro:IP…
AT1G55020	1.86595	7.63652e-24	2.73981e-22	lipoxygenase 1 (LOX1); CONTAINS InterPro DOMAIN/s: Lipoxygenase, iron binding site (InterPro:IPR020833), Lipoxygenase, C-terminal (InterPro:IPR013819), Lipoxygenase, LH2 (InterPro:IPR001024), Lipase/lipooxygenase, PLAT/LH2 (InterPro:IPR008976), Lipoxygenase, conserved site (InterPro:IPR020834), Lipoxygenase (InterPro:IPR000907), Lipoxygenase, plant (InterPro:IPR001246); BEST Arabidopsis thaliana …
AT1G04980	1.86015	3.77336e-22	1.18554e-20	PDI-like 2-2 (PDIL2-2); CONTAINS InterPro DOMAIN/s: Thioredoxin fold (InterPro:IPR012335), Disulphide isomerase (InterPro:IPR005788), Thioredoxin domain (InterPro:IPR013766), Thioredoxin, conserved site (InterPro:IPR017937), Thioredoxin-like subdomain (InterPro:IPR006662), Thioredoxin-like (InterPro:IPR017936), Thioredoxin-like fold (InterPro:IPR012336); BEST Arabidopsis thaliana protein match is…
AT5G25610	1.85898	6.02311e-21	1.73331e-19	RESPONSIVE TO DESSICATION 22 (RD22); FUNCTIONS IN: nutrient reservoir activity; INVOLVED IN: response to desiccation, response to salt stress, response to abscisic acid stimulus; LOCATED IN: endomembrane system; EXPRESSED IN: 21 plant structures; EXPRESSED DURING: 13 growth stages; CONTAINS InterPro DOMAIN/s: BURP (InterPro:IPR004873); BEST Arabidopsis thaliana protein match is: unknown seed prot…
AT5G47980	1.85514	1.03097e-15	1.98837e-14	HXXXD-type acyl-transferase family protein; FUNCTIONS IN: transferase activity, transferring acyl groups other than amino-acyl groups, transferase activity, acyltransferase activity; LOCATED IN: cellular_component unknown; EXPRESSED IN: root; CONTAINS InterPro DOMAIN/s: Transferase (InterPro:IPR003480); BEST Arabidopsis thaliana protein match is: HXXXD-type acyl-transferase family protein (TAIR:A…
AT3G01550	1.8547	1.56459e-22	5.06088e-21	phosphoenolpyruvate (pep)/phosphate translocator 2 (PPT2); FUNCTIONS IN: antiporter activity; INVOLVED IN: transport; LOCATED IN: integral to membrane, chloroplast, membrane; EXPRESSED IN: 19 plant structures; EXPRESSED DURING: 13 growth stages; CONTAINS InterPro DOMAIN/s: Protein of unknown function DUF6, transmembrane (InterPro:IPR000620), Tpt phosphate/phosphoenolpyruvate translocator (InterPr…
AT4G23190	1.85416	5.52821e-25	2.11747e-23	cysteine-rich RLK (RECEPTOR-like protein kinase) 11 (CRK11); CONTAINS InterPro DOMAIN/s: Protein kinase, ATP binding site (InterPro:IPR017441), Protein kinase, catalytic domain (InterPro:IPR000719), Protein of unknown function DUF26 (InterPro:IPR002902), Serine-threonine/tyrosine-protein kinase (InterPro:IPR001245), Protein kinase-like domain (InterPro:IPR011009), Serine/threonine-protein kinase,…
AT4G17090	1.85274	5.01401e-33	3.21837e-31	chloroplast beta-amylase (CT-BMY); CONTAINS InterPro DOMAIN/s: Glycoside hydrolase, family 14, conserved site (InterPro:IPR018238), Glycoside hydrolase, family 14 (InterPro:IPR001554), Glycoside hydrolase, catalytic core (InterPro:IPR017853), Glycoside hydrolase, family 14B, plant (InterPro:IPR001371), Glycoside hydrolase, subgroup, catalytic core (InterPro:IPR013781); BEST Arabidopsis thaliana p…
AT3G15354	1.85246	5.66404e-27	2.41744e-25	SPA1-related 3 (SPA3); FUNCTIONS IN: protein binding, signal transducer activity; INVOLVED IN: protein amino acid phosphorylation; LOCATED IN: CUL4 RING ubiquitin ligase complex, heterotrimeric G-protein complex; CONTAINS InterPro DOMAIN/s: WD40 repeat 2 (InterPro:IPR019782), WD40 repeat, conserved site (InterPro:IPR019775), Serine/threonine-protein kinase domain (InterPro:IPR002290), WD40 repeat…
AT5G24120	1.85245	4.02102e-33	2.59112e-31	sigma factor E (SIGE); CONTAINS InterPro DOMAIN/s: RNA polymerase sigma factor, region 2 (InterPro:IPR013325), Winged helix-turn-helix transcription repressor DNA-binding (InterPro:IPR011991), RNA polymerase sigma-70 region 3 (InterPro:IPR007624), RNA polymerase sigma-70 (InterPro:IPR014284), RNA polymerase sigma factor, region 3/4 (InterPro:IPR013324), RNA polymerase sigma-70 region 2 (InterPro:…
AT4G07960	1.85168	6.49362e-17	1.35928e-15	Cellulose-synthase-like C12 (CSLC12); FUNCTIONS IN: cellulose synthase activity, transferase activity, transferring glycosyl groups; INVOLVED IN: biological_process unknown; LOCATED IN: cellular_component unknown; EXPRESSED IN: 24 plant structures; EXPRESSED DURING: 15 growth stages; CONTAINS InterPro DOMAIN/s: Glycosyl transferase, family 2 (InterPro:IPR001173); BEST Arabidopsis thaliana protein…
AT2G04170	1.85076	8.82117e-27	3.72621e-25	TRAF-like family protein; CONTAINS InterPro DOMAIN/s: TRAF-like (InterPro:IPR008974), MATH (InterPro:IPR002083); BEST Arabidopsis thaliana protein match is: TRAF-like family protein (TAIR:AT5G26280.1); Has 35333 Blast hits to 34131 proteins in 2444 species: Archae - 798; Bacteria - 22429; Metazoa - 974; Fungi - 991; Plants - 531; Viruses - 0; Other Eukaryotes - 9610 (source: NCBI BLink).
AT5G13210	1.85042	7.25206e-15	1.31967e-13	Uncharacterised conserved protein UCP015417, vWA; CONTAINS InterPro DOMAIN/s: Uncharacterised conserved protein UCP015417, vWA (InterPro:IPR011205), von Willebrand factor, type A (InterPro:IPR002035); BEST Arabidopsis thaliana protein match is: Uncharacterised conserved protein UCP015417, vWA (TAIR:AT3G24780.1); Has 1807 Blast hits to 1807 proteins in 277 species: Archae - 0; Bacteria - 0; Metazo…
AT5G02230	1.84941	1.25298e-22	4.06895e-21	Haloacid dehalogenase-like hydrolase (HAD) superfamily protein; FUNCTIONS IN: hydrolase activity, catalytic activity; INVOLVED IN: metabolic process; LOCATED IN: cellular_component unknown; EXPRESSED IN: 24 plant structures; EXPRESSED DURING: 15 growth stages; CONTAINS InterPro DOMAIN/s: Haloacid dehalogenase-like hydrolase (InterPro:IPR005834), Pyrimidine 5-nucleotidase (InterPro:IPR010237), HAD…
AT2G26290	1.84919	7.39965e-16	1.43895e-14	root-specific kinase 1 (ARSK1); CONTAINS InterPro DOMAIN/s: Protein kinase, catalytic domain (InterPro:IPR000719), Serine-threonine/tyrosine-protein kinase (InterPro:IPR001245), Protein kinase-like domain (InterPro:IPR011009), Serine/threonine-protein kinase, active site (InterPro:IPR008271); BEST Arabidopsis thaliana protein match is: Protein kinase superfamily protein (TAIR:AT2G05940.1); Has 10…
AT5G23980	1.84306	2.96068e-22	9.39187e-21	ferric reduction oxidase 4 (FRO4); FUNCTIONS IN: ferric-chelate reductase activity; INVOLVED IN: oxidation reduction, N-terminal protein myristoylation; LOCATED IN: endomembrane system, integral to membrane, membrane; CONTAINS InterPro DOMAIN/s: Ferredoxin reductase-type FAD-binding domain (InterPro:IPR017927), Ferric reductase, NAD binding (InterPro:IPR013121), Cytochrome b245, heavy chain (Inte…
AT1G53070	1.8422	5.52393e-10	5.99137e-09	Legume lectin family protein; FUNCTIONS IN: carbohydrate binding, binding; INVOLVED IN: response to karrikin; LOCATED IN: cell wall, plant-type cell wall; EXPRESSED IN: 23 plant structures; EXPRESSED DURING: 13 growth stages; CONTAINS InterPro DOMAIN/s: Legume lectin, beta chain (InterPro:IPR001220), Concanavalin A-like lectin/glucanase, subgroup (InterPro:IPR013320), Concanavalin A-like lectin/g…
AT4G15540	1.84213	8.10463e-29	3.96355e-27	EamA-like transporter family; FUNCTIONS IN: molecular_function unknown; INVOLVED IN: biological_process unknown; LOCATED IN: membrane; CONTAINS InterPro DOMAIN/s: Protein of unknown function DUF6, transmembrane (InterPro:IPR000620); BEST Arabidopsis thaliana protein match is: nodulin MtN21 /EamA-like transporter family protein (TAIR:AT5G40230.1); Has 30201 Blast hits to 17322 proteins in 780 spec…
AT3G11430	1.83957	3.14991e-16	6.36646e-15	glycerol-3-phosphate acyltransferase 5 (GPAT5); CONTAINS InterPro DOMAIN/s: Phospholipid/glycerol acyltransferase (InterPro:IPR002123); BEST Arabidopsis thaliana protein match is: glycerol-3-phosphate acyltransferase 7 (TAIR:AT5G06090.1); Has 397 Blast hits to 386 proteins in 31 species: Archae - 0; Bacteria - 0; Metazoa - 26; Fungi - 0; Plants - 368; Viruses - 0; Other Eukaryotes - 3 (source: NC…
AT1G51805	1.8394	1.64365e-25	6.55544e-24	Leucine-rich repeat protein kinase family protein; FUNCTIONS IN: protein serine/threonine kinase activity, protein kinase activity, kinase activity, ATP binding; INVOLVED IN: protein amino acid phosphorylation; LOCATED IN: endomembrane system; EXPRESSED IN: 20 plant structures; EXPRESSED DURING: 13 growth stages; CONTAINS InterPro DOMAIN/s: Protein kinase, ATP binding site (InterPro:IPR017441), P…
AT1G68725	1.83846	1.27801e-13	2.08958e-12	arabinogalactan protein 19 (AGP19); Has 30201 Blast hits to 17322 proteins in 780 species: Archae - 12; Bacteria - 1396; Metazoa - 17338; Fungi - 3422; Plants - 5037; Viruses - 0; Other Eukaryotes - 2996 (source: NCBI BLink).
AT1G08090	1.83839	2.81232e-12	4.03598e-11	nitrate transporter 2:1 (NRT2:1); CONTAINS InterPro DOMAIN/s: Major facilitator superfamily MFS-1 (InterPro:IPR011701), Major facilitator superfamily, general substrate transporter (InterPro:IPR016196); BEST Arabidopsis thaliana protein match is: nitrate transporter 2.2 (TAIR:AT1G08100.1); Has 5150 Blast hits to 5022 proteins in 1376 species: Archae - 45; Bacteria - 4402; Metazoa - 22; Fungi - 27…
AT3G52470	1.83385	3.37015e-28	1.56436e-26	Late embryogenesis abundant (LEA) hydroxyproline-rich glycoprotein family; INVOLVED IN: biological_process unknown; LOCATED IN: endomembrane system; EXPRESSED IN: 22 plant structures; EXPRESSED DURING: 13 growth stages; CONTAINS InterPro DOMAIN/s: Late embryogenesis abundant protein, group 2 (InterPro:IPR004864); BEST Arabidopsis thaliana protein match is: NDR1/HIN1-like 12 (TAIR:AT2G35960.1); Ha…
AT5G61790	1.83369	6.33421e-23	2.11552e-21	calnexin 1 (CNX1); FUNCTIONS IN: unfolded protein binding, calcium ion binding; INVOLVED IN: protein folding; LOCATED IN: in 8 components; EXPRESSED IN: 26 plant structures; EXPRESSED DURING: 15 growth stages; CONTAINS InterPro DOMAIN/s: Calreticulin/calnexin, P (InterPro:IPR009033), Calreticulin/calnexin (InterPro:IPR001580), Calreticulin/calnexin, conserved site (InterPro:IPR018124), Concanaval…
AT4G11900	1.83233	1.59314e-17	3.53763e-16	S-locus lectin protein kinase family protein; FUNCTIONS IN: in 6 functions; INVOLVED IN: protein amino acid phosphorylation, recognition of pollen; LOCATED IN: endomembrane system; CONTAINS InterPro DOMAIN/s: Curculin-like (mannose-binding) lectin (InterPro:IPR001480), PAN-2 domain (InterPro:IPR013227), Apple-like (InterPro:IPR003609), Protein kinase, catalytic domain (InterPro:IPR000719), S-locu…
AT4G28250	1.82947	5.8079e-31	3.2351e-29	expansin B3 (EXPB3); INVOLVED IN: response to cyclopentenone, syncytium formation, plant-type cell wall organization, unidimensional cell growth, plant-type cell wall loosening; LOCATED IN: endomembrane system, extracellular region; EXPRESSED IN: 21 plant structures; EXPRESSED DURING: 13 growth stages; CONTAINS InterPro DOMAIN/s: Pollen allergen, N-terminal (InterPro:IPR014734), Rare lipoprotein …
AT4G21740	1.82896	1.3037e-09	1.34394e-08	unknown protein; BEST Arabidopsis thaliana protein match is: unknown protein (TAIR:AT1G30515.1); Has 20 Blast hits to 20 proteins in 4 species: Archae - 0; Bacteria - 0; Metazoa - 0; Fungi - 0; Plants - 20; Viruses - 0; Other Eukaryotes - 0 (source: NCBI BLink).
AT2G43290	1.82727	1.07868e-24	4.05602e-23	multicopy suppressors of snf4 deficiency in yeast 3 (MSS3); FUNCTIONS IN: calcium ion binding; INVOLVED IN: biological_process unknown; EXPRESSED IN: 22 plant structures; EXPRESSED DURING: 13 growth stages; CONTAINS InterPro DOMAIN/s: EF-Hand 1, calcium-binding site (InterPro:IPR018247), EF-HAND 2 (InterPro:IPR018249), EF-hand-like domain (InterPro:IPR011992), Calcium-binding EF-hand (InterPro:IP…
AT4G24340	1.82684	1.81483e-15	3.43959e-14	Phosphorylase superfamily protein; FUNCTIONS IN: catalytic activity; INVOLVED IN: nucleoside metabolic process; LOCATED IN: endomembrane system; CONTAINS InterPro DOMAIN/s: Nucleoside phosphorylase (InterPro:IPR000845), Nucleoside phosphorylase, family 1 (InterPro:IPR018017); BEST Arabidopsis thaliana protein match is: Phosphorylase superfamily protein (TAIR:AT4G24350.1); Has 30201 Blast hits to …
AT1G52660	1.82534	9.27058e-10	9.79012e-09	P-loop containing nucleoside triphosphate hydrolases superfamily protein; FUNCTIONS IN: ATP binding; INVOLVED IN: defense response, apoptosis; EXPRESSED IN: root; CONTAINS InterPro DOMAIN/s: NB-ARC (InterPro:IPR002182), Disease resistance protein (InterPro:IPR000767); BEST Arabidopsis thaliana protein match is: P-loop containing nucleoside triphosphate hydrolases superfamily protein (TAIR:AT3G157…
AT1G02570	1.82523	1.63093e-06	1.07456e-05	unknown protein; BEST Arabidopsis thaliana protein match is: unknown protein (TAIR:AT1G02575.1); Has 108 Blast hits to 55 proteins in 6 species: Archae - 0; Bacteria - 0; Metazoa - 0; Fungi - 0; Plants - 108; Viruses - 0; Other Eukaryotes - 0 (source: NCBI BLink).
AT4G11280	1.82256	3.79747e-19	9.64451e-18	1-aminocyclopropane-1-carboxylic acid (acc) synthase 6 (ACS6); CONTAINS InterPro DOMAIN/s: 1-aminocyclopropane-1-carboxylate synthase (InterPro:IPR001176), Aminotransferase, class I/classII (InterPro:IPR004839), Pyridoxal phosphate-dependent transferase, major domain (InterPro:IPR015424), Aminotransferases, class-I, pyridoxal-phosphate-binding site (InterPro:IPR004838), Pyridoxal phosphate-depend…
AT3G44450	1.82179	3.01408e-05	0.000154099	unknown protein; BEST Arabidopsis thaliana protein match is: unknown protein (TAIR:AT3G52740.1); Has 63 Blast hits to 63 proteins in 12 species: Archae - 0; Bacteria - 0; Metazoa - 0; Fungi - 0; Plants - 63; Viruses - 0; Other Eukaryotes - 0 (source: NCBI BLink).
AT4G39670	1.81359	5.12863e-07	3.71413e-06	Glycolipid transfer protein (GLTP) family protein; FUNCTIONS IN: glycolipid transporter activity, glycolipid binding; INVOLVED IN: glycolipid transport; LOCATED IN: cytoplasm; EXPRESSED IN: 16 plant structures; EXPRESSED DURING: 10 growth stages; CONTAINS InterPro DOMAIN/s: Glycolipid transfer protein, GLTP (InterPro:IPR014830); BEST Arabidopsis thaliana protein match is: Glycolipid transfer prot…
AT1G02520	1.81112	1.57791e-26	6.63127e-25	P-glycoprotein 11 (PGP11); FUNCTIONS IN: ATPase activity, coupled to transmembrane movement of substances; INVOLVED IN: transport, transmembrane transport; LOCATED IN: plasma membrane; EXPRESSED IN: callus; CONTAINS InterPro DOMAIN/s: ATPase, AAA+ type, core (InterPro:IPR003593), ABC transporter-like (InterPro:IPR003439), ABC transporter, transmembrane domain, type 1 (InterPro:IPR011527), ABC tra…
AT4G39510	1.80825	5.21935e-15	9.58261e-14	cytochrome P450, family 96, subfamily A, polypeptide 12 (CYP96A12); FUNCTIONS IN: electron carrier activity, monooxygenase activity, iron ion binding, oxygen binding, heme binding; INVOLVED IN: oxidation reduction; LOCATED IN: endomembrane system; EXPRESSED IN: 22 plant structures; EXPRESSED DURING: 13 growth stages; CONTAINS InterPro DOMAIN/s: Cytochrome P450 (InterPro:IPR001128), Cytochrome P45…
AT3G44310	1.80817	6.95767e-22	2.14098e-20	nitrilase 1 (NIT1); FUNCTIONS IN: indole-3-acetonitrile nitrilase activity, nitrilase activity, indole-3-acetonitrile nitrile hydratase activity; INVOLVED IN: indoleacetic acid biosynthetic process; LOCATED IN: apoplast, chloroplast, plasma membrane; EXPRESSED IN: guard cell, cultured cell, leaf; EXPRESSED DURING: seedling growth; CONTAINS InterPro DOMAIN/s: Nitrilase/cyanide hydratase and apolip…
AT5G01790	1.80636	3.28962e-08	2.83903e-07	unknown protein; FUNCTIONS IN: molecular_function unknown; INVOLVED IN: biological_process unknown; LOCATED IN: chloroplast; EXPRESSED IN: 19 plant structures; EXPRESSED DURING: 13 growth stages; Has 121 Blast hits to 121 proteins in 12 species: Archae - 0; Bacteria - 0; Metazoa - 0; Fungi - 0; Plants - 121; Viruses - 0; Other Eukaryotes - 0 (source: NCBI BLink).
AT5G60530	1.80605	5.73786e-24	2.06764e-22	late embryogenesis abundant protein-related / LEA protein-related; FUNCTIONS IN: molecular_function unknown; LOCATED IN: endomembrane system; EXPRESSED IN: root; CONTAINS InterPro DOMAIN/s: Root cap (InterPro:IPR009646); BEST Arabidopsis thaliana protein match is: Late embryogenesis abundant (LEA) protein-related (TAIR:AT5G60520.1); Has 1807 Blast hits to 1807 proteins in 277 species: Archae - 0;…
AT4G01070	1.80472	7.63256e-25	2.9032e-23	GT72B1; FUNCTIONS IN: UDP-glycosyltransferase activity, UDP-glucosyltransferase activity, transferase activity, transferring glycosyl groups; INVOLVED IN: xenobiotic metabolic process, response to cyclopentenone, response to salt stress, response to toxin, xenobiotic catabolic process; EXPRESSED IN: 23 plant structures; EXPRESSED DURING: 15 growth stages; CONTAINS InterPro DOMAIN/s: UDP-glucurono…
AT1G79270	1.80382	2.61896e-33	1.69428e-31	evolutionarily conserved C-terminal region 8 (ECT8); CONTAINS InterPro DOMAIN/s: YTH domain (InterPro:IPR007275); BEST Arabidopsis thaliana protein match is: evolutionarily conserved C-terminal region 6 (TAIR:AT3G17330.1); Has 30201 Blast hits to 17322 proteins in 780 species: Archae - 12; Bacteria - 1396; Metazoa - 17338; Fungi - 3422; Plants - 5037; Viruses - 0; Other Eukaryotes - 2996 (source:…
AT1G65690	1.80014	2.61493e-14	4.51824e-13	Late embryogenesis abundant (LEA) hydroxyproline-rich glycoprotein family; CONTAINS InterPro DOMAIN/s: Late embryogenesis abundant protein, group 2 (InterPro:IPR004864); BEST Arabidopsis thaliana protein match is: NDR1/HIN1-like 25 (TAIR:AT5G36970.1); Has 985 Blast hits to 984 proteins in 28 species: Archae - 0; Bacteria - 0; Metazoa - 0; Fungi - 0; Plants - 985; Viruses - 0; Other Eukaryotes - 0…
AT3G57010	1.8	6.13172e-19	1.53592e-17	Calcium-dependent phosphotriesterase superfamily protein; FUNCTIONS IN: strictosidine synthase activity; INVOLVED IN: alkaloid biosynthetic process, biosynthetic process; LOCATED IN: endoplasmic reticulum; EXPRESSED IN: 9 plant structures; EXPRESSED DURING: 4 anthesis, petal differentiation and expansion stage; CONTAINS InterPro DOMAIN/s: Strictosidine synthase (InterPro:IPR004141), Strictosidine…
AT1G70250	1.79813	7.04467e-22	2.1637e-20	receptor serine/threonine kinase, putative; FUNCTIONS IN: protein serine/threonine kinase activity, transmembrane receptor protein serine/threonine kinase activity, protein kinase activity, ATP binding; INVOLVED IN: protein amino acid phosphorylation; LOCATED IN: endomembrane system; EXPRESSED IN: 20 plant structures; EXPRESSED DURING: 11 growth stages; CONTAINS InterPro DOMAIN/s: Protein kinase,…
AT1G28610	1.79619	7.27159e-18	1.68291e-16	GDSL-like Lipase/Acylhydrolase superfamily protein; FUNCTIONS IN: lipase activity, carboxylesterase activity; LOCATED IN: endomembrane system; EXPRESSED IN: 22 plant structures; EXPRESSED DURING: 13 growth stages; BEST Arabidopsis thaliana protein match is: GDSL-like Lipase/Acylhydrolase superfamily protein (TAIR:AT1G28600.2); Has 2710 Blast hits to 2687 proteins in 65 species: Archae - 0; Bacter…
AT2G41800	1.79253	3.16543e-17	6.85302e-16	FUNCTIONS IN: molecular_function unknown; INVOLVED IN: biological_process unknown; LOCATED IN: cell wall, plant-type cell wall; EXPRESSED IN: 7 plant structures; EXPRESSED DURING: 4 anthesis, C globular stage, petal differentiation and expansion stage; CONTAINS InterPro DOMAIN/s: Protein of unknown function DUF642 (InterPro:IPR006946), Galactose-binding domain-like (InterPro:IPR008979); BEST Arab…
AT5G37690	1.78834	2.38682e-20	6.58056e-19	SGNH hydrolase-type esterase superfamily protein; FUNCTIONS IN: lipase activity, hydrolase activity, acting on ester bonds; INVOLVED IN: lipid metabolic process; LOCATED IN: endomembrane system; EXPRESSED IN: shoot, hypocotyl, root; CONTAINS InterPro DOMAIN/s: Lipase, GDSL (InterPro:IPR001087), Esterase, SGNH hydrolase-type (InterPro:IPR013830); BEST Arabidopsis thaliana protein match is: GDSL-li…
AT5G49350	1.78538	3.01555e-19	7.71831e-18	Glycine-rich protein family; FUNCTIONS IN: molecular_function unknown; INVOLVED IN: biological_process unknown; LOCATED IN: endomembrane system; EXPRESSED IN: hypocotyl, root; BEST Arabidopsis thaliana protein match is: unknown protein (TAIR:AT1G56320.1); Has 238380 Blast hits to 50570 proteins in 2556 species: Archae - 501; Bacteria - 82085; Metazoa - 74414; Fungi - 14097; Plants - 19695; Viruse…
AT5G09870	1.78511	3.19198e-22	1.00867e-20	cellulose synthase 5 (CESA5); FUNCTIONS IN: cellulose synthase activity, transferase activity, transferring glycosyl groups; INVOLVED IN: response to cyclopentenone, plant-type cell wall biogenesis; LOCATED IN: plasma membrane; EXPRESSED IN: 25 plant structures; EXPRESSED DURING: 13 growth stages; CONTAINS InterPro DOMAIN/s: Cellulose synthase (InterPro:IPR005150), Zinc finger, RING-type (InterPr…
AT4G17770	1.78325	7.79777e-25	2.95919e-23	trehalose phosphatase/synthase 5 (TPS5); FUNCTIONS IN: transferase activity, transferring glycosyl groups, trehalose-phosphatase activity; INVOLVED IN: trehalose biosynthetic process, metabolic process; EXPRESSED IN: 24 plant structures; EXPRESSED DURING: 13 growth stages; CONTAINS InterPro DOMAIN/s: HAD-superfamily hydrolase, subfamily IIB (InterPro:IPR006379), Glycosyl transferase, family 20 (I…
AT1G78990	1.78271	2.74176e-13	4.38255e-12	HXXXD-type acyl-transferase family protein; FUNCTIONS IN: transferase activity, transferring acyl groups other than amino-acyl groups, transferase activity; INVOLVED IN: biological_process unknown; LOCATED IN: cellular_component unknown; EXPRESSED IN: root; CONTAINS InterPro DOMAIN/s: Transferase (InterPro:IPR003480); BEST Arabidopsis thaliana protein match is: HXXXD-type acyl-transferase family …
AT3G20600	1.78085	2.79551e-10	3.13984e-09	non race-specific disease resistance 1 (NDR1); CONTAINS InterPro DOMAIN/s: Late embryogenesis abundant protein, group 2 (InterPro:IPR004864); BEST Arabidopsis thaliana protein match is: Late embryogenesis abundant (LEA) hydroxyproline-rich glycoprotein family (TAIR:AT3G20590.1); Has 471 Blast hits to 471 proteins in 25 species: Archae - 0; Bacteria - 0; Metazoa - 0; Fungi - 0; Plants - 471; Virus…
AT3G53830	1.78069	8.16939e-13	1.24758e-11	Regulator of chromosome condensation (RCC1) family protein; CONTAINS InterPro DOMAIN/s: Regulator of chromosome condensation/beta-lactamase-inhibitor protein II (InterPro:IPR009091), Regulator of chromosome condensation, RCC1 (InterPro:IPR000408); BEST Arabidopsis thaliana protein match is: Regulator of chromosome condensation (RCC1) family protein (TAIR:AT3G55580.1); Has 18457 Blast hits to 6075…
AT5G17700	1.78038	3.18151e-16	6.42244e-15	MATE efflux family protein; FUNCTIONS IN: antiporter activity, drug transmembrane transporter activity, transporter activity; INVOLVED IN: drug transmembrane transport, transmembrane transport; LOCATED IN: membrane; EXPRESSED IN: 22 plant structures; EXPRESSED DURING: 10 growth stages; CONTAINS InterPro DOMAIN/s: Multi antimicrobial extrusion protein MatE (InterPro:IPR002528); BEST Arabidopsis th…
AT1G80820	1.77957	3.74233e-16	7.50843e-15	cinnamoyl coa reductase (CCR2); CONTAINS InterPro DOMAIN/s: NAD-dependent epimerase/dehydratase (InterPro:IPR001509), NAD(P)-binding domain (InterPro:IPR016040); BEST Arabidopsis thaliana protein match is: cinnamoyl coa reductase 1 (TAIR:AT1G15950.1); Has 10779 Blast hits to 10766 proteins in 1817 species: Archae - 140; Bacteria - 4512; Metazoa - 410; Fungi - 946; Plants - 2512; Viruses - 14; Oth…
AT1G19230	1.77903	8.12628e-23	2.68674e-21	Riboflavin synthase-like superfamily protein; FUNCTIONS IN: in 7 functions; INVOLVED IN: defense response; LOCATED IN: integral to membrane, membrane; EXPRESSED IN: 7 plant structures; EXPRESSED DURING: petal differentiation and expansion stage; CONTAINS InterPro DOMAIN/s: Ferredoxin reductase-type FAD-binding domain (InterPro:IPR017927), Cytochrome b245, heavy chain (InterPro:IPR000778), EF-Hand…
AT5G48540	1.77763	7.73288e-17	1.6076e-15	receptor-like protein kinase-related family protein; FUNCTIONS IN: molecular_function unknown; INVOLVED IN: response to karrikin; LOCATED IN: endomembrane system; EXPRESSED IN: 21 plant structures; EXPRESSED DURING: 13 growth stages; CONTAINS InterPro DOMAIN/s: Protein of unknown function DUF26 (InterPro:IPR002902); BEST Arabidopsis thaliana protein match is: Receptor-like protein kinase-related …
AT4G33070	1.7773	1.07403e-18	2.62627e-17	Thiamine pyrophosphate dependent pyruvate decarboxylase family protein; FUNCTIONS IN: in 6 functions; LOCATED IN: membrane; EXPRESSED IN: 11 plant structures; EXPRESSED DURING: 4 anthesis, C globular stage, F mature embryo stage, petal differentiation and expansion stage, E expanded cotyledon stage; CONTAINS InterPro DOMAIN/s: TPP-binding enzyme, conserved site (InterPro:IPR000399), Thiamine pyro…
AT2G22500	1.77628	2.54506e-24	9.419e-23	uncoupling protein 5 (UCP5); FUNCTIONS IN: binding, dicarboxylic acid transmembrane transporter activity; INVOLVED IN: transport, mitochondrial transport; LOCATED IN: mitochondrion, mitochondrial inner membrane, membrane; EXPRESSED IN: 23 plant structures; EXPRESSED DURING: 15 growth stages; CONTAINS InterPro DOMAIN/s: Mitochondrial substrate carrier (InterPro:IPR001993), Mitochondrial brown fat …
AT1G08920	1.77584	1.34575e-27	6.02543e-26	ERD (early response to dehydration) six-like 1 (ESL1); CONTAINS InterPro DOMAIN/s: Sugar transporter, conserved site (InterPro:IPR005829), Major facilitator superfamily (InterPro:IPR020846), General substrate transporter (InterPro:IPR005828), Sugar/inositol transporter (InterPro:IPR003663), Major facilitator superfamily, general substrate transporter (InterPro:IPR016196); BEST Arabidopsis thalian…
AT4G23680	1.77501	4.90435e-16	9.72113e-15	Polyketide cyclase/dehydrase and lipid transport superfamily protein; FUNCTIONS IN: molecular_function unknown; INVOLVED IN: response to biotic stimulus, defense response; LOCATED IN: cellular_component unknown; EXPRESSED IN: 19 plant structures; EXPRESSED DURING: 9 growth stages; CONTAINS InterPro DOMAIN/s: Bet v I allergen (InterPro:IPR000916); BEST Arabidopsis thaliana protein match is: Polyke…
AT2G43500	1.77287	2.05384e-20	5.69119e-19	Plant regulator RWP-RK family protein; CONTAINS InterPro DOMAIN/s: Octicosapeptide/Phox/Bem1p (InterPro:IPR000270), Plant regulator RWP-RK (InterPro:IPR003035); BEST Arabidopsis thaliana protein match is: Plant regulator RWP-RK family protein (TAIR:AT3G59580.2); Has 665 Blast hits to 521 proteins in 81 species: Archae - 0; Bacteria - 147; Metazoa - 3; Fungi - 2; Plants - 476; Viruses - 0; Other E…
AT2G37970	1.77154	2.63107e-29	1.3385e-27	SOUL-1; FUNCTIONS IN: binding; INVOLVED IN: N-terminal protein myristoylation, red or far-red light signaling pathway; LOCATED IN: plasma membrane, vacuole; EXPRESSED IN: 25 plant structures; EXPRESSED DURING: 15 growth stages; CONTAINS InterPro DOMAIN/s: SOUL haem-binding protein (InterPro:IPR006917); BEST Arabidopsis thaliana protein match is: SOUL heme-binding family protein (TAIR:AT3G10130.1)…
AT5G19790	1.76891	1.53956e-11	2.02708e-10	related to AP2 11 (RAP2.11); FUNCTIONS IN: DNA binding, sequence-specific DNA binding transcription factor activity; INVOLVED IN: regulation of transcription, DNA-dependent; LOCATED IN: nucleus; EXPRESSED IN: root hair, epidermis, primary root differentiation zone; CONTAINS InterPro DOMAIN/s: DNA-binding, integrase-type (InterPro:IPR016177), Pathogenesis-related transcriptional factor/ERF, DNA-bi…
AT2G17220	1.76787	4.50682e-26	1.86071e-24	Protein kinase superfamily protein; FUNCTIONS IN: protein serine/threonine kinase activity, protein kinase activity, kinase activity, ATP binding; INVOLVED IN: protein amino acid phosphorylation; LOCATED IN: chloroplast; EXPRESSED IN: 22 plant structures; EXPRESSED DURING: 13 growth stages; CONTAINS InterPro DOMAIN/s: Protein kinase, ATP binding site (InterPro:IPR017441), Protein kinase, catalyti…
AT5G23220	1.76483	2.40029e-09	2.39912e-08	nicotinamidase 3 (NIC3); FUNCTIONS IN: nicotinamidase activity, catalytic activity; INVOLVED IN: metabolic process; EXPRESSED IN: root; CONTAINS InterPro DOMAIN/s: Isochorismatase-like (InterPro:IPR000868); BEST Arabidopsis thaliana protein match is: nicotinamidase 2 (TAIR:AT5G23230.1); Has 1807 Blast hits to 1807 proteins in 277 species: Archae - 0; Bacteria - 0; Metazoa - 736; Fungi - 347; Plan…
AT1G22410	1.76443	4.80586e-17	1.02293e-15	Class-II DAHP synthetase family protein; FUNCTIONS IN: 3-deoxy-7-phosphoheptulonate synthase activity; INVOLVED IN: aromatic amino acid family biosynthetic process; LOCATED IN: membrane; EXPRESSED IN: 23 plant structures; EXPRESSED DURING: 15 growth stages; CONTAINS InterPro DOMAIN/s: DAHP synthetase, class II (InterPro:IPR002480); BEST Arabidopsis thaliana protein match is: 3-deoxy-D-arabino-hep…
AT3G55090	1.76377	1.60259e-14	2.81946e-13	ABC-2 type transporter family protein; FUNCTIONS IN: ATPase activity, coupled to transmembrane movement of substances; INVOLVED IN: response to cyclopentenone; LOCATED IN: membrane; EXPRESSED IN: sepal, root, flower, carpel, stamen; EXPRESSED DURING: 4 anthesis, petal differentiation and expansion stage; CONTAINS InterPro DOMAIN/s: ATPase, AAA+ type, core (InterPro:IPR003593), ABC transporter-lik…
AT2G32510	1.76242	8.33581e-10	8.85989e-09	mitogen-activated protein kinase kinase kinase 17 (MAPKKK17); FUNCTIONS IN: protein serine/threonine kinase activity, protein kinase activity, kinase activity, ATP binding; INVOLVED IN: protein amino acid phosphorylation; EXPRESSED IN: 7 plant structures; EXPRESSED DURING: 4 anthesis, petal differentiation and expansion stage; CONTAINS InterPro DOMAIN/s: Protein kinase, ATP binding site (InterPro…
AT1G64400	1.76054	1.0304e-20	2.9092e-19	long-chain acyl-CoA synthetase 3 (LACS3); FUNCTIONS IN: catalytic activity; INVOLVED IN: fatty acid biosynthetic process; EXPRESSED IN: 22 plant structures; EXPRESSED DURING: 13 growth stages; CONTAINS InterPro DOMAIN/s: AMP-binding, conserved site (InterPro:IPR020845), AMP-dependent synthetase/ligase (InterPro:IPR000873); BEST Arabidopsis thaliana protein match is: AMP-dependent synthetase and l…
AT5G25120	1.7604	2.45311e-14	4.24757e-13	ytochrome p450, family 71, subfamily B, polypeptide 11 (CYP71B11); FUNCTIONS IN: electron carrier activity, monooxygenase activity, iron ion binding, oxygen binding, heme binding; INVOLVED IN: oxidation reduction; LOCATED IN: plasma membrane; EXPRESSED IN: 7 plant structures; EXPRESSED DURING: 6 growth stages; CONTAINS InterPro DOMAIN/s: Cytochrome P450 (InterPro:IPR001128), Cytochrome P450, E-cl…
AT4G19230	1.75936	1.86362e-17	4.11046e-16	cytochrome P450, family 707, subfamily A, polypeptide 1 (CYP707A1); FUNCTIONS IN: oxygen binding, (+)-abscisic acid 8'-hydroxylase activity; INVOLVED IN: in 7 processes; LOCATED IN: endomembrane system; EXPRESSED IN: 18 plant structures; EXPRESSED DURING: 10 growth stages; CONTAINS InterPro DOMAIN/s: Cytochrome P450 (InterPro:IPR001128), Cytochrome P450, E-class, group I (InterPro:IPR002401), Cyt…
AT1G14360	1.75885	7.34076e-20	1.955e-18	UDP-galactose transporter 3 (UTR3); FUNCTIONS IN: pyrimidine nucleotide sugar transmembrane transporter activity; INVOLVED IN: transmembrane transport; LOCATED IN: endomembrane system; EXPRESSED IN: 24 plant structures; EXPRESSED DURING: 15 growth stages; CONTAINS InterPro DOMAIN/s: UAA transporter (InterPro:IPR013657); BEST Arabidopsis thaliana protein match is: UDP-galactose transporter 1 (TAIR…
AT2G34660	1.75809	2.24173e-21	6.60144e-20	multidrug resistance-associated protein 2 (MRP2); FUNCTIONS IN: ATPase activity, coupled to transmembrane movement of substances; INVOLVED IN: response to cyclopentenone; LOCATED IN: vacuolar membrane, plasma membrane, vacuole, plant-type vacuole; EXPRESSED IN: 26 plant structures; EXPRESSED DURING: 14 growth stages; CONTAINS InterPro DOMAIN/s: ATPase, AAA+ type, core (InterPro:IPR003593), ABC tr…
AT5G02220	1.75808	3.44495e-05	0.000174069	unknown protein; Has 30201 Blast hits to 17322 proteins in 780 species: Archae - 12; Bacteria - 1396; Metazoa - 17338; Fungi - 3422; Plants - 5037; Viruses - 0; Other Eukaryotes - 2996 (source: NCBI BLink).
AT1G56430	1.75715	3.02172e-09	2.98216e-08	nicotianamine synthase 4 (NAS4); CONTAINS InterPro DOMAIN/s: Nicotianamine synthase (InterPro:IPR004298); BEST Arabidopsis thaliana protein match is: nicotianamine synthase 3 (TAIR:AT1G09240.1); Has 205 Blast hits to 202 proteins in 47 species: Archae - 24; Bacteria - 12; Metazoa - 0; Fungi - 20; Plants - 147; Viruses - 0; Other Eukaryotes - 2 (source: NCBI BLink).
AT2G46640	1.75637	5.96021e-15	1.09063e-13	unknown protein; Has 19 Blast hits to 19 proteins in 7 species: Archae - 0; Bacteria - 0; Metazoa - 0; Fungi - 0; Plants - 17; Viruses - 0; Other Eukaryotes - 2 (source: NCBI BLink).
AT2G35860	1.7563	4.65139e-24	1.69096e-22	FASCICLIN-like arabinogalactan protein 16 precursor (FLA16); INVOLVED IN: cell adhesion; LOCATED IN: endomembrane system; EXPRESSED IN: 22 plant structures; EXPRESSED DURING: 13 growth stages; CONTAINS InterPro DOMAIN/s: FAS1 domain (InterPro:IPR000782); BEST Arabidopsis thaliana protein match is: FASCICLIN-like arabinogalactan protein 15 precursor (TAIR:AT3G52370.1); Has 1005 Blast hits to 970 p…
AT5G50950	1.75561	7.84204e-25	2.96913e-23	FUMARASE 2 (FUM2); FUNCTIONS IN: fumarate hydratase activity, protein binding; INVOLVED IN: nitrate assimilation, response to salt stress, fumarate metabolic process; LOCATED IN: cytosol, mitochondrion; EXPRESSED IN: male gametophyte, guard cell, root, pollen tube; EXPRESSED DURING: L mature pollen stage, M germinated pollen stage; CONTAINS InterPro DOMAIN/s: Fumarate hydratase, class II (InterPr…
AT5G11100	1.75203	3.50499e-14	5.98069e-13	SYTD; FUNCTIONS IN: molecular_function unknown; INVOLVED IN: biological_process unknown; LOCATED IN: endomembrane system; EXPRESSED IN: 18 plant structures; EXPRESSED DURING: 4 anthesis, C globular stage, petal differentiation and expansion stage, E expanded cotyledon stage, D bilateral stage; CONTAINS InterPro DOMAIN/s: C2 membrane targeting protein (InterPro:IPR018029), C2 calcium/lipid-binding…
AT5G49630	1.75164	2.47168e-23	8.53248e-22	amino acid permease 6 (AAP6); FUNCTIONS IN: acidic amino acid transmembrane transporter activity, neutral amino acid transmembrane transporter activity, amino acid transmembrane transporter activity; INVOLVED IN: response to water deprivation, response to salt stress, aspartate transport, tryptophan transport; LOCATED IN: plasma membrane, membrane; EXPRESSED IN: 22 plant structures; EXPRESSED DUR…
AT4G29180	1.75148	6.00457e-18	1.39755e-16	root hair specific 16 (RHS16); FUNCTIONS IN: kinase activity; INVOLVED IN: protein amino acid phosphorylation; LOCATED IN: endomembrane system; EXPRESSED IN: root hair; CONTAINS InterPro DOMAIN/s: Protein kinase, ATP binding site (InterPro:IPR017441), Serine/threonine-protein kinase domain (InterPro:IPR002290), Leucine-rich repeat (InterPro:IPR001611), Serine-threonine/tyrosine-protein kinase (In…
AT3G09560	1.74928	4.35237e-30	2.34653e-28	PHOSPHATIDIC ACID PHOSPHOHYDROLASE 1 (PAH1); CONTAINS InterPro DOMAIN/s: LNS2, Lipin/Ned1/Smp2 (InterPro:IPR013209), Lipin, N-terminal conserved region (InterPro:IPR007651); BEST Arabidopsis thaliana protein match is: phosphatidic acid phosphohydrolase 2 (TAIR:AT5G42870.1); Has 5210 Blast hits to 3195 proteins in 460 species: Archae - 22; Bacteria - 1897; Metazoa - 1353; Fungi - 717; Plants - 207…
AT1G75040	1.74861	7.68956e-10	8.21553e-09	pathogenesis-related gene 5 (PR5); FUNCTIONS IN: molecular_function unknown; INVOLVED IN: in 6 processes; LOCATED IN: apoplast, cell wall, vacuole; EXPRESSED IN: 22 plant structures; EXPRESSED DURING: 12 growth stages; CONTAINS InterPro DOMAIN/s: Thaumatin, conserved site (InterPro:IPR017949), Thaumatin, pathogenesis-related (InterPro:IPR001938); BEST Arabidopsis thaliana protein match is: Pathog…
AT3G23840	1.74827	1.91214e-21	5.71277e-20	HXXXD-type acyl-transferase family protein; FUNCTIONS IN: transferase activity, transferring acyl groups other than amino-acyl groups, transferase activity; INVOLVED IN: biological_process unknown; LOCATED IN: chloroplast thylakoid membrane; EXPRESSED IN: 25 plant structures; EXPRESSED DURING: 15 growth stages; CONTAINS InterPro DOMAIN/s: Transferase (InterPro:IPR003480); BEST Arabidopsis thalian…
AT5G19260	1.74709	7.53273e-10	8.05321e-09	Protein of unknown function (DUF3049); CONTAINS InterPro DOMAIN/s: Protein of unknown function DUF3049 (InterPro:IPR021410); BEST Arabidopsis thaliana protein match is: Protein of unknown function (DUF3049) (TAIR:AT3G06020.1); Has 1807 Blast hits to 1807 proteins in 277 species: Archae - 0; Bacteria - 0; Metazoa - 736; Fungi - 347; Plants - 385; Viruses - 0; Other Eukaryotes - 339 (source: NCBI B…
AT4G24140	1.74688	2.11041e-21	6.25961e-20	alpha/beta-Hydrolases superfamily protein; FUNCTIONS IN: hydrolase activity; LOCATED IN: endomembrane system; EXPRESSED IN: 10 plant structures; EXPRESSED DURING: 4 anthesis, F mature embryo stage, petal differentiation and expansion stage, E expanded cotyledon stage, D bilateral stage; CONTAINS InterPro DOMAIN/s: Alpha/beta hydrolase fold-1 (InterPro:IPR000073); BEST Arabidopsis thaliana protein…
AT5G51060	1.74522	3.36903e-24	1.23571e-22	ROOT HAIR DEFECTIVE 2 (RHD2); CONTAINS InterPro DOMAIN/s: Ferredoxin reductase-type FAD-binding domain (InterPro:IPR017927), Cytochrome b245, heavy chain (InterPro:IPR000778), EF-Hand 1, calcium-binding site (InterPro:IPR018247), EF-hand-like domain (InterPro:IPR011992), Ferric reductase-like transmembrane component, N-terminal (InterPro:IPR013130), NADPH oxidase Respiratory burst (InterPro:IPR01…
AT1G74100	1.74465	2.93034e-27	1.27385e-25	sulfotransferase 16 (SOT16); FUNCTIONS IN: sulfotransferase activity, desulfoglucosinolate sulfotransferase activity; INVOLVED IN: glucosinolate biosynthetic process, response to jasmonic acid stimulus involved in jasmonic acid and ethylene-dependent systemic resistance; LOCATED IN: cellular_component unknown; EXPRESSED IN: 22 plant structures; EXPRESSED DURING: 13 growth stages; CONTAINS InterPr…
AT4G21910	1.74278	1.90658e-29	9.88294e-28	MATE efflux family protein; FUNCTIONS IN: antiporter activity, drug transmembrane transporter activity, transporter activity; INVOLVED IN: drug transmembrane transport, transmembrane transport; LOCATED IN: membrane; CONTAINS InterPro DOMAIN/s: Multi antimicrobial extrusion protein MatE (InterPro:IPR002528); BEST Arabidopsis thaliana protein match is: MATE efflux family protein (TAIR:AT4G21903.1);…
AT5G02270	1.74156	8.72139e-30	4.60804e-28	non-intrinsic ABC protein 9 (NAP9); CONTAINS InterPro DOMAIN/s: ATPase, AAA+ type, core (InterPro:IPR003593), ABC transporter-like (InterPro:IPR003439); BEST Arabidopsis thaliana protein match is: P-loop containing nucleoside triphosphate hydrolases superfamily protein (TAIR:AT1G03905.1); Has 211585 Blast hits to 200727 proteins in 3497 species: Archae - 4296; Bacteria - 180035; Metazoa - 2718; F…
AT2G38470	1.74095	5.56146e-19	1.39521e-17	WRKY DNA-binding protein 33 (WRKY33); CONTAINS InterPro DOMAIN/s: DNA-binding WRKY (InterPro:IPR003657); BEST Arabidopsis thaliana protein match is: WRKY DNA-binding protein 4 (TAIR:AT1G13960.1); Has 7573 Blast hits to 4449 proteins in 326 species: Archae - 2; Bacteria - 120; Metazoa - 293; Fungi - 170; Plants - 5689; Viruses - 9; Other Eukaryotes - 1290 (source: NCBI BLink).
AT5G07030	1.73605	6.3409e-19	1.5859e-17	Eukaryotic aspartyl protease family protein; FUNCTIONS IN: aspartic-type endopeptidase activity; INVOLVED IN: proteolysis; LOCATED IN: cell wall, plant-type cell wall; EXPRESSED IN: 23 plant structures; EXPRESSED DURING: 13 growth stages; CONTAINS InterPro DOMAIN/s: Peptidase aspartic, catalytic (InterPro:IPR009007), Peptidase aspartic (InterPro:IPR021109), Peptidase A1 (InterPro:IPR001461); BEST…
AT5G33290	1.73531	6.75457e-16	1.32448e-14	xylogalacturonan deficient 1 (XGD1); CONTAINS InterPro DOMAIN/s: Exostosin-like (InterPro:IPR004263); BEST Arabidopsis thaliana protein match is: Exostosin family protein (TAIR:AT3G42180.1); Has 35333 Blast hits to 34131 proteins in 2444 species: Archae - 798; Bacteria - 22429; Metazoa - 974; Fungi - 991; Plants - 531; Viruses - 0; Other Eukaryotes - 9610 (source: NCBI BLink).
AT2G41730	1.73476	2.12213e-06	1.36695e-05	unknown protein; BEST Arabidopsis thaliana protein match is: unknown protein (TAIR:AT5G24640.1); Has 25 Blast hits to 25 proteins in 5 species: Archae - 0; Bacteria - 0; Metazoa - 0; Fungi - 0; Plants - 25; Viruses - 0; Other Eukaryotes - 0 (source: NCBI BLink).
AT1G74590	1.73471	1.9764e-14	3.44392e-13	glutathione S-transferase TAU 10 (GSTU10); CONTAINS InterPro DOMAIN/s: Thioredoxin fold (InterPro:IPR012335), Glutathione S-transferase, C-terminal-like (InterPro:IPR010987), Glutathione S-transferase/chloride channel, C-terminal (InterPro:IPR017933), Glutathione S-transferase, N-terminal (InterPro:IPR004045), Thioredoxin-like fold (InterPro:IPR012336); BEST Arabidopsis thaliana protein match is:…
AT5G66210	1.73053	6.70893e-25	2.56375e-23	calcium-dependent protein kinase 28 (CPK28); FUNCTIONS IN: protein serine/threonine kinase activity, calmodulin-dependent protein kinase activity, protein kinase activity, calcium ion binding, ATP binding; INVOLVED IN: protein amino acid phosphorylation; LOCATED IN: plasma membrane; EXPRESSED IN: 23 plant structures; EXPRESSED DURING: 13 growth stages; CONTAINS InterPro DOMAIN/s: Protein kinase, …
AT5G62480	1.7304	5.56618e-14	9.37125e-13	glutathione S-transferase tau 9 (GSTU9); CONTAINS InterPro DOMAIN/s: Thioredoxin fold (InterPro:IPR012335), Glutathione S-transferase, C-terminal (InterPro:IPR004046), Glutathione S-transferase, C-terminal-like (InterPro:IPR010987), Glutathione S-transferase/chloride channel, C-terminal (InterPro:IPR017933), Glutathione S-transferase, N-terminal (InterPro:IPR004045), Thioredoxin-like fold (InterP…
AT4G34650	1.73004	1.12319e-13	1.84562e-12	squalene synthase 2 (SQS2); FUNCTIONS IN: farnesyl-diphosphate farnesyltransferase activity; INVOLVED IN: N-terminal protein myristoylation, sterol biosynthetic process; LOCATED IN: integral to membrane; EXPRESSED IN: 9 plant structures; EXPRESSED DURING: 4 anthesis, petal differentiation and expansion stage; CONTAINS InterPro DOMAIN/s: Terpenoid synthase (InterPro:IPR008949), Farnesyl-diphosphat…
AT2G22560	1.72887	4.40191e-20	1.1936e-18	Kinase interacting (KIP1-like) family protein; FUNCTIONS IN: molecular_function unknown; INVOLVED IN: biological_process unknown; LOCATED IN: plasma membrane; EXPRESSED IN: 15 plant structures; EXPRESSED DURING: 6 growth stages; CONTAINS InterPro DOMAIN/s: KIP1-like (InterPro:IPR011684); BEST Arabidopsis thaliana protein match is: Kinase interacting (KIP1-like) family protein (TAIR:AT5G10500.1); …
AT4G39730	1.72869	8.08492e-22	2.47395e-20	Lipase/lipooxygenase, PLAT/LH2 family protein; FUNCTIONS IN: molecular_function unknown; INVOLVED IN: biological_process unknown; LOCATED IN: thylakoid, chloroplast thylakoid membrane, plasma membrane, chloroplast, vacuole; EXPRESSED IN: 25 plant structures; EXPRESSED DURING: 13 growth stages; CONTAINS InterPro DOMAIN/s: Lipoxygenase, LH2 (InterPro:IPR001024), Lipase/lipooxygenase, PLAT/LH2 (Inte…
AT3G45070	1.72862	2.463e-13	3.96396e-12	P-loop containing nucleoside triphosphate hydrolases superfamily protein; FUNCTIONS IN: sulfotransferase activity; INVOLVED IN: biological_process unknown; LOCATED IN: cellular_component unknown; CONTAINS InterPro DOMAIN/s: Sulfotransferase domain (InterPro:IPR000863); BEST Arabidopsis thaliana protein match is: P-loop containing nucleoside triphosphate hydrolases superfamily protein (TAIR:AT3G45…
AT2G43570	1.72781	2.37163e-16	4.82311e-15	chitinase, putative (CHI); FUNCTIONS IN: chitin binding, chitinase activity; INVOLVED IN: carbohydrate metabolic process, cell wall macromolecule catabolic process; LOCATED IN: apoplast, plant-type cell wall; EXPRESSED IN: 15 plant structures; EXPRESSED DURING: 10 growth stages; CONTAINS InterPro DOMAIN/s: Chitin-binding, type 1, conserved site (InterPro:IPR018371), Glycoside hydrolase, family 19…
AT5G38000	1.72756	3.78034e-10	4.18589e-09	Zinc-binding dehydrogenase family protein; FUNCTIONS IN: oxidoreductase activity, binding, zinc ion binding, catalytic activity; INVOLVED IN: response to oxidative stress; CONTAINS InterPro DOMAIN/s: GroES-like (InterPro:IPR011032), NAD(P)-binding domain (InterPro:IPR016040), Alcohol dehydrogenase, C-terminal (InterPro:IPR013149), Alcohol dehydrogenase superfamily, zinc-containing (InterPro:IPR00…
AT1G23740	1.72624	3.70882e-19	9.44858e-18	Oxidoreductase, zinc-binding dehydrogenase family protein; FUNCTIONS IN: oxidoreductase activity, zinc ion binding; INVOLVED IN: response to cold; LOCATED IN: in 6 components; EXPRESSED IN: 22 plant structures; EXPRESSED DURING: 14 growth stages; CONTAINS InterPro DOMAIN/s: GroES-like (InterPro:IPR011032), Alcohol dehydrogenase GroES-like (InterPro:IPR013154), Quinone oxidoreductase/zeta-crystall…
AT1G02820	1.72547	2.62039e-08	2.28668e-07	Late embryogenesis abundant 3 (LEA3) family protein; FUNCTIONS IN: molecular_function unknown; INVOLVED IN: embryo development, response to stress; EXPRESSED IN: 16 plant structures; EXPRESSED DURING: 8 growth stages; CONTAINS InterPro DOMAIN/s: Late embryogenesis abundant protein, group 3 (InterPro:IPR004926); BEST Arabidopsis thaliana protein match is: senescence-associated gene 21 (TAIR:AT4G02…
AT1G75000	1.72316	2.68486e-10	3.02382e-09	GNS1/SUR4 membrane protein family; FUNCTIONS IN: molecular_function unknown; INVOLVED IN: biological_process unknown; LOCATED IN: integral to membrane; CONTAINS InterPro DOMAIN/s: GNS1/SUR4 membrane protein (InterPro:IPR002076); BEST Arabidopsis thaliana protein match is: GNS1/SUR4 membrane protein family (TAIR:AT4G36830.1); Has 217 Blast hits to 217 proteins in 67 species: Archae - 0; Bacteria -…
AT3G50950	1.72215	2.58523e-20	7.10376e-19	HOPZ-ACTIVATED RESISTANCE 1 (ZAR1); FUNCTIONS IN: ATP binding; INVOLVED IN: defense response, apoptosis; LOCATED IN: cellular_component unknown; EXPRESSED IN: 22 plant structures; EXPRESSED DURING: 13 growth stages; CONTAINS InterPro DOMAIN/s: NB-ARC (InterPro:IPR002182), Disease resistance protein (InterPro:IPR000767); BEST Arabidopsis thaliana protein match is: Disease resistance protein (CC-NB…
AT2G46140	1.72187	5.61129e-21	1.62047e-19	Late embryogenesis abundant protein; FUNCTIONS IN: molecular_function unknown; INVOLVED IN: response to desiccation, embryo development ending in seed dormancy; LOCATED IN: plasma membrane; EXPRESSED IN: 24 plant structures; EXPRESSED DURING: 15 growth stages; CONTAINS InterPro DOMAIN/s: Water stress and hypersensitive response domain (InterPro:IPR013990), Late embryogenesis abundant protein, gro…
AT1G77450	1.72135	3.31727e-17	7.15345e-16	NAC domain containing protein 32 (NAC032); FUNCTIONS IN: sequence-specific DNA binding transcription factor activity; INVOLVED IN: multicellular organismal development, regulation of transcription; LOCATED IN: cellular_component unknown; EXPRESSED IN: 16 plant structures; EXPRESSED DURING: LP.06 six leaves visible, LP.04 four leaves visible, 4 anthesis, petal differentiation and expansion stage, …
AT1G78230	1.71948	4.64521e-20	1.2575e-18	Outer arm dynein light chain 1 protein; INVOLVED IN: biological_process unknown; LOCATED IN: vacuole; CONTAINS InterPro DOMAIN/s: Leucine-rich repeat, typical subtype (InterPro:IPR003591), Leucine-rich repeat (InterPro:IPR001611); BEST Arabidopsis thaliana protein match is: Outer arm dynein light chain 1 protein (TAIR:AT4G03260.2); Has 24271 Blast hits to 14439 proteins in 747 species: Archae - 6…
AT4G12400	1.71908	4.44185e-23	1.49874e-21	stress-inducible protein, putative; FUNCTIONS IN: binding; INVOLVED IN: response to high light intensity, response to hydrogen peroxide, response to heat, response to stress; LOCATED IN: cellular_component unknown; EXPRESSED IN: 18 plant structures; EXPRESSED DURING: 7 growth stages; CONTAINS InterPro DOMAIN/s: Tetratricopeptide TPR-1 (InterPro:IPR001440), Tetratricopeptide-like helical (InterPro…
AT5G66280	1.7186	1.54629e-20	4.31387e-19	GDP-D-mannose 4,6-dehydratase 1 (GMD1); FUNCTIONS IN: protein binding, GDP-mannose 4,6-dehydratase activity; INVOLVED IN: cellular metabolic process, GDP-mannose metabolic process, nucleotide-sugar metabolic process, metabolic process; LOCATED IN: intracellular; EXPRESSED IN: inflorescence meristem, root, flower; EXPRESSED DURING: 4 anthesis, petal differentiation and expansion stage; CONTAINS In…
AT4G09750	1.71729	3.48047e-20	9.53184e-19	NAD(P)-binding Rossmann-fold superfamily protein; FUNCTIONS IN: oxidoreductase activity, binding, catalytic activity; INVOLVED IN: oxidation reduction, metabolic process; LOCATED IN: cellular_component unknown; CONTAINS InterPro DOMAIN/s: NAD(P)-binding domain (InterPro:IPR016040), Glucose/ribitol dehydrogenase (InterPro:IPR002347), Short-chain dehydrogenase/reductase SDR (InterPro:IPR002198); BE…
AT4G14370	1.717	2.99854e-14	5.15937e-13	Disease resistance protein (TIR-NBS-LRR class) family; FUNCTIONS IN: phosphoinositide binding; INVOLVED IN: signal transduction, defense response; LOCATED IN: intrinsic to membrane; EXPRESSED IN: petal, leaf whorl, male gametophyte, flower, pollen tube; EXPRESSED DURING: L mature pollen stage, M germinated pollen stage, 4 anthesis, petal differentiation and expansion stage; CONTAINS InterPro DOMA…
AT2G45290	1.71449	1.91821e-29	9.91195e-28	Transketolase; FUNCTIONS IN: catalytic activity, transketolase activity; INVOLVED IN: response to cadmium ion; LOCATED IN: chloroplast stroma, chloroplast; EXPRESSED IN: 25 plant structures; EXPRESSED DURING: 16 growth stages; CONTAINS InterPro DOMAIN/s: Transketolase, bacterial-like (InterPro:IPR005478), Transketolase, N-terminal (InterPro:IPR005474), Transketolase, C-terminal (InterPro:IPR00547…
AT5G49270	1.71352	3.86142e-17	8.29423e-16	SHAVEN 2 (SHV2); CONTAINS InterPro DOMAIN/s: Glycosyl-phosphatidyl inositol-anchored, plant (InterPro:IPR006918); BEST Arabidopsis thaliana protein match is: COBRA-like protein-7 precursor (TAIR:AT4G16120.1); Has 1807 Blast hits to 1807 proteins in 277 species: Archae - 0; Bacteria - 0; Metazoa - 736; Fungi - 347; Plants - 385; Viruses - 0; Other Eukaryotes - 339 (source: NCBI BLink).
AT5G41040	1.71341	4.83811e-25	1.86619e-23	HXXXD-type acyl-transferase family protein; CONTAINS InterPro DOMAIN/s: Transferase (InterPro:IPR003480); BEST Arabidopsis thaliana protein match is: HXXXD-type acyl-transferase family protein (TAIR:AT5G63560.1); Has 2970 Blast hits to 2949 proteins in 200 species: Archae - 0; Bacteria - 2; Metazoa - 0; Fungi - 233; Plants - 2727; Viruses - 0; Other Eukaryotes - 8 (source: NCBI BLink).
AT1G73870	1.71236	3.25336e-29	1.6449e-27	B-box type zinc finger protein with CCT domain; FUNCTIONS IN: sequence-specific DNA binding transcription factor activity, zinc ion binding; INVOLVED IN: regulation of transcription; LOCATED IN: intracellular; EXPRESSED IN: 14 plant structures; EXPRESSED DURING: 9 growth stages; CONTAINS InterPro DOMAIN/s: CCT domain (InterPro:IPR010402), Zinc finger, B-box (InterPro:IPR000315); BEST Arabidopsis …
AT2G47010	1.71163	1.24666e-18	3.01697e-17	unknown protein; FUNCTIONS IN: molecular_function unknown; INVOLVED IN: biological_process unknown; LOCATED IN: endomembrane system; EXPRESSED IN: 17 plant structures; EXPRESSED DURING: 10 growth stages; BEST Arabidopsis thaliana protein match is: unknown protein (TAIR:AT1G17030.1); Has 72 Blast hits to 72 proteins in 13 species: Archae - 0; Bacteria - 0; Metazoa - 0; Fungi - 0; Plants - 71; Viru…
AT1G19330	1.71073	8.5212e-16	1.65118e-14	unknown protein; BEST Arabidopsis thaliana protein match is: unknown protein (TAIR:AT1G75060.1); Has 145 Blast hits to 145 proteins in 43 species: Archae - 0; Bacteria - 0; Metazoa - 40; Fungi - 0; Plants - 104; Viruses - 0; Other Eukaryotes - 1 (source: NCBI BLink).
AT4G13235	1.70884	3.66059e-05	0.00018406	embryo sac development arrest 21 (EDA21); FUNCTIONS IN: molecular_function unknown; INVOLVED IN: embryo sac development; LOCATED IN: endomembrane system; Has 5 Blast hits to 5 proteins in 1 species: Archae - 0; Bacteria - 0; Metazoa - 0; Fungi - 0; Plants - 5; Viruses - 0; Other Eukaryotes - 0 (source: NCBI BLink).
AT1G18570	1.70871	7.26351e-20	1.93757e-18	myb domain protein 51 (MYB51); CONTAINS InterPro DOMAIN/s: SANT, DNA-binding (InterPro:IPR001005), Homeodomain-like (InterPro:IPR009057), Myb, DNA-binding (InterPro:IPR014778), HTH transcriptional regulator, Myb-type, DNA-binding (InterPro:IPR017930), Homeodomain-related (InterPro:IPR012287), Myb transcription factor (InterPro:IPR015495); BEST Arabidopsis thaliana protein match is: myb domain pro…
AT1G79520	1.70815	8.97795e-16	1.73764e-14	Cation efflux family protein; FUNCTIONS IN: cation transmembrane transporter activity; INVOLVED IN: cation transport, transmembrane transport; LOCATED IN: plasma membrane, membrane; EXPRESSED IN: 18 plant structures; EXPRESSED DURING: 10 growth stages; CONTAINS InterPro DOMAIN/s: Cation efflux protein (InterPro:IPR002524); BEST Arabidopsis thaliana protein match is: Cation efflux family protein (…
AT5G53120	1.70635	1.05135e-22	3.45515e-21	spermidine synthase 3 (SPDS3); CONTAINS InterPro DOMAIN/s: Spermine synthase (InterPro:IPR001045); BEST Arabidopsis thaliana protein match is: spermidine synthase 1 (TAIR:AT1G23820.1); Has 5367 Blast hits to 5364 proteins in 1535 species: Archae - 174; Bacteria - 2998; Metazoa - 341; Fungi - 210; Plants - 426; Viruses - 0; Other Eukaryotes - 1218 (source: NCBI BLink).
AT1G62440	1.70514	1.36774e-21	4.15428e-20	leucine-rich repeat/extensin 2 (LRX2); CONTAINS InterPro DOMAIN/s: Leucine-rich repeat-containing N-terminal domain, type 2 (InterPro:IPR013210), Leucine-rich repeat (InterPro:IPR001611); BEST Arabidopsis thaliana protein match is: leucine-rich repeat/extensin 1 (TAIR:AT1G12040.1); Has 394418 Blast hits to 112735 proteins in 3055 species: Archae - 811; Bacteria - 65245; Metazoa - 131456; Fungi - …
AT5G19600	1.70476	6.90962e-20	1.84917e-18	sulfate transporter 3;5 (SULTR3;5); FUNCTIONS IN: sulfate transmembrane transporter activity; INVOLVED IN: sulfate transport, transport, transmembrane transport; LOCATED IN: integral to membrane, membrane; EXPRESSED IN: 16 plant structures; EXPRESSED DURING: 9 growth stages; CONTAINS InterPro DOMAIN/s: Sulphate transporter (InterPro:IPR011547), Sulphate transporter/antisigma-factor antagonist STA…
AT1G30530	1.70423	1.51754e-23	5.30819e-22	UDP-glucosyl transferase 78D1 (UGT78D1); CONTAINS InterPro DOMAIN/s: UDP-glucuronosyl/UDP-glucosyltransferase (InterPro:IPR002213); BEST Arabidopsis thaliana protein match is: UDP-glucosyl transferase 78D2 (TAIR:AT5G17050.1); Has 7371 Blast hits to 7330 proteins in 440 species: Archae - 0; Bacteria - 437; Metazoa - 1880; Fungi - 26; Plants - 4903; Viruses - 71; Other Eukaryotes - 54 (source: NCBI…
AT5G06990	1.70311	2.52802e-08	2.21313e-07	Protein of unknown function, DUF617; FUNCTIONS IN: molecular_function unknown; INVOLVED IN: biological_process unknown; LOCATED IN: chloroplast; CONTAINS InterPro DOMAIN/s: Protein of unknown function DUF617, plant (InterPro:IPR006460); BEST Arabidopsis thaliana protein match is: Protein of unknown function, DUF617 (TAIR:AT2G21990.1); Has 1807 Blast hits to 1807 proteins in 277 species: Archae - …
AT4G29520	1.70261	1.41525e-21	4.27489e-20	LOCATED IN: endoplasmic reticulum, plasma membrane; EXPRESSED IN: 23 plant structures; EXPRESSED DURING: 14 growth stages; CONTAINS InterPro DOMAIN/s: Saposin B (InterPro:IPR008139); Has 137 Blast hits to 137 proteins in 50 species: Archae - 2; Bacteria - 0; Metazoa - 41; Fungi - 10; Plants - 36; Viruses - 0; Other Eukaryotes - 48 (source: NCBI BLink).
AT2G23300	1.70221	3.23804e-12	4.6067e-11	Leucine-rich repeat protein kinase family protein; FUNCTIONS IN: protein serine/threonine kinase activity, kinase activity, ATP binding; INVOLVED IN: transmembrane receptor protein tyrosine kinase signaling pathway, protein amino acid phosphorylation; LOCATED IN: endomembrane system; EXPRESSED IN: 12 plant structures; EXPRESSED DURING: 6 growth stages; CONTAINS InterPro DOMAIN/s: Protein kinase, …
AT4G23700	1.70119	5.39579e-25	2.07158e-23	cation/H+ exchanger 17 (CHX17); FUNCTIONS IN: monovalent cation:hydrogen antiporter activity, sodium:hydrogen antiporter activity; INVOLVED IN: N-terminal protein myristoylation, cation transport; LOCATED IN: integral to membrane; EXPRESSED IN: stem, sepal, root, leaf, stamen; EXPRESSED DURING: 4 anthesis; CONTAINS InterPro DOMAIN/s: Cation/H+ exchanger (InterPro:IPR006153); BEST Arabidopsis thal…
AT3G18490	1.69964	4.83188e-19	1.21962e-17	Eukaryotic aspartyl protease family protein; FUNCTIONS IN: aspartic-type endopeptidase activity; INVOLVED IN: proteolysis; EXPRESSED IN: 22 plant structures; EXPRESSED DURING: 14 growth stages; CONTAINS InterPro DOMAIN/s: Peptidase aspartic (InterPro:IPR021109), Peptidase aspartic, catalytic (InterPro:IPR009007), Peptidase A1 (InterPro:IPR001461), Peptidase aspartic, active site (InterPro:IPR0019…
AT4G28940	1.69752	3.354e-24	1.23295e-22	Phosphorylase superfamily protein; FUNCTIONS IN: catalytic activity; INVOLVED IN: nucleoside metabolic process; LOCATED IN: endomembrane system; EXPRESSED IN: hypocotyl, root, flower; EXPRESSED DURING: 4 anthesis; CONTAINS InterPro DOMAIN/s: Nucleoside phosphorylase (InterPro:IPR000845), Nucleoside phosphorylase, family 1 (InterPro:IPR018017); BEST Arabidopsis thaliana protein match is: Phosphory…
AT1G14080	1.69726	4.03064e-13	6.36841e-12	fucosyltransferase 6 (FUT6); FUNCTIONS IN: transferase activity, transferring glycosyl groups, fucosyltransferase activity; INVOLVED IN: cell wall biogenesis; LOCATED IN: endomembrane system, membrane; EXPRESSED IN: stem, root, flower; CONTAINS InterPro DOMAIN/s: Xyloglucan fucosyltransferase (InterPro:IPR004938); BEST Arabidopsis thaliana protein match is: fucosyltransferase 4 (TAIR:AT2G15390.2)…
AT5G38990	1.69619	1.10875e-20	3.11435e-19	Malectin/receptor-like protein kinase family protein; FUNCTIONS IN: kinase activity; INVOLVED IN: protein amino acid phosphorylation; LOCATED IN: endomembrane system; CONTAINS InterPro DOMAIN/s: Protein kinase, ATP binding site (InterPro:IPR017441), Malectin/receptor-like protein kinase (InterPro:IPR021720), Protein kinase, catalytic domain (InterPro:IPR000719), Serine-threonine/tyrosine-protein …
AT1G51420	1.69605	1.23865e-21	3.76915e-20	sucrose-phosphatase 1 (SPP1); FUNCTIONS IN: phosphatase activity, magnesium ion binding, sucrose-phosphatase activity, catalytic activity; INVOLVED IN: sucrose biosynthetic process, metabolic process; LOCATED IN: plasma membrane; EXPRESSED IN: petal, leaf whorl, root, flower, cultured cell; EXPRESSED DURING: 4 anthesis, petal differentiation and expansion stage; CONTAINS InterPro DOMAIN/s: Sucros…
AT2G46450	1.69541	2.37644e-25	9.31974e-24	cyclic nucleotide-gated channel 12 (CNGC12); CONTAINS InterPro DOMAIN/s: Cyclic nucleotide-binding (InterPro:IPR000595), Ion transport (InterPro:IPR005821), Cyclic nucleotide-binding-like (InterPro:IPR018490), RmlC-like jelly roll fold (InterPro:IPR014710), IQ calmodulin-binding region (InterPro:IPR000048); BEST Arabidopsis thaliana protein match is: cyclic nucleotide-gated channels (TAIR:AT2G464…
AT1G27770	1.69473	3.89529e-21	1.13287e-19	autoinhibited Ca2+-ATPase 1 (ACA1); FUNCTIONS IN: calcium channel activity, calcium-transporting ATPase activity, calmodulin binding; INVOLVED IN: cation transport, calcium ion transport, metabolic process, ATP biosynthetic process; LOCATED IN: endoplasmic reticulum, plasma membrane, chloroplast inner membrane; EXPRESSED IN: 24 plant structures; EXPRESSED DURING: 13 growth stages; CONTAINS InterP…
AT3G62590	1.69387	6.4704e-15	1.18135e-13	alpha/beta-Hydrolases superfamily protein; FUNCTIONS IN: triglyceride lipase activity; INVOLVED IN: lipid metabolic process; LOCATED IN: cellular_component unknown; EXPRESSED IN: 19 plant structures; EXPRESSED DURING: 12 growth stages; CONTAINS InterPro DOMAIN/s: Lipase, class 3 (InterPro:IPR002921); BEST Arabidopsis thaliana protein match is: alpha/beta-Hydrolases superfamily protein (TAIR:AT1G0…
AT5G54860	1.69299	1.62747e-17	3.60899e-16	Major facilitator superfamily protein; FUNCTIONS IN: transporter activity; INVOLVED IN: transport; LOCATED IN: endomembrane system, membrane; EXPRESSED IN: 23 plant structures; EXPRESSED DURING: 15 growth stages; CONTAINS InterPro DOMAIN/s: Major facilitator superfamily, general substrate transporter (InterPro:IPR016196), Biopterin transport-related protein BT1 (InterPro:IPR004324); BEST Arabidop…
AT3G09925	1.6909	3.22104e-10	3.60301e-09	Pollen Ole e 1 allergen and extensin family protein; FUNCTIONS IN: molecular_function unknown; INVOLVED IN: biological_process unknown; LOCATED IN: endomembrane system; CONTAINS InterPro DOMAIN/s: Pollen Ole e 1 allergen/extensin (InterPro:IPR006041); BEST Arabidopsis thaliana protein match is: Pollen Ole e 1 allergen and extensin family protein (TAIR:AT5G05500.1); Has 222 Blast hits to 222 prote…
AT1G77920	1.69061	3.08814e-20	8.47151e-19	bZIP transcription factor family protein; CONTAINS InterPro DOMAIN/s: Basic-leucine zipper (bZIP) transcription factor (InterPro:IPR004827), bZIP transcription factor, bZIP-1 (InterPro:IPR011616); BEST Arabidopsis thaliana protein match is: TGA1A-related gene 3 (TAIR:AT1G22070.1); Has 1009 Blast hits to 1009 proteins in 97 species: Archae - 0; Bacteria - 11; Metazoa - 10; Fungi - 28; Plants - 845…
AT4G18440	1.68987	1.54265e-18	3.72229e-17	L-Aspartase-like family protein; FUNCTIONS IN: N6-(1,2-dicarboxyethyl)AMP AMP-lyase (fumarate-forming) activity, catalytic activity; INVOLVED IN: purine ribonucleotide biosynthetic process, purine base biosynthetic process, IMP biosynthetic process; LOCATED IN: chloroplast, chloroplast stroma; CONTAINS InterPro DOMAIN/s: Adenylosuccinate lyase C-terminal/plant (InterPro:IPR013539), L-Aspartase-li…
AT4G23670	1.68882	8.11909e-17	1.68451e-15	Polyketide cyclase/dehydrase and lipid transport superfamily protein; FUNCTIONS IN: copper ion binding; INVOLVED IN: response to cadmium ion, response to salt stress, defense response to bacterium; LOCATED IN: vacuole; EXPRESSED IN: 24 plant structures; EXPRESSED DURING: 14 growth stages; CONTAINS InterPro DOMAIN/s: Bet v I allergen (InterPro:IPR000916); BEST Arabidopsis thaliana protein match is…
AT2G22920	1.68866	3.40868e-14	5.8224e-13	serine carboxypeptidase-like 12 (SCPL12); FUNCTIONS IN: serine-type carboxypeptidase activity; INVOLVED IN: proteolysis; LOCATED IN: plant-type cell wall; EXPRESSED IN: stem, inflorescence meristem, hypocotyl, root, flower; EXPRESSED DURING: petal differentiation and expansion stage; CONTAINS InterPro DOMAIN/s: Peptidase S10, serine carboxypeptidase (InterPro:IPR001563); BEST Arabidopsis thaliana…
AT5G42050	1.68724	1.0187e-19	2.69121e-18	DCD (Development and Cell Death) domain protein; CONTAINS InterPro DOMAIN/s: Development/cell death domain (InterPro:IPR013989), Kelch related (InterPro:IPR013089); BEST Arabidopsis thaliana protein match is: DCD (Development and Cell Death) domain protein (TAIR:AT3G27090.1); Has 30201 Blast hits to 17322 proteins in 780 species: Archae - 12; Bacteria - 1396; Metazoa - 17338; Fungi - 3422; Plants…
AT2G22510	1.68386	1.23493e-18	2.99298e-17	hydroxyproline-rich glycoprotein family protein; FUNCTIONS IN: molecular_function unknown; INVOLVED IN: biological_process unknown; LOCATED IN: endomembrane system; EXPRESSED IN: shoot apex, hypocotyl, root, leaf; BEST Arabidopsis thaliana protein match is: hydroxyproline-rich glycoprotein family protein (TAIR:AT4G38080.1); Has 4670 Blast hits to 2256 proteins in 333 species: Archae - 29; Bacteri…
AT3G18080	1.68232	1.55777e-19	4.03106e-18	B-S glucosidase 44 (BGLU44); FUNCTIONS IN: in 6 functions; INVOLVED IN: carbohydrate metabolic process; LOCATED IN: cytosolic ribosome, cell wall, plant-type cell wall; EXPRESSED IN: 22 plant structures; EXPRESSED DURING: 13 growth stages; CONTAINS InterPro DOMAIN/s: Glycoside hydrolase, family 1 (InterPro:IPR001360), Glycoside hydrolase, catalytic core (InterPro:IPR017853), Glycoside hydrolase, …
AT4G02280	1.68227	1.39349e-19	3.62882e-18	sucrose synthase 3 (SUS3); CONTAINS InterPro DOMAIN/s: Sucrose synthase, plant/cyanobacteria (InterPro:IPR012820), Sucrose synthase (InterPro:IPR000368), Glycosyl transferase, group 1 (InterPro:IPR001296); BEST Arabidopsis thaliana protein match is: sucrose synthase 2 (TAIR:AT5G49190.1); Has 6506 Blast hits to 6505 proteins in 1621 species: Archae - 256; Bacteria - 4351; Metazoa - 95; Fungi - 50;…
AT3G23930	1.68153	1.97491e-07	1.52786e-06	unknown protein; FUNCTIONS IN: molecular_function unknown; INVOLVED IN: N-terminal protein myristoylation; LOCATED IN: cellular_component unknown; EXPRESSED IN: hypocotyl; BEST Arabidopsis thaliana protein match is: unknown protein (TAIR:AT4G13540.1); Has 10639 Blast hits to 7432 proteins in 646 species: Archae - 82; Bacteria - 826; Metazoa - 5047; Fungi - 759; Plants - 314; Viruses - 86; Other E…
AT2G40150	1.68093	1.07368e-12	1.61268e-11	TRICHOME BIREFRINGENCE-LIKE 28 (TBL28); CONTAINS InterPro DOMAIN/s: Protein of unknown function DUF231, plant (InterPro:IPR004253); BEST Arabidopsis thaliana protein match is: Plant protein of unknown function (DUF828) (TAIR:AT3G55990.1); Has 1332 Blast hits to 1305 proteins in 26 species: Archae - 0; Bacteria - 0; Metazoa - 0; Fungi - 0; Plants - 1332; Viruses - 0; Other Eukaryotes - 0 (source: …
AT3G09270	1.67914	2.14388e-27	9.44458e-26	glutathione S-transferase TAU 8 (GSTU8); FUNCTIONS IN: glutathione transferase activity; INVOLVED IN: response to cadmium ion, toxin catabolic process; LOCATED IN: cytoplasm; EXPRESSED IN: 7 plant structures; EXPRESSED DURING: LP.06 six leaves visible, LP.04 four leaves visible, 4 anthesis, petal differentiation and expansion stage; CONTAINS InterPro DOMAIN/s: Thioredoxin fold (InterPro:IPR012335…
AT1G64710	1.67733	1.00707e-28	4.86711e-27	GroES-like zinc-binding dehydrogenase family protein; FUNCTIONS IN: oxidoreductase activity, zinc ion binding; INVOLVED IN: oxidation reduction; EXPRESSED IN: 17 plant structures; EXPRESSED DURING: 13 growth stages; CONTAINS InterPro DOMAIN/s: GroES-like (InterPro:IPR011032), Alcohol dehydrogenase GroES-like (InterPro:IPR013154), Alcohol dehydrogenase, zinc-containing, conserved site (InterPro:IP…
AT5G17390	1.67682	5.47735e-10	5.94477e-09	Adenine nucleotide alpha hydrolases-like superfamily protein; FUNCTIONS IN: molecular_function unknown; INVOLVED IN: response to stress; CONTAINS InterPro DOMAIN/s: UspA (InterPro:IPR006016), Rossmann-like alpha/beta/alpha sandwich fold (InterPro:IPR014729); BEST Arabidopsis thaliana protein match is: Adenine nucleotide alpha hydrolases-like superfamily protein (TAIR:AT3G03290.1); Has 1807 Blast …
AT5G01050	1.67585	9.96488e-11	1.18568e-09	Laccase/Diphenol oxidase family protein; FUNCTIONS IN: laccase activity; INVOLVED IN: oxidation reduction, lignin catabolic process; LOCATED IN: endomembrane system, apoplast; EXPRESSED IN: root, flower; CONTAINS InterPro DOMAIN/s: Multicopper oxidase, type 3 (InterPro:IPR011707), Laccase (InterPro:IPR017761), Multicopper oxidase, type 2 (InterPro:IPR011706), Cupredoxin (InterPro:IPR008972), Mult…
AT3G11670	1.67566	2.98138e-21	8.73263e-20	DIGALACTOSYL DIACYLGLYCEROL DEFICIENT 1 (DGD1); CONTAINS InterPro DOMAIN/s: Glycosyl transferase, group 1 (InterPro:IPR001296); BEST Arabidopsis thaliana protein match is: digalactosyl diacylglycerol deficient 2 (TAIR:AT4G00550.1); Has 287 Blast hits to 284 proteins in 72 species: Archae - 6; Bacteria - 66; Metazoa - 0; Fungi - 0; Plants - 156; Viruses - 0; Other Eukaryotes - 59 (source: NCBI BLi…
AT4G39330	1.67505	4.72893e-21	1.37047e-19	cinnamyl alcohol dehydrogenase 9 (CAD9); FUNCTIONS IN: oxidoreductase activity, zinc ion binding; INVOLVED IN: oxidation reduction; LOCATED IN: apoplast; EXPRESSED IN: 25 plant structures; EXPRESSED DURING: 15 growth stages; CONTAINS InterPro DOMAIN/s: GroES-like (InterPro:IPR011032), Polyketide synthase, enoylreductase (InterPro:IPR020843), Alcohol dehydrogenase, zinc-containing, conserved site …
AT4G14020	1.6733	4.66868e-05	0.000229757	Rapid alkalinization factor (RALF) family protein; CONTAINS InterPro DOMAIN/s: Rapid ALkalinization Factor (InterPro:IPR008801); Has 30201 Blast hits to 17322 proteins in 780 species: Archae - 12; Bacteria - 1396; Metazoa - 17338; Fungi - 3422; Plants - 5037; Viruses - 0; Other Eukaryotes - 2996 (source: NCBI BLink).
AT5G22630	1.67236	1.29175e-24	4.81317e-23	arogenate dehydratase 5 (ADT5); FUNCTIONS IN: arogenate dehydratase activity, prephenate dehydratase activity; INVOLVED IN: L-phenylalanine biosynthetic process; LOCATED IN: chloroplast; EXPRESSED IN: 22 plant structures; EXPRESSED DURING: 13 growth stages; CONTAINS InterPro DOMAIN/s: Prephenate dehydratase (InterPro:IPR001086), Prephenate dehydratase, conserved site (InterPro:IPR018528); BEST Ar…
AT3G54420	1.67224	1.00203e-10	1.19142e-09	homolog of carrot EP3-3 chitinase (EP3); FUNCTIONS IN: chitinase activity; INVOLVED IN: somatic embryogenesis, plant-type hypersensitive response; LOCATED IN: cell wall; EXPRESSED IN: 18 plant structures; EXPRESSED DURING: 6 growth stages; CONTAINS InterPro DOMAIN/s: Chitin-binding, type 1, conserved site (InterPro:IPR018371), Glycoside hydrolase, family 19 (InterPro:IPR016283), Chitin-binding, t…
AT5G10470	1.67115	1.99256e-20	5.5307e-19	kinesin like protein for actin based chloroplast movement 1 (KAC1); FUNCTIONS IN: microtubule binding, protein binding, microtubule motor activity; INVOLVED IN: preprophase band assembly, chloroplast avoidance movement, chloroplast accumulation movement, cytokinesis; LOCATED IN: in 6 components; EXPRESSED IN: 24 plant structures; EXPRESSED DURING: 13 growth stages; CONTAINS InterPro DOMAIN/s: Kin…
AT5G62220	1.67109	1.06968e-13	1.76123e-12	glycosyltransferase 18 (GT18); FUNCTIONS IN: catalytic activity; LOCATED IN: chloroplast, membrane; EXPRESSED IN: 23 plant structures; EXPRESSED DURING: 13 growth stages; CONTAINS InterPro DOMAIN/s: Exostosin-like (InterPro:IPR004263); BEST Arabidopsis thaliana protein match is: Exostosin family protein (TAIR:AT2G20370.1); Has 691 Blast hits to 690 proteins in 30 species: Archae - 0; Bacteria - 0…
AT1G06002	1.67077	2.37484e-14	4.11639e-13	N	A
AT4G02940	1.6706	6.84717e-19	1.69959e-17	oxidoreductase, 2OG-Fe(II) oxygenase family protein; FUNCTIONS IN: oxidoreductase activity; INVOLVED IN: response to karrikin; EXPRESSED IN: 22 plant structures; EXPRESSED DURING: 13 growth stages; CONTAINS InterPro DOMAIN/s: Oxoglutarate/iron-dependent oxygenase (InterPro:IPR005123); BEST Arabidopsis thaliana protein match is: oxidoreductase, 2OG-Fe(II) oxygenase family protein (TAIR:AT2G48080.1…
AT4G02410	1.67001	5.26756e-16	1.0416e-14	Concanavalin A-like lectin protein kinase family protein; FUNCTIONS IN: kinase activity; INVOLVED IN: protein amino acid phosphorylation; LOCATED IN: endomembrane system; EXPRESSED IN: 19 plant structures; EXPRESSED DURING: 10 growth stages; CONTAINS InterPro DOMAIN/s: Legume lectin, beta chain (InterPro:IPR001220), Protein kinase, ATP binding site (InterPro:IPR017441), Serine/threonine-protein k…
AT5G26310	1.66918	7.1865e-10	7.69808e-09	UGT72E3; FUNCTIONS IN: UDP-glycosyltransferase activity, transferase activity, transferring glycosyl groups, coniferyl-alcohol glucosyltransferase activity; INVOLVED IN: metabolic process; LOCATED IN: cellular_component unknown; EXPRESSED IN: 6 plant structures; EXPRESSED DURING: seedling growth, 4 anthesis; CONTAINS InterPro DOMAIN/s: UDP-glucuronosyl/UDP-glucosyltransferase (InterPro:IPR002213)…
AT3G21420	1.66859	9.96135e-13	1.50446e-11	2-oxoglutarate (2OG) and Fe(II)-dependent oxygenase superfamily protein; FUNCTIONS IN: oxidoreductase activity; INVOLVED IN: metabolic process; LOCATED IN: cellular_component unknown; EXPRESSED IN: 16 plant structures; EXPRESSED DURING: 8 growth stages; CONTAINS InterPro DOMAIN/s: Oxoglutarate/iron-dependent oxygenase (InterPro:IPR005123); BEST Arabidopsis thaliana protein match is: senescence-re…
AT3G14440	1.66731	5.21924e-13	8.15234e-12	nine-cis-epoxycarotenoid dioxygenase 3 (NCED3); CONTAINS InterPro DOMAIN/s: Carotenoid oxygenase (InterPro:IPR004294); BEST Arabidopsis thaliana protein match is: nine-cis-epoxycarotenoid dioxygenase 9 (TAIR:AT1G78390.1); Has 2945 Blast hits to 2901 proteins in 493 species: Archae - 16; Bacteria - 796; Metazoa - 281; Fungi - 204; Plants - 893; Viruses - 0; Other Eukaryotes - 755 (source: NCBI BLi…
AT5G64230	1.66721	1.51097e-12	2.23477e-11	unknown protein; FUNCTIONS IN: molecular_function unknown; INVOLVED IN: biological_process unknown; LOCATED IN: endomembrane system; EXPRESSED IN: 9 plant structures; EXPRESSED DURING: 4 anthesis, petal differentiation and expansion stage; BEST Arabidopsis thaliana protein match is: unknown protein (TAIR:AT3G19920.1); Has 35333 Blast hits to 34131 proteins in 2444 species: Archae - 798; Bacteria …
AT1G45249	1.66339	1.25263e-17	2.83515e-16	abscisic acid responsive elements-binding factor 2 (ABF2); FUNCTIONS IN: protein binding, DNA binding, transcription activator activity, sequence-specific DNA binding transcription factor activity; INVOLVED IN: in 6 processes; LOCATED IN: nucleus; EXPRESSED IN: hydathode, leaf vascular system, whole plant, root, cultured cell; CONTAINS InterPro DOMAIN/s: Basic-leucine zipper (bZIP) transcription …
AT1G71960	1.66289	3.19607e-19	8.16763e-18	ATP-binding casette family G25 (ABCG25); CONTAINS InterPro DOMAIN/s: ATPase, AAA+ type, core (InterPro:IPR003593), ABC transporter-like (InterPro:IPR003439), ABC-2 type transporter (InterPro:IPR013525); BEST Arabidopsis thaliana protein match is: ATP-binding cassette 14 (TAIR:AT1G31770.1); Has 400795 Blast hits to 363827 proteins in 4147 species: Archae - 6947; Bacteria - 316897; Metazoa - 8938; …
AT4G34230	1.66258	5.16273e-22	1.59763e-20	cinnamyl alcohol dehydrogenase 5 (CAD5); CONTAINS InterPro DOMAIN/s: GroES-like (InterPro:IPR011032), Polyketide synthase, enoylreductase (InterPro:IPR020843), Alcohol dehydrogenase GroES-like (InterPro:IPR013154), Alcohol dehydrogenase, zinc-containing, conserved site (InterPro:IPR002328), Alcohol dehydrogenase, C-terminal (InterPro:IPR013149), Alcohol dehydrogenase superfamily, zinc-containing …
AT2G33530	1.66214	4.82486e-16	9.58672e-15	serine carboxypeptidase-like 46 (scpl46); FUNCTIONS IN: serine-type carboxypeptidase activity; INVOLVED IN: proteolysis; LOCATED IN: plant-type cell wall; EXPRESSED IN: 21 plant structures; EXPRESSED DURING: 13 growth stages; CONTAINS InterPro DOMAIN/s: Peptidase S10, serine carboxypeptidase (InterPro:IPR001563), Peptidase S10, serine carboxypeptidase, active site (InterPro:IPR018202); BEST Arabi…
AT2G39050	1.66101	4.84548e-16	9.61606e-15	hydroxyproline-rich glycoprotein family protein; CONTAINS InterPro DOMAIN/s: Ricin B-related lectin (InterPro:IPR008997), Ricin B lectin (InterPro:IPR000772); Has 1708 Blast hits to 1449 proteins in 222 species: Archae - 0; Bacteria - 47; Metazoa - 514; Fungi - 386; Plants - 615; Viruses - 5; Other Eukaryotes - 141 (source: NCBI BLink).
AT1G19960	1.66002	3.20137e-14	5.49686e-13	BEST Arabidopsis thaliana protein match is: transmembrane receptors (TAIR:AT2G32140.1); Has 41 Blast hits to 41 proteins in 17 species: Archae - 0; Bacteria - 2; Metazoa - 23; Fungi - 0; Plants - 11; Viruses - 0; Other Eukaryotes - 5 (source: NCBI BLink).
AT4G13810	1.65751	1.59376e-10	1.85341e-09	receptor like protein 47 (RLP47); CONTAINS InterPro DOMAIN/s: Leucine-rich repeat-containing N-terminal domain, type 2 (InterPro:IPR013210), Leucine-rich repeat (InterPro:IPR001611); BEST Arabidopsis thaliana protein match is: receptor like protein 50 (TAIR:AT4G13920.1); Has 94456 Blast hits to 27387 proteins in 1128 species: Archae - 39; Bacteria - 7351; Metazoa - 18966; Fungi - 1097; Plants - 5…
AT4G26010	1.65031	8.05433e-27	3.41986e-25	Peroxidase superfamily protein; FUNCTIONS IN: peroxidase activity, heme binding; INVOLVED IN: oxidation reduction, response to oxidative stress; LOCATED IN: endomembrane system; EXPRESSED IN: root; CONTAINS InterPro DOMAIN/s: Haem peroxidase (InterPro:IPR010255), Plant peroxidase (InterPro:IPR000823), Peroxidase, active site (InterPro:IPR019794), Haem peroxidase, plant/fungal/bacterial (InterPro:…
AT1G30760	1.64999	7.97136e-12	1.09245e-10	FAD-binding Berberine family protein; FUNCTIONS IN: electron carrier activity, oxidoreductase activity, FAD binding, catalytic activity; LOCATED IN: endomembrane system; EXPRESSED IN: inflorescence meristem, root, flower, pedicel; EXPRESSED DURING: 4 anthesis, petal differentiation and expansion stage; CONTAINS InterPro DOMAIN/s: FAD-binding, type 2 (InterPro:IPR016166), Berberine/berberine-like …
AT1G74010	1.64996	9.56093e-10	1.00773e-08	Calcium-dependent phosphotriesterase superfamily protein; FUNCTIONS IN: strictosidine synthase activity; INVOLVED IN: biosynthetic process; LOCATED IN: plant-type cell wall; EXPRESSED IN: 11 plant structures; EXPRESSED DURING: L mature pollen stage, M germinated pollen stage, 4 anthesis, C globular stage, petal differentiation and expansion stage; CONTAINS InterPro DOMAIN/s: Strictosidine synthas…
AT5G53760	1.64918	8.7057e-22	2.65896e-20	MILDEW RESISTANCE LOCUS O 11 (MLO11); FUNCTIONS IN: calmodulin binding; INVOLVED IN: cell death, defense response; LOCATED IN: integral to membrane, plasma membrane; EXPRESSED IN: 25 plant structures; EXPRESSED DURING: 10 growth stages; CONTAINS InterPro DOMAIN/s: Mlo-related protein (InterPro:IPR004326); BEST Arabidopsis thaliana protein match is: Seven transmembrane MLO family protein (TAIR:AT1…
AT4G27830	1.64819	2.44178e-22	7.85193e-21	beta glucosidase 10 (BGLU10); FUNCTIONS IN: cation binding, hydrolase activity, hydrolyzing O-glycosyl compounds, catalytic activity; INVOLVED IN: carbohydrate metabolic process; LOCATED IN: vacuole; EXPRESSED IN: 22 plant structures; EXPRESSED DURING: 13 growth stages; CONTAINS InterPro DOMAIN/s: Glycoside hydrolase, family 1 (InterPro:IPR001360), Glycoside hydrolase, family 1, active site (Inte…
AT3G04720	1.64774	1.90358e-17	4.18737e-16	pathogenesis-related 4 (PR4); FUNCTIONS IN: chitin binding; INVOLVED IN: in 6 processes; LOCATED IN: endomembrane system; EXPRESSED IN: 20 plant structures; EXPRESSED DURING: 10 growth stages; CONTAINS InterPro DOMAIN/s: Barwin (InterPro:IPR001153), Glycoside hydrolase, family 19, catalytic (InterPro:IPR000726), Barwin-related endoglucanase (InterPro:IPR009009), Chitin-binding, type 1, conserved …
AT5G49740	1.6474	4.40869e-22	1.37204e-20	ferric reduction oxidase 7 (FRO7); CONTAINS InterPro DOMAIN/s: Ferredoxin reductase-type FAD-binding domain (InterPro:IPR017927), Ferric reductase, NAD binding (InterPro:IPR013121), Cytochrome b245, heavy chain (InterPro:IPR000778), FAD-binding 8 (InterPro:IPR013112), Riboflavin synthase-like beta-barrel (InterPro:IPR017938), Ferric reductase-like transmembrane component, N-terminal (InterPro:IPR…
AT2G36880	1.64718	1.31562e-17	2.96547e-16	methionine adenosyltransferase 3 (MAT3); FUNCTIONS IN: copper ion binding, methionine adenosyltransferase activity; INVOLVED IN: one-carbon metabolic process, S-adenosylmethionine biosynthetic process; LOCATED IN: plasma membrane; EXPRESSED IN: 27 plant structures; EXPRESSED DURING: 17 growth stages; CONTAINS InterPro DOMAIN/s: S-adenosylmethionine synthetase (InterPro:IPR002133), S-adenosylmethi…
AT5G23010	1.64665	6.56148e-19	1.63361e-17	methylthioalkylmalate synthase 1 (MAM1); FUNCTIONS IN: 2-(2'-methylthio)ethylmalate synthase activity; INVOLVED IN: glucosinolate biosynthetic process; LOCATED IN: chloroplast; EXPRESSED IN: 17 plant structures; EXPRESSED DURING: 9 growth stages; CONTAINS InterPro DOMAIN/s: Aldolase-type TIM barrel (InterPro:IPR013785), Alpha-isopropylmalate/homocitrate synthase, conserved site (InterPro:IPR00203…
AT1G07010	1.64607	2.68638e-22	8.57139e-21	Calcineurin-like metallo-phosphoesterase superfamily protein; FUNCTIONS IN: hydrolase activity, protein serine/threonine phosphatase activity; INVOLVED IN: biological_process unknown; LOCATED IN: peroxisome; EXPRESSED IN: 21 plant structures; EXPRESSED DURING: 13 growth stages; CONTAINS InterPro DOMAIN/s: Metallophosphoesterase (InterPro:IPR004843); BEST Arabidopsis thaliana protein match is: Cal…
AT3G53960	1.63931	1.351e-18	3.26466e-17	Major facilitator superfamily protein; FUNCTIONS IN: transporter activity; INVOLVED IN: oligopeptide transport; LOCATED IN: plasma membrane, membrane; EXPRESSED IN: 22 plant structures; EXPRESSED DURING: 13 growth stages; CONTAINS InterPro DOMAIN/s: PTR2 family proton/oligopeptide symporter, conserved site (InterPro:IPR018456), Oligopeptide transporter (InterPro:IPR000109), Major facilitator supe…
AT1G77520	1.63924	6.15158e-07	4.37967e-06	O-methyltransferase family protein; CONTAINS InterPro DOMAIN/s: Winged helix-turn-helix transcription repressor DNA-binding (InterPro:IPR011991), Plant methyltransferase dimerisation (InterPro:IPR012967), O-methyltransferase, family 2 (InterPro:IPR001077), O-methyltransferase, COMT, eukaryota (InterPro:IPR016461); BEST Arabidopsis thaliana protein match is: O-methyltransferase family protein (TAI…
AT4G10770	1.63637	4.67294e-27	2.00485e-25	oligopeptide transporter 7 (OPT7); CONTAINS InterPro DOMAIN/s: Tetrapeptide transporter, OPT1/isp4 (InterPro:IPR004648), Oligopeptide transporter OPT superfamily (InterPro:IPR004813); BEST Arabidopsis thaliana protein match is: oligopeptide transporter 1 (TAIR:AT4G27730.1); Has 1807 Blast hits to 1807 proteins in 277 species: Archae - 0; Bacteria - 0; Metazoa - 736; Fungi - 347; Plants - 385; Vir…
AT2G21187	1.63516	3.31979e-11	4.19299e-10	N	A
AT2G41905	1.63512	2.30996e-11	2.98172e-10	BEST Arabidopsis thaliana protein match is: arabinogalactan protein 23 (TAIR:AT3G57690.1); Has 35333 Blast hits to 34131 proteins in 2444 species: Archae - 798; Bacteria - 22429; Metazoa - 974; Fungi - 991; Plants - 531; Viruses - 0; Other Eukaryotes - 9610 (source: NCBI BLink).
AT3G49350	1.63363	1.40625e-21	4.25553e-20	Ypt/Rab-GAP domain of gyp1p superfamily protein; FUNCTIONS IN: RAB GTPase activator activity; INVOLVED IN: regulation of Rab GTPase activity; LOCATED IN: intracellular, chloroplast; EXPRESSED IN: 22 plant structures; EXPRESSED DURING: 13 growth stages; CONTAINS InterPro DOMAIN/s: RabGAP/TBC (InterPro:IPR000195); BEST Arabidopsis thaliana protein match is: Ypt/Rab-GAP domain of gyp1p superfamily p…
AT5G58770	1.63303	4.10525e-19	1.03941e-17	Undecaprenyl pyrophosphate synthetase family protein; FUNCTIONS IN: dehydrodolichyl diphosphate synthase activity; INVOLVED IN: dolichol biosynthetic process; LOCATED IN: chloroplast; EXPRESSED IN: 15 plant structures; EXPRESSED DURING: 9 growth stages; CONTAINS InterPro DOMAIN/s: Di-trans-poly-cis-decaprenylcistransferase-like, conserved site (InterPro:IPR018520), Di-trans-poly-cis-decaprenylcis…
AT5G15970	1.63303	2.9334e-18	6.96555e-17	KIN2; FUNCTIONS IN: molecular_function unknown; INVOLVED IN: response to water deprivation, response to salt stress, response to cold, response to abscisic acid stimulus, response to osmotic stress; LOCATED IN: nucleus, chloroplast, plasma membrane, cytoplasm; BEST Arabidopsis thaliana protein match is: stress-responsive protein (KIN1) / stress-induced protein (KIN1) (TAIR:AT5G15960.1); Has 1807 …
AT1G67810	1.62951	1.57082e-14	2.77247e-13	sulfur E2 (SUFE2); CONTAINS InterPro DOMAIN/s: Fe-S metabolism associated SufE (InterPro:IPR003808); BEST Arabidopsis thaliana protein match is: quinolinate synthase (TAIR:AT5G50210.1); Has 2361 Blast hits to 2361 proteins in 734 species: Archae - 2; Bacteria - 1651; Metazoa - 0; Fungi - 0; Plants - 86; Viruses - 0; Other Eukaryotes - 622 (source: NCBI BLink).
AT1G28480	1.62862	0.00028953	0.00118879	GRX480; FUNCTIONS IN: electron carrier activity, protein disulfide oxidoreductase activity; INVOLVED IN: salicylic acid mediated signaling pathway, jasmonic acid mediated signaling pathway, response to salicylic acid stimulus; LOCATED IN: cellular_component unknown; EXPRESSED IN: 21 plant structures; EXPRESSED DURING: 13 growth stages; CONTAINS InterPro DOMAIN/s: Glutaredoxin-like, plant II (Inte…
AT5G10130	1.62774	1.82159e-10	2.10495e-09	Pollen Ole e 1 allergen and extensin family protein; FUNCTIONS IN: molecular_function unknown; INVOLVED IN: biological_process unknown; LOCATED IN: extracellular space, endomembrane system; EXPRESSED IN: root; CONTAINS InterPro DOMAIN/s: Pollen Ole e 1 allergen/extensin (InterPro:IPR006041), Allergen Ole e 1, conserved site (InterPro:IPR006040); BEST Arabidopsis thaliana protein match is: Pollen …
AT3G21250	1.6251	1.08561e-18	2.65063e-17	multidrug resistance-associated protein 6 (MRP6); FUNCTIONS IN: ATPase activity, coupled to transmembrane movement of substances; INVOLVED IN: response to cyclopentenone; LOCATED IN: vacuolar membrane, plasma membrane, plant-type vacuole; EXPRESSED IN: 24 plant structures; EXPRESSED DURING: 13 growth stages; CONTAINS InterPro DOMAIN/s: ATPase, AAA+ type, core (InterPro:IPR003593), ABC transporter…
AT5G38980	1.62498	1.46042e-13	2.376e-12	unknown protein; FUNCTIONS IN: molecular_function unknown; INVOLVED IN: biological_process unknown; LOCATED IN: endomembrane system; EXPRESSED IN: 22 plant structures; EXPRESSED DURING: 13 growth stages; Has 3 Blast hits to 3 proteins in 1 species: Archae - 0; Bacteria - 0; Metazoa - 0; Fungi - 0; Plants - 3; Viruses - 0; Other Eukaryotes - 0 (source: NCBI BLink).
AT3G06035	1.62394	1.49191e-14	2.64455e-13	Glycoprotein membrane precursor GPI-anchored; FUNCTIONS IN: molecular_function unknown; INVOLVED IN: biological_process unknown; LOCATED IN: plasma membrane, anchored to membrane; EXPRESSED IN: 22 plant structures; EXPRESSED DURING: 13 growth stages; BEST Arabidopsis thaliana protein match is: Glycoprotein membrane precursor GPI-anchored (TAIR:AT5G19250.1); Has 86 Blast hits to 85 proteins in 15 …
AT5G43420	1.62387	1.77304e-08	1.58082e-07	RING/U-box superfamily protein; FUNCTIONS IN: zinc ion binding; CONTAINS InterPro DOMAIN/s: Zinc finger, RING-type (InterPro:IPR001841), Zinc finger, C3HC4 RING-type (InterPro:IPR018957); BEST Arabidopsis thaliana protein match is: RING/U-box superfamily protein (TAIR:AT1G04360.1); Has 1807 Blast hits to 1807 proteins in 277 species: Archae - 0; Bacteria - 0; Metazoa - 736; Fungi - 347; Plants - …
AT1G71040	1.62177	3.96026e-22	1.23717e-20	Low Phosphate Root2 (LPR2); FUNCTIONS IN: oxidoreductase activity, copper ion binding; INVOLVED IN: cellular response to phosphate starvation, meristem maintenance; LOCATED IN: cell wall, membrane; EXPRESSED IN: 22 plant structures; EXPRESSED DURING: 13 growth stages; CONTAINS InterPro DOMAIN/s: Cupredoxin (InterPro:IPR008972), Multicopper oxidase, type 2 (InterPro:IPR011706), Multicopper oxidase…
AT5G63680	1.62084	8.61281e-21	2.44854e-19	Pyruvate kinase family protein; FUNCTIONS IN: pyruvate kinase activity, potassium ion binding, magnesium ion binding, catalytic activity; INVOLVED IN: response to cadmium ion, glycolysis; LOCATED IN: plasma membrane; EXPRESSED IN: 23 plant structures; EXPRESSED DURING: 13 growth stages; CONTAINS InterPro DOMAIN/s: Pyruvate kinase, C-terminal-like (InterPro:IPR015795), Pyruvate kinase, active site…
AT1G70170	1.6186	3.57884e-15	6.66751e-14	matrix metalloproteinase (MMP); FUNCTIONS IN: metallopeptidase activity, metalloendopeptidase activity, zinc ion binding; INVOLVED IN: proteolysis, metabolic process; LOCATED IN: anchored to membrane; EXPRESSED IN: 7 plant structures; EXPRESSED DURING: L mature pollen stage, M germinated pollen stage, 4 anthesis, petal differentiation and expansion stage; CONTAINS InterPro DOMAIN/s: Peptidase M10…
AT2G16660	1.61851	1.67388e-15	3.18717e-14	Major facilitator superfamily protein; INVOLVED IN: response to karrikin; LOCATED IN: endomembrane system; EXPRESSED IN: 23 plant structures; EXPRESSED DURING: 13 growth stages; CONTAINS InterPro DOMAIN/s: Nodulin-like (InterPro:IPR010658), Major facilitator superfamily, general substrate transporter (InterPro:IPR016196); BEST Arabidopsis thaliana protein match is: Major facilitator superfamily p…
AT1G55450	1.61642	2.08767e-28	9.8294e-27	S-adenosyl-L-methionine-dependent methyltransferases superfamily protein; FUNCTIONS IN: methyltransferase activity; INVOLVED IN: response to salt stress; EXPRESSED IN: 20 plant structures; EXPRESSED DURING: 13 growth stages; CONTAINS InterPro DOMAIN/s: Methyltransferase type 11 (InterPro:IPR013216); BEST Arabidopsis thaliana protein match is: S-adenosyl-L-methionine-dependent methyltransferases s…
AT3G24170	1.61584	5.39492e-18	1.25922e-16	glutathione-disulfide reductase (GR1); FUNCTIONS IN: NADP or NADPH binding, glutathione-disulfide reductase activity, oxidoreductase activity, FAD binding; INVOLVED IN: oxidation reduction, glutathione metabolic process, cell redox homeostasis; LOCATED IN: peroxisome; EXPRESSED IN: 25 plant structures; EXPRESSED DURING: 14 growth stages; CONTAINS InterPro DOMAIN/s: FAD-dependent pyridine nucleoti…
AT4G18360	1.61534	1.88511e-17	4.15229e-16	Aldolase-type TIM barrel family protein; FUNCTIONS IN: glycolate oxidase activity, oxidoreductase activity, FMN binding, catalytic activity; INVOLVED IN: oxidation reduction, metabolic process; LOCATED IN: peroxisome; EXPRESSED IN: 12 plant structures; EXPRESSED DURING: 4 anthesis, F mature embryo stage, petal differentiation and expansion stage, E expanded cotyledon stage, D bilateral stage; CON…
AT3G12720	1.61534	6.12057e-08	5.10006e-07	myb domain protein 67 (MYB67); FUNCTIONS IN: DNA binding, sequence-specific DNA binding transcription factor activity; INVOLVED IN: regulation of transcription, DNA-dependent, regulation of transcription; CONTAINS InterPro DOMAIN/s: SANT, DNA-binding (InterPro:IPR001005), Homeodomain-like (InterPro:IPR009057), Myb, DNA-binding (InterPro:IPR014778), HTH transcriptional regulator, Myb-type, DNA-bin…
AT1G70460	1.61409	3.96107e-20	1.07776e-18	root hair specific 10 (RHS10); FUNCTIONS IN: protein serine/threonine kinase activity, protein kinase activity, ATP binding; INVOLVED IN: protein amino acid phosphorylation; LOCATED IN: membrane; EXPRESSED IN: root hair, root; CONTAINS InterPro DOMAIN/s: Protein kinase, ATP binding site (InterPro:IPR017441), Protein kinase, catalytic domain (InterPro:IPR000719), Serine-threonine/tyrosine-protein …
AT3G47540	1.61324	2.13761e-06	1.37584e-05	Chitinase family protein; FUNCTIONS IN: chitinase activity; INVOLVED IN: carbohydrate metabolic process, cell wall macromolecule catabolic process; LOCATED IN: endomembrane system; EXPRESSED IN: 22 plant structures; EXPRESSED DURING: 13 growth stages; CONTAINS InterPro DOMAIN/s: Glycoside hydrolase, family 19 (InterPro:IPR016283), Glycoside hydrolase, family 19, catalytic (InterPro:IPR000726); BE…
AT1G56170	1.61319	1.59473e-09	1.62458e-08	nuclear factor Y, subunit C2 (NF-YC2); CONTAINS InterPro DOMAIN/s: Transcription factor CBF/NF-Y/archaeal histone (InterPro:IPR003958), Histone-fold (InterPro:IPR009072); BEST Arabidopsis thaliana protein match is: nuclear factor Y, subunit C9 (TAIR:AT1G08970.2); Has 1485 Blast hits to 1485 proteins in 232 species: Archae - 0; Bacteria - 0; Metazoa - 583; Fungi - 338; Plants - 429; Viruses - 0; O…
AT5G55090	1.61232	8.25345e-08	6.75738e-07	mitogen-activated protein kinase kinase kinase 15 (MAPKKK15); FUNCTIONS IN: protein serine/threonine kinase activity, protein kinase activity, kinase activity, ATP binding; INVOLVED IN: protein amino acid phosphorylation; LOCATED IN: cellular_component unknown; CONTAINS InterPro DOMAIN/s: Protein kinase, ATP binding site (InterPro:IPR017441), Protein kinase, catalytic domain (InterPro:IPR000719),…
AT1G14960	1.61227	1.09195e-11	1.46712e-10	Polyketide cyclase/dehydrase and lipid transport superfamily protein; FUNCTIONS IN: molecular_function unknown; INVOLVED IN: response to biotic stimulus, defense response; LOCATED IN: cellular_component unknown; EXPRESSED IN: root; CONTAINS InterPro DOMAIN/s: Bet v I allergen (InterPro:IPR000916); BEST Arabidopsis thaliana protein match is: Polyketide cyclase/dehydrase and lipid transport superfa…
AT1G48370	1.61182	4.51553e-18	1.05848e-16	YELLOW STRIPE like 8 (YSL8); FUNCTIONS IN: oligopeptide transporter activity; INVOLVED IN: oligopeptide transport, transmembrane transport; LOCATED IN: plasma membrane; EXPRESSED IN: 22 plant structures; EXPRESSED DURING: 13 growth stages; CONTAINS InterPro DOMAIN/s: Oligopeptide transporter OPT superfamily (InterPro:IPR004813); BEST Arabidopsis thaliana protein match is: YELLOW STRIPE like 5 (TA…
AT2G16760	1.60888	4.11145e-10	4.52507e-09	Calcium-dependent phosphotriesterase superfamily protein; FUNCTIONS IN: molecular_function unknown; LOCATED IN: endoplasmic reticulum; EXPRESSED IN: 10 plant structures; EXPRESSED DURING: 6 growth stages; CONTAINS InterPro DOMAIN/s: SMP-30/Gluconolaconase/LRE-like region (InterPro:IPR013658), Six-bladed beta-propeller, TolB-like (InterPro:IPR011042); BEST Arabidopsis thaliana protein match is: Ca…
AT3G57020	1.60879	7.81249e-23	2.5882e-21	Calcium-dependent phosphotriesterase superfamily protein; FUNCTIONS IN: strictosidine synthase activity; INVOLVED IN: alkaloid biosynthetic process, biosynthetic process; LOCATED IN: endoplasmic reticulum, vacuole; EXPRESSED IN: 20 plant structures; EXPRESSED DURING: 10 growth stages; CONTAINS InterPro DOMAIN/s: Strictosidine synthase, conserved region (InterPro:IPR018119), Strictosidine synthase…
AT1G79470	1.60707	3.4888e-12	4.9506e-11	Aldolase-type TIM barrel family protein; FUNCTIONS IN: IMP dehydrogenase activity, oxidoreductase activity, catalytic activity; INVOLVED IN: oxidation reduction, GMP biosynthetic process, metabolic process; EXPRESSED IN: 17 plant structures; EXPRESSED DURING: 8 growth stages; CONTAINS InterPro DOMAIN/s: IMP dehydrogenase (InterPro:IPR005990), IMP dehydrogenase related (InterPro:IPR018529), Aldola…
AT1G28570	1.60491	4.54385e-09	4.37402e-08	SGNH hydrolase-type esterase superfamily protein; FUNCTIONS IN: lipase activity, hydrolase activity, acting on ester bonds, carboxylesterase activity; INVOLVED IN: lipid metabolic process; LOCATED IN: endomembrane system; EXPRESSED IN: 22 plant structures; EXPRESSED DURING: 13 growth stages; CONTAINS InterPro DOMAIN/s: Lipase, GDSL (InterPro:IPR001087), Esterase, SGNH hydrolase-type (InterPro:IPR…
AT1G09310	1.60455	4.19845e-17	8.97125e-16	Protein of unknown function, DUF538; INVOLVED IN: biological_process unknown; LOCATED IN: apoplast; EXPRESSED IN: 22 plant structures; EXPRESSED DURING: 14 growth stages; CONTAINS InterPro DOMAIN/s: Protein of unknown function DUF538 (InterPro:IPR007493); BEST Arabidopsis thaliana protein match is: Protein of unknown function, DUF538 (TAIR:AT1G56580.1); Has 409 Blast hits to 409 proteins in 33 sp…
AT3G53230	1.60409	3.82828e-23	1.30782e-21	ATPase, AAA-type, CDC48 protein; FUNCTIONS IN: hydrolase activity, nucleoside-triphosphatase activity, binding, nucleotide binding, ATP binding; INVOLVED IN: response to cadmium ion; LOCATED IN: cytosol, nucleolus, plasma membrane; EXPRESSED IN: 24 plant structures; EXPRESSED DURING: 13 growth stages; CONTAINS InterPro DOMAIN/s: ATPase, AAA+ type, core (InterPro:IPR003593), ATPase, AAA-type, core…
AT5G40390	1.60388	8.97601e-21	2.54739e-19	seed imbibition 1-like (SIP1); FUNCTIONS IN: hydrolase activity, hydrolyzing O-glycosyl compounds, galactinol-sucrose galactosyltransferase activity; INVOLVED IN: mannitol biosynthetic process, raffinose family oligosaccharide biosynthetic process, response to water deprivation, sucrose biosynthetic process; LOCATED IN: chloroplast; EXPRESSED IN: 22 plant structures; EXPRESSED DURING: 13 growth s…
AT1G29690	1.60294	4.24223e-22	1.32274e-20	constitutively activated cell death 1 (CAD1); CONTAINS InterPro DOMAIN/s: Membrane attack complex component/perforin (MACPF) domain (InterPro:IPR020864); BEST Arabidopsis thaliana protein match is: MAC/Perforin domain-containing protein (TAIR:AT4G24290.2); Has 226 Blast hits to 225 proteins in 30 species: Archae - 0; Bacteria - 6; Metazoa - 14; Fungi - 0; Plants - 200; Viruses - 0; Other Eukaryot…
AT2G41290	1.60196	3.39692e-11	4.28054e-10	strictosidine synthase-like 2 (SSL2); FUNCTIONS IN: strictosidine synthase activity; INVOLVED IN: alkaloid biosynthetic process, biosynthetic process; LOCATED IN: endomembrane system; EXPRESSED IN: 23 plant structures; EXPRESSED DURING: 13 growth stages; CONTAINS InterPro DOMAIN/s: Strictosidine synthase, conserved region (InterPro:IPR018119), Strictosidine synthase (InterPro:IPR004141), Six-blad…
AT5G13200	1.60162	1.46351e-13	2.37867e-12	GRAM domain family protein; CONTAINS InterPro DOMAIN/s: GRAM (InterPro:IPR004182); BEST Arabidopsis thaliana protein match is: GRAM domain family protein (TAIR:AT2G22475.1); Has 1807 Blast hits to 1807 proteins in 277 species: Archae - 0; Bacteria - 0; Metazoa - 736; Fungi - 347; Plants - 385; Viruses - 0; Other Eukaryotes - 339 (source: NCBI BLink).
AT1G01900	1.60131	4.96737e-10	5.40555e-09	SBTI1.1; FUNCTIONS IN: serine-type endopeptidase activity; INVOLVED IN: proteolysis, negative regulation of catalytic activity; LOCATED IN: extracellular matrix, apoplast, cell wall; EXPRESSED IN: 19 plant structures; EXPRESSED DURING: 11 growth stages; CONTAINS InterPro DOMAIN/s: Protease-associated PA (InterPro:IPR003137), Peptidase S8/S53, subtilisin/kexin/sedolisin (InterPro:IPR000209), Pepti…
AT2G40610	1.60126	2.53106e-11	3.24418e-10	expansin A8 (EXPA8); INVOLVED IN: plant-type cell wall modification involved in multidimensional cell growth, syncytium formation, unidimensional cell growth, plant-type cell wall loosening; LOCATED IN: endomembrane system, extracellular region; EXPRESSED IN: 21 plant structures; EXPRESSED DURING: 10 growth stages; CONTAINS InterPro DOMAIN/s: Pollen allergen, N-terminal (InterPro:IPR014734), Rare…
AT4G04570	1.59995	1.51265e-20	4.22719e-19	cysteine-rich RLK (RECEPTOR-like protein kinase) 40 (CRK40); FUNCTIONS IN: kinase activity; INVOLVED IN: protein amino acid phosphorylation; LOCATED IN: endomembrane system; CONTAINS InterPro DOMAIN/s: Protein kinase, ATP binding site (InterPro:IPR017441), Serine/threonine-protein kinase domain (InterPro:IPR002290), Protein of unknown function DUF26 (InterPro:IPR002902), Serine/threonine-protein …
AT4G28350	1.59889	9.56819e-09	8.85273e-08	Concanavalin A-like lectin protein kinase family protein; FUNCTIONS IN: in 6 functions; INVOLVED IN: protein amino acid phosphorylation; LOCATED IN: plasma membrane; EXPRESSED IN: stem, cotyledon, leaf, stamen; EXPRESSED DURING: LP.04 four leaves visible, 4 anthesis; CONTAINS InterPro DOMAIN/s: Legume lectin, beta chain (InterPro:IPR001220), Protein kinase, ATP binding site (InterPro:IPR017441), …
AT1G55120	1.59784	2.94991e-14	5.08635e-13	beta-fructofuranosidase 5 (FRUCT5); FUNCTIONS IN: hydrolase activity, hydrolyzing O-glycosyl compounds, levanase activity; INVOLVED IN: sucrose catabolic process, using beta-fructofuranosidase, carbohydrate metabolic process; LOCATED IN: vacuole; EXPRESSED IN: 23 plant structures; EXPRESSED DURING: 13 growth stages; CONTAINS InterPro DOMAIN/s: Glycoside hydrolase, family 32 (InterPro:IPR001362), …
AT5G56630	1.59761	1.22319e-22	3.98009e-21	phosphofructokinase 7 (PFK7); CONTAINS InterPro DOMAIN/s: Pyrophosphate-dependent phosphofructokinase TP0108 (InterPro:IPR012004), Phosphofructokinase (InterPro:IPR000023); BEST Arabidopsis thaliana protein match is: phosphofructokinase 3 (TAIR:AT4G26270.1); Has 30201 Blast hits to 17322 proteins in 780 species: Archae - 12; Bacteria - 1396; Metazoa - 17338; Fungi - 3422; Plants - 5037; Viruses -…
AT4G36220	1.59548	2.28919e-23	7.91916e-22	ferulic acid 5-hydroxylase 1 (FAH1); FUNCTIONS IN: ferulate 5-hydroxylase activity, monooxygenase activity; INVOLVED IN: lignin biosynthetic process, response to UV-B, phenylpropanoid biosynthetic process; LOCATED IN: endoplasmic reticulum; EXPRESSED IN: 20 plant structures; EXPRESSED DURING: 12 growth stages; CONTAINS InterPro DOMAIN/s: Cytochrome P450 (InterPro:IPR001128), Cytochrome P450, E-cl…
AT1G72900	1.59535	1.16446e-18	2.83053e-17	Toll-Interleukin-Resistance (TIR) domain-containing protein; FUNCTIONS IN: transmembrane receptor activity, ATP binding; INVOLVED IN: signal transduction, defense response, apoptosis, innate immune response; LOCATED IN: intrinsic to membrane; EXPRESSED IN: 20 plant structures; EXPRESSED DURING: 10 growth stages; CONTAINS InterPro DOMAIN/s: NB-ARC (InterPro:IPR002182), Toll-Interleukin receptor (I…
AT3G57380	1.59437	6.75286e-11	8.17708e-10	Glycosyltransferase family 61 protein; FUNCTIONS IN: transferase activity, transferring glycosyl groups; INVOLVED IN: biological_process unknown; LOCATED IN: cellular_component unknown; EXPRESSED IN: stem, flower, stamen; EXPRESSED DURING: 4 anthesis; CONTAINS InterPro DOMAIN/s: Glycosyltransferase AER61, uncharacterised (InterPro:IPR007657); BEST Arabidopsis thaliana protein match is: Glycosyltr…
AT5G38010	1.5908	1.46973e-11	1.94061e-10	UDP-Glycosyltransferase superfamily protein; FUNCTIONS IN: UDP-glycosyltransferase activity, transferase activity, transferring glycosyl groups; INVOLVED IN: metabolic process; LOCATED IN: cellular_component unknown; CONTAINS InterPro DOMAIN/s: UDP-glucuronosyl/UDP-glucosyltransferase (InterPro:IPR002213); BEST Arabidopsis thaliana protein match is: UDP-Glycosyltransferase superfamily protein (TA…
AT1G72890	1.59055	3.70016e-15	6.87018e-14	Disease resistance protein (TIR-NBS class); FUNCTIONS IN: transmembrane receptor activity, ATP binding; INVOLVED IN: signal transduction, defense response, apoptosis, innate immune response; LOCATED IN: intrinsic to membrane; EXPRESSED IN: 20 plant structures; EXPRESSED DURING: 12 growth stages; CONTAINS InterPro DOMAIN/s: NB-ARC (InterPro:IPR002182), Disease resistance protein (InterPro:IPR00076…
AT4G04745	1.58961	0.000157897	0.000688031	unknown protein; BEST Arabidopsis thaliana protein match is: unknown protein (TAIR:AT4G21902.1); Has 32 Blast hits to 32 proteins in 9 species: Archae - 0; Bacteria - 0; Metazoa - 0; Fungi - 0; Plants - 32; Viruses - 0; Other Eukaryotes - 0 (source: NCBI BLink).
AT3G57530	1.58934	3.84222e-19	9.74311e-18	calcium-dependent protein kinase 32 (CPK32); FUNCTIONS IN: protein binding, calcium-dependent protein kinase C activity, calmodulin-dependent protein kinase activity, kinase activity; INVOLVED IN: response to salt stress, protein amino acid phosphorylation, N-terminal protein myristoylation, abscisic acid mediated signaling pathway; LOCATED IN: nucleus, plasma membrane, cytoplasm; EXPRESSED IN: 2…
AT1G62800	1.58933	1.19445e-17	2.71094e-16	aspartate aminotransferase 4 (ASP4); FUNCTIONS IN: pyridoxal phosphate binding, transferase activity, transferring nitrogenous groups, transaminase activity, catalytic activity; INVOLVED IN: asparagine catabolic process, biosynthetic process, glutamate catabolic process to oxaloacetate, cellular amino acid metabolic process, aspartate transamidation; LOCATED IN: cytosol; EXPRESSED IN: 19 plant st…
AT2G43510	1.58807	0.0022799	0.00741995	trypsin inhibitor protein 1 (TI1); FUNCTIONS IN: serine-type endopeptidase inhibitor activity; INVOLVED IN: defense response to fungus, defense response; LOCATED IN: endomembrane system, extracellular region; EXPRESSED IN: 23 plant structures; EXPRESSED DURING: 13 growth stages; CONTAINS InterPro DOMAIN/s: Scorpion long chain toxin (InterPro:IPR002061), Knottin (InterPro:IPR003614); BEST Arabidop…
AT1G14120	1.58638	2.1676e-19	5.57402e-18	2-oxoglutarate (2OG) and Fe(II)-dependent oxygenase superfamily protein; FUNCTIONS IN: oxidoreductase activity, acting on paired donors, with incorporation or reduction of molecular oxygen, 2-oxoglutarate as one donor, and incorporation of one atom each of oxygen into both donors, oxidoreductase activity; INVOLVED IN: biological_process unknown; LOCATED IN: cellular_component unknown; EXPRESSED I…
AT4G12980	1.58583	3.82728e-22	1.20019e-20	Auxin-responsive family protein; CONTAINS InterPro DOMAIN/s: Uncharacterised conserved protein UCP037471 (InterPro:IPR017214), Cytochrome b561, eukaryote (InterPro:IPR004877), Protein of unknown function DUF568, DOMON-like (InterPro:IPR007613), DOMON related (InterPro:IPR005018), Cytochrome b561/ferric reductase transmembrane (InterPro:IPR006593); BEST Arabidopsis thaliana protein match is: Auxin…
AT1G65610	1.58486	2.96428e-23	1.01689e-21	KORRIGAN 2 (KOR2); FUNCTIONS IN: hydrolase activity, hydrolyzing O-glycosyl compounds, catalytic activity; INVOLVED IN: carbohydrate metabolic process; LOCATED IN: cellular_component unknown; EXPRESSED IN: stem, sepal, root, leaf, stamen; EXPRESSED DURING: LP.06 six leaves visible, 4 anthesis, petal differentiation and expansion stage, LP.08 eight leaves visible; CONTAINS InterPro DOMAIN/s: Six-h…
AT5G66460	1.58262	4.89426e-17	1.03905e-15	Glycosyl hydrolase superfamily protein; FUNCTIONS IN: cation binding, hydrolase activity, hydrolyzing O-glycosyl compounds, catalytic activity; INVOLVED IN: carbohydrate metabolic process; LOCATED IN: endomembrane system; EXPRESSED IN: 17 plant structures; EXPRESSED DURING: 4 anthesis, C globular stage, 4 leaf senescence stage, petal differentiation and expansion stage, E expanded cotyledon stage…
AT5G11790	1.58133	1.39066e-21	4.21612e-20	N-MYC downregulated-like 2 (NDL2); CONTAINS InterPro DOMAIN/s: Pollen specific protein SF21 (InterPro:IPR015511), Ndr (InterPro:IPR004142); BEST Arabidopsis thaliana protein match is: N-MYC downregulated-like 1 (TAIR:AT5G56750.1); Has 30201 Blast hits to 17322 proteins in 780 species: Archae - 12; Bacteria - 1396; Metazoa - 17338; Fungi - 3422; Plants - 5037; Viruses - 0; Other Eukaryotes - 2996 …
AT2G15490	1.58052	6.15978e-18	1.43165e-16	UDP-glycosyltransferase 73B4 (UGT73B4); FUNCTIONS IN: quercetin 3-O-glucosyltransferase activity, UDP-glycosyltransferase activity, quercetin 7-O-glucosyltransferase activity, UDP-glucosyltransferase activity, transferase activity, transferring glycosyl groups; INVOLVED IN: response to other organism; LOCATED IN: endomembrane system; EXPRESSED IN: root; CONTAINS InterPro DOMAIN/s: UDP-glucuronosy…
AT4G00550	1.57996	9.62447e-21	2.72671e-19	digalactosyl diacylglycerol deficient 2 (DGD2); CONTAINS InterPro DOMAIN/s: Glycosyl transferase, group 1 (InterPro:IPR001296); BEST Arabidopsis thaliana protein match is: UDP-Glycosyltransferase superfamily protein (TAIR:AT3G11670.1); Has 30201 Blast hits to 17322 proteins in 780 species: Archae - 12; Bacteria - 1396; Metazoa - 17338; Fungi - 3422; Plants - 5037; Viruses - 0; Other Eukaryotes - …
AT3G22370	1.57968	3.5243e-21	1.03045e-19	alternative oxidase 1A (AOX1A); FUNCTIONS IN: alternative oxidase activity; INVOLVED IN: oxidation reduction, cellular respiration, response to cold, response to stress, mitochondria-nucleus signaling pathway; LOCATED IN: mitochondrion; EXPRESSED IN: 26 plant structures; EXPRESSED DURING: 14 growth stages; CONTAINS InterPro DOMAIN/s: Alternative oxidase (InterPro:IPR002680); BEST Arabidopsis thal…
AT2G25000	1.5773	1.62297e-08	1.45473e-07	WRKY DNA-binding protein 60 (WRKY60); CONTAINS InterPro DOMAIN/s: DNA-binding WRKY (InterPro:IPR003657); BEST Arabidopsis thaliana protein match is: WRKY DNA-binding protein 18 (TAIR:AT4G31800.1); Has 3263 Blast hits to 2826 proteins in 197 species: Archae - 14; Bacteria - 0; Metazoa - 0; Fungi - 0; Plants - 3232; Viruses - 0; Other Eukaryotes - 17 (source: NCBI BLink).
AT4G37925	1.57682	2.73339e-13	4.37343e-12	subunit NDH-M of NAD(P)H:plastoquinone dehydrogenase complex (NDH-M); FUNCTIONS IN: oxidoreductase activity, acting on NADH or NADPH, quinone or similar compound as acceptor; INVOLVED IN: NADH dehydrogenase complex (plastoquinone) assembly; LOCATED IN: chloroplast thylakoid membrane, chloroplast, NAD(P)H dehydrogenase complex (plastoquinone); CONTAINS InterPro DOMAIN/s: NAD(P)H-quinone oxidoreduc…
AT1G76650	1.57671	2.0789e-09	2.09445e-08	calmodulin-like 38 (CML38); FUNCTIONS IN: calcium ion binding; INVOLVED IN: response to wounding; LOCATED IN: plasma membrane; EXPRESSED IN: 19 plant structures; EXPRESSED DURING: 12 growth stages; CONTAINS InterPro DOMAIN/s: EF-Hand 1, calcium-binding site (InterPro:IPR018247), EF-HAND 2 (InterPro:IPR018249), Calcium-binding EF-hand (InterPro:IPR002048), EF-hand-like domain (InterPro:IPR011992);…
AT4G34580	1.57114	1.1671e-17	2.65252e-16	CAN OF WORMS1 (COW1); FUNCTIONS IN: transporter activity, phosphatidylinositol transporter activity; INVOLVED IN: root epidermal cell differentiation, transport, root hair cell tip growth, cell tip growth; LOCATED IN: intracellular; EXPRESSED IN: 9 plant structures; CONTAINS InterPro DOMAIN/s: Cellular retinaldehyde-binding/triple function, C-terminal (InterPro:IPR001251), Cellular retinaldehyde-…
AT3G25730	1.57004	4.43388e-10	4.86041e-09	ethylene response DNA binding factor 3 (EDF3); FUNCTIONS IN: sequence-specific DNA binding transcription factor activity; INVOLVED IN: regulation of transcription, DNA-dependent; LOCATED IN: chloroplast; EXPRESSED IN: cotyledon, hypocotyl, root, flower, seed; EXPRESSED DURING: petal differentiation and expansion stage; CONTAINS InterPro DOMAIN/s: DNA-binding, integrase-type (InterPro:IPR016177), …
AT1G07890	1.56866	1.64524e-14	2.88832e-13	ascorbate peroxidase 1 (APX1); FUNCTIONS IN: L-ascorbate peroxidase activity; INVOLVED IN: in 6 processes; LOCATED IN: cytosol, cell wall, chloroplast, plasma membrane, chloroplast stroma; EXPRESSED IN: 27 plant structures; EXPRESSED DURING: 16 growth stages; CONTAINS InterPro DOMAIN/s: Haem peroxidase (InterPro:IPR010255), Plant ascorbate peroxidase (InterPro:IPR002207), Peroxidases heam-ligand …
AT4G26990	1.56811	6.25042e-13	9.69848e-12	unknown protein; BEST Arabidopsis thaliana protein match is: unknown protein (TAIR:AT5G54920.1); Has 30201 Blast hits to 17322 proteins in 780 species: Archae - 12; Bacteria - 1396; Metazoa - 17338; Fungi - 3422; Plants - 5037; Viruses - 0; Other Eukaryotes - 2996 (source: NCBI BLink).
AT1G33560	1.56757	1.44371e-17	3.23644e-16	ACTIVATED DISEASE RESISTANCE 1 (ADR1); FUNCTIONS IN: kinase activity; INVOLVED IN: response to water deprivation, response to karrikin, response to other organism, defense response; LOCATED IN: endomembrane system; EXPRESSED IN: 21 plant structures; EXPRESSED DURING: 13 growth stages; CONTAINS InterPro DOMAIN/s: NB-ARC (InterPro:IPR002182), Powdery mildew resistance protein, RPW8 domain (InterPro…
AT4G34710	1.56746	7.26843e-17	1.51375e-15	arginine decarboxylase 2 (ADC2); CONTAINS InterPro DOMAIN/s: Orn/DAP/Arg decarboxylase 2, C-terminal (InterPro:IPR022643), Orn/DAP/Arg decarboxylase 2, conserved site (InterPro:IPR022657), Orn/DAP/Arg decarboxylase 2, pyridoxal-phosphate binding site (InterPro:IPR022653), Ornithine/DAP/Arg decarboxylase (InterPro:IPR000183), Arginine decarboxylase (InterPro:IPR002985), Orn/DAP/Arg decarboxylase 2…
AT4G01700	1.56698	2.11887e-12	3.08937e-11	Chitinase family protein; FUNCTIONS IN: chitinase activity; INVOLVED IN: carbohydrate metabolic process, cell wall macromolecule catabolic process; LOCATED IN: cell wall; EXPRESSED IN: 18 plant structures; EXPRESSED DURING: 13 growth stages; CONTAINS InterPro DOMAIN/s: Glycoside hydrolase, family 19 (InterPro:IPR016283), Glycoside hydrolase, family 19, catalytic (InterPro:IPR000726); BEST Arabido…
AT3G27270	1.56656	5.90004e-07	4.21909e-06	TRAM, LAG1 and CLN8 (TLC) lipid-sensing domain containing protein; FUNCTIONS IN: molecular_function unknown; INVOLVED IN: biological_process unknown; LOCATED IN: endomembrane system, integral to membrane; EXPRESSED IN: embryo, leaf whorl, sperm cell, flower, seed; EXPRESSED DURING: F mature embryo stage, petal differentiation and expansion stage, E expanded cotyledon stage, D bilateral stage; CON…
AT2G18360	1.56601	2.76805e-12	3.98639e-11	alpha/beta-Hydrolases superfamily protein; FUNCTIONS IN: hydrolase activity; LOCATED IN: endomembrane system; EXPRESSED IN: shoot apex, hypocotyl, root, leaf; CONTAINS InterPro DOMAIN/s: Alpha/beta hydrolase fold-1 (InterPro:IPR000073); BEST Arabidopsis thaliana protein match is: alpha/beta-Hydrolases superfamily protein (TAIR:AT4G36610.1); Has 8797 Blast hits to 8792 proteins in 1517 species: Ar…
AT5G03160	1.56482	9.66188e-23	3.18164e-21	homolog of mamallian P58IPK (P58IPK); FUNCTIONS IN: heat shock protein binding, binding; INVOLVED IN: protein folding; LOCATED IN: endoplasmic reticulum, plasma membrane, endoplasmic reticulum lumen; EXPRESSED IN: 25 plant structures; EXPRESSED DURING: 14 growth stages; CONTAINS InterPro DOMAIN/s: Molecular chaperone, heat shock protein, Hsp40, DnaJ (InterPro:IPR015609), Tetratricopeptide-like he…
AT1G27200	1.56464	6.86857e-21	1.96628e-19	CONTAINS InterPro DOMAIN/s: Protein of unknown function DUF23 (InterPro:IPR008166); BEST Arabidopsis thaliana protein match is: zinc finger (C3HC4-type RING finger) family protein (TAIR:AT3G27330.1); Has 321 Blast hits to 319 proteins in 87 species: Archae - 0; Bacteria - 165; Metazoa - 2; Fungi - 4; Plants - 113; Viruses - 0; Other Eukaryotes - 37 (source: NCBI BLink).
AT2G29300	1.56422	4.12196e-18	9.67601e-17	NAD(P)-binding Rossmann-fold superfamily protein; FUNCTIONS IN: oxidoreductase activity, binding, catalytic activity; INVOLVED IN: oxidation reduction, metabolic process; LOCATED IN: endomembrane system; EXPRESSED IN: 12 plant structures; EXPRESSED DURING: 8 growth stages; CONTAINS InterPro DOMAIN/s: NAD(P)-binding domain (InterPro:IPR016040), Glucose/ribitol dehydrogenase (InterPro:IPR002347), S…
AT1G11410	1.5625	5.90352e-17	1.24527e-15	S-locus lectin protein kinase family protein; FUNCTIONS IN: in 6 functions; INVOLVED IN: protein amino acid phosphorylation, recognition of pollen; LOCATED IN: endomembrane system; EXPRESSED IN: 21 plant structures; EXPRESSED DURING: 13 growth stages; CONTAINS InterPro DOMAIN/s: Curculin-like (mannose-binding) lectin (InterPro:IPR001480), Apple-like (InterPro:IPR003609), PAN-2 domain (InterPro:IP…
AT1G76690	1.56115	1.83162e-20	5.09259e-19	12-oxophytodienoate reductase 2 (OPR2); CONTAINS InterPro DOMAIN/s: Aldolase-type TIM barrel (InterPro:IPR013785), NADH:flavin oxidoreductase/NADH oxidase, N-terminal (InterPro:IPR001155); BEST Arabidopsis thaliana protein match is: 12-oxophytodienoate reductase 1 (TAIR:AT1G76680.1); Has 13197 Blast hits to 13176 proteins in 2056 species: Archae - 127; Bacteria - 9811; Metazoa - 29; Fungi - 865; …
AT2G40020	1.56096	3.63837e-16	7.31771e-15	Nucleolar histone methyltransferase-related protein; CONTAINS InterPro DOMAIN/s: WIYLD domain (InterPro:IPR018848); BEST Arabidopsis thaliana protein match is: Nucleolar histone methyltransferase-related protein (TAIR:AT1G45248.4); Has 5171 Blast hits to 3094 proteins in 302 species: Archae - 25; Bacteria - 259; Metazoa - 1900; Fungi - 494; Plants - 187; Viruses - 172; Other Eukaryotes - 2134 (so…
AT3G05030	1.55897	3.96156e-20	1.07776e-18	sodium hydrogen exchanger 2 (NHX2); FUNCTIONS IN: sodium:hydrogen antiporter activity, sodium ion transmembrane transporter activity; INVOLVED IN: cation transport, sodium ion transport, regulation of pH, transmembrane transport; LOCATED IN: endomembrane system, integral to membrane; EXPRESSED IN: 26 plant structures; EXPRESSED DURING: 15 growth stages; CONTAINS InterPro DOMAIN/s: Na+/H+ exchange…
AT2G31880	1.55852	1.714e-18	4.12363e-17	SUPPRESSOR OF BIR1 1 (SOBIR1); FUNCTIONS IN: protein serine/threonine kinase activity, kinase activity, ATP binding; INVOLVED IN: protein amino acid phosphorylation, transmembrane receptor protein tyrosine kinase signaling pathway, positive regulation of defense response, negative regulation of floral organ abscission, positive regulation of cell death; LOCATED IN: plasma membrane; EXPRESSED IN: …
AT1G24430	1.55782	2.95827e-07	2.22371e-06	HXXXD-type acyl-transferase family protein; FUNCTIONS IN: transferase activity, transferring acyl groups other than amino-acyl groups, transferase activity; INVOLVED IN: N-terminal protein myristoylation; LOCATED IN: cellular_component unknown; EXPRESSED IN: hypocotyl, root; CONTAINS InterPro DOMAIN/s: Transferase (InterPro:IPR003480); BEST Arabidopsis thaliana protein match is: HXXXD-type acyl-t…
AT5G17050	1.5574	9.08023e-19	2.23363e-17	UDP-glucosyl transferase 78D2 (UGT78D2); CONTAINS InterPro DOMAIN/s: UDP-glucuronosyl/UDP-glucosyltransferase (InterPro:IPR002213); BEST Arabidopsis thaliana protein match is: UDP-glucosyl transferase 78D3 (TAIR:AT5G17030.1); Has 1807 Blast hits to 1807 proteins in 277 species: Archae - 0; Bacteria - 0; Metazoa - 736; Fungi - 347; Plants - 385; Viruses - 0; Other Eukaryotes - 339 (source: NCBI BL…
AT4G31330	1.55731	1.8967e-07	1.47082e-06	Protein of unknown function, DUF599; FUNCTIONS IN: molecular_function unknown; INVOLVED IN: biological_process unknown; LOCATED IN: endomembrane system; EXPRESSED IN: 14 plant structures; EXPRESSED DURING: LP.06 six leaves visible, LP.04 four leaves visible, 4 anthesis, petal differentiation and expansion stage, LP.08 eight leaves visible; CONTAINS InterPro DOMAIN/s: Protein of unknown function D…
AT5G54800	1.55472	3.79633e-19	9.64451e-18	glucose 6-phosphate/phosphate translocator 1 (GPT1); FUNCTIONS IN: antiporter activity, glucose-6-phosphate transmembrane transporter activity; INVOLVED IN: vacuole organization, pollen maturation, embryo sac development, response to nematode, lipid particle organization; LOCATED IN: integral to membrane, chloroplast; EXPRESSED IN: 22 plant structures; EXPRESSED DURING: 14 growth stages; CONTAINS…
AT3G07390	1.55434	4.08131e-10	4.49884e-09	Auxin-Induced in Root cultures 12 (AIR12); FUNCTIONS IN: extracellular matrix structural constituent; INVOLVED IN: response to auxin stimulus, lateral root morphogenesis, extracellular matrix organization; LOCATED IN: extracellular region, anchored to plasma membrane, plasma membrane, anchored to membrane; EXPRESSED IN: 26 plant structures; EXPRESSED DURING: 13 growth stages; CONTAINS InterPro DO…
AT2G44300	1.5536	6.35356e-10	6.83258e-09	Bifunctional inhibitor/lipid-transfer protein/seed storage 2S albumin superfamily protein; FUNCTIONS IN: lipid binding; INVOLVED IN: lipid transport; LOCATED IN: plasma membrane, anchored to membrane; EXPRESSED IN: 21 plant structures; EXPRESSED DURING: 13 growth stages; CONTAINS InterPro DOMAIN/s: Bifunctional inhibitor/plant lipid transfer protein/seed storage (InterPro:IPR016140), Plant lipid …
AT1G05710	1.54999	9.59797e-11	1.14618e-09	basic helix-loop-helix (bHLH) DNA-binding superfamily protein; FUNCTIONS IN: sequence-specific DNA binding transcription factor activity; INVOLVED IN: response to ethylene stimulus, regulation of transcription; LOCATED IN: nucleus; EXPRESSED IN: 22 plant structures; EXPRESSED DURING: 13 growth stages; CONTAINS InterPro DOMAIN/s: Helix-loop-helix DNA-binding domain (InterPro:IPR001092), Helix-loop…
AT2G44450	1.54774	1.46432e-17	3.27817e-16	beta glucosidase 15 (BGLU15); FUNCTIONS IN: cation binding, hydrolase activity, hydrolyzing O-glycosyl compounds, catalytic activity; INVOLVED IN: carbohydrate metabolic process; LOCATED IN: cell wall, plant-type cell wall; EXPRESSED IN: 23 plant structures; EXPRESSED DURING: 14 growth stages; CONTAINS InterPro DOMAIN/s: Glycoside hydrolase, family 1 (InterPro:IPR001360), Glycoside hydrolase, fam…
AT4G24960	1.54757	3.46396e-13	5.50482e-12	HVA22 homologue D (HVA22D); CONTAINS InterPro DOMAIN/s: TB2/DP1/HVA22 related protein (InterPro:IPR004345); BEST Arabidopsis thaliana protein match is: HVA22 homologue E (TAIR:AT5G50720.1); Has 30201 Blast hits to 17322 proteins in 780 species: Archae - 12; Bacteria - 1396; Metazoa - 17338; Fungi - 3422; Plants - 5037; Viruses - 0; Other Eukaryotes - 2996 (source: NCBI BLink).
AT3G54960	1.54742	3.76046e-20	1.02644e-18	PDI-like 1-3 (PDIL1-3); FUNCTIONS IN: protein disulfide isomerase activity; INVOLVED IN: response to endoplasmic reticulum stress; LOCATED IN: endoplasmic reticulum, plasma membrane, chloroplast; EXPRESSED IN: 27 plant structures; EXPRESSED DURING: 13 growth stages; CONTAINS InterPro DOMAIN/s: Thioredoxin fold (InterPro:IPR012335), Disulphide isomerase (InterPro:IPR005788), Thioredoxin domain (In…
AT3G48460	1.5457	1.68645e-12	2.48535e-11	GDSL-like Lipase/Acylhydrolase superfamily protein; FUNCTIONS IN: hydrolase activity, acting on ester bonds, carboxylesterase activity; INVOLVED IN: glycerol biosynthetic process, lipid metabolic process; LOCATED IN: endomembrane system; EXPRESSED IN: 22 plant structures; EXPRESSED DURING: 14 growth stages; CONTAINS InterPro DOMAIN/s: Lipase, GDSL (InterPro:IPR001087); BEST Arabidopsis thaliana p…
AT5G17860	1.54569	1.40258e-15	2.67991e-14	calcium exchanger 7 (CAX7); FUNCTIONS IN: cation:cation antiporter activity, calcium:sodium antiporter activity; INVOLVED IN: cation transport, transmembrane transport; LOCATED IN: endomembrane system, integral to membrane; EXPRESSED IN: 19 plant structures; EXPRESSED DURING: 10 growth stages; CONTAINS InterPro DOMAIN/s: Sodium/calcium exchanger membrane region (InterPro:IPR004837); BEST Arabidop…
AT1G21910	1.54521	3.83734e-12	5.41246e-11	Integrase-type DNA-binding superfamily protein; FUNCTIONS IN: DNA binding, sequence-specific DNA binding transcription factor activity; INVOLVED IN: regulation of transcription, DNA-dependent; LOCATED IN: nucleus, chloroplast; EXPRESSED IN: 22 plant structures; EXPRESSED DURING: 13 growth stages; CONTAINS InterPro DOMAIN/s: DNA-binding, integrase-type (InterPro:IPR016177), Pathogenesis-related tr…
AT4G27030	1.54319	9.85357e-15	1.77149e-13	fatty acid desaturase A (FADA); FUNCTIONS IN: Delta 3-trans hexadecenoic acid phosphatidylglycerol desaturase activity; INVOLVED IN: response to karrikin, phosphatidylglycerol metabolic process, unsaturated fatty acid biosynthetic process; LOCATED IN: chloroplast; EXPRESSED IN: 20 plant structures; EXPRESSED DURING: 13 growth stages; CONTAINS InterPro DOMAIN/s: Kua-ubiquitin conjugating enzyme hy…
AT2G32530	1.54263	4.914e-16	9.72854e-15	cellulose synthase-like B3 (CSLB03); FUNCTIONS IN: cellulose synthase activity, transferase activity, transferring glycosyl groups, transferase activity; INVOLVED IN: cellulose biosynthetic process, polysaccharide biosynthetic process; LOCATED IN: membrane; CONTAINS InterPro DOMAIN/s: Cellulose synthase (InterPro:IPR005150); BEST Arabidopsis thaliana protein match is: cellulose synthase-like B4 (…
AT1G76790	1.54211	2.13717e-17	4.68865e-16	O-methyltransferase family protein; FUNCTIONS IN: methyltransferase activity, O-methyltransferase activity, protein dimerization activity; LOCATED IN: cytosol; EXPRESSED IN: 19 plant structures; EXPRESSED DURING: 13 growth stages; CONTAINS InterPro DOMAIN/s: Winged helix-turn-helix transcription repressor DNA-binding (InterPro:IPR011991), Plant methyltransferase dimerisation (InterPro:IPR012967),…
AT1G65800	1.54191	5.35758e-19	1.35024e-17	receptor kinase 2 (RK2); CONTAINS InterPro DOMAIN/s: Curculin-like (mannose-binding) lectin (InterPro:IPR001480), Apple-like (InterPro:IPR003609), PAN-2 domain (InterPro:IPR013227), Protein kinase, ATP binding site (InterPro:IPR017441), S-locus receptor kinase, C-terminal (InterPro:IPR021820), Serine/threonine-protein kinase domain (InterPro:IPR002290), Serine-threonine/tyrosine-protein kinase (I…
AT4G30020	1.54183	1.54031e-23	5.36235e-22	PA-domain containing subtilase family protein; FUNCTIONS IN: identical protein binding, serine-type endopeptidase activity; INVOLVED IN: proteolysis, negative regulation of catalytic activity; LOCATED IN: endomembrane system, cell wall, membrane; EXPRESSED IN: 20 plant structures; EXPRESSED DURING: 13 growth stages; CONTAINS InterPro DOMAIN/s: Protease-associated PA (InterPro:IPR003137), Proteina…
AT2G43800	1.54036	1.71484e-20	4.77596e-19	Actin-binding FH2 (formin homology 2) family protein; FUNCTIONS IN: actin binding; INVOLVED IN: cellular component organization, actin cytoskeleton organization; LOCATED IN: plasma membrane; EXPRESSED IN: 21 plant structures; EXPRESSED DURING: 13 growth stages; CONTAINS InterPro DOMAIN/s: Actin-binding FH2/DRF autoregulatory (InterPro:IPR003104), Actin-binding FH2 (InterPro:IPR015425); BEST Arabi…
AT5G58700	1.53812	1.68046e-14	2.94699e-13	phosphatidylinositol-speciwc phospholipase C4 (PLC4); FUNCTIONS IN: phospholipase C activity, phosphoinositide phospholipase C activity, phosphoric diester hydrolase activity; INVOLVED IN: signal transduction, intracellular signaling pathway, lipid metabolic process; LOCATED IN: plasma membrane; EXPRESSED IN: 22 plant structures; EXPRESSED DURING: 15 growth stages; CONTAINS InterPro DOMAIN/s: Pho…
AT3G53620	1.53766	2.23096e-21	6.58152e-20	pyrophosphorylase 4 (PPa4); FUNCTIONS IN: inorganic diphosphatase activity; INVOLVED IN: response to cadmium ion, metabolic process; LOCATED IN: membrane, cytoplasm; EXPRESSED IN: 24 plant structures; EXPRESSED DURING: 13 growth stages; CONTAINS InterPro DOMAIN/s: Inorganic pyrophosphatase (InterPro:IPR008162); BEST Arabidopsis thaliana protein match is: pyrophosphorylase 1 (TAIR:AT1G01050.1); Ha…
AT3G22600	1.53492	2.79156e-12	4.01671e-11	Bifunctional inhibitor/lipid-transfer protein/seed storage 2S albumin superfamily protein; FUNCTIONS IN: lipid binding; INVOLVED IN: lipid transport; LOCATED IN: anchored to membrane; EXPRESSED IN: 14 plant structures; EXPRESSED DURING: 10 growth stages; CONTAINS InterPro DOMAIN/s: Bifunctional inhibitor/plant lipid transfer protein/seed storage (InterPro:IPR016140), Plant lipid transfer protein/…
AT5G19870	1.53391	0.000151285	0.000661149	Family of unknown function (DUF716) ; LOCATED IN: endomembrane system; EXPRESSED IN: 10 plant structures; EXPRESSED DURING: LP.04 four leaves visible, 4 anthesis, 4 leaf senescence stage, petal differentiation and expansion stage; CONTAINS InterPro DOMAIN/s: Protein of unknown function DUF716 (InterPro:IPR006904); BEST Arabidopsis thaliana protein match is: Family of unknown function (DUF716) (TA…
AT5G12940	1.53337	5.66923e-13	8.83003e-12	Leucine-rich repeat (LRR) family protein; INVOLVED IN: signal transduction; LOCATED IN: endomembrane system; EXPRESSED IN: 18 plant structures; EXPRESSED DURING: 10 growth stages; CONTAINS InterPro DOMAIN/s: Leucine-rich repeat-containing N-terminal domain, type 2 (InterPro:IPR013210), Leucine-rich repeat (InterPro:IPR001611); BEST Arabidopsis thaliana protein match is: Leucine-rich repeat (LRR) …
AT5G67340	1.533	1.70605e-12	2.51199e-11	ARM repeat superfamily protein; FUNCTIONS IN: ubiquitin-protein ligase activity, binding; INVOLVED IN: protein ubiquitination; LOCATED IN: endomembrane system, ubiquitin ligase complex; EXPRESSED IN: 11 plant structures; EXPRESSED DURING: 7 growth stages; CONTAINS InterPro DOMAIN/s: U box domain (InterPro:IPR003613), Armadillo-like helical (InterPro:IPR011989), Armadillo (InterPro:IPR000225), Arm…
AT4G08555	1.53287	1.11574e-07	8.96081e-07	unknown protein; FUNCTIONS IN: molecular_function unknown; INVOLVED IN: biological_process unknown; LOCATED IN: cellular_component unknown; EXPRESSED IN: cultured cell; Has 4 Blast hits to 4 proteins in 2 species: Archae - 0; Bacteria - 0; Metazoa - 0; Fungi - 0; Plants - 4; Viruses - 0; Other Eukaryotes - 0 (source: NCBI BLink).
AT5G61820	1.53086	1.11009e-15	2.13096e-14	FUNCTIONS IN: molecular_function unknown; INVOLVED IN: biological_process unknown; LOCATED IN: vacuole; EXPRESSED IN: 24 plant structures; EXPRESSED DURING: 15 growth stages; CONTAINS InterPro DOMAIN/s: Stress up-regulated Nod 19 (InterPro:IPR011692); Has 30201 Blast hits to 17322 proteins in 780 species: Archae - 12; Bacteria - 1396; Metazoa - 17338; Fungi - 3422; Plants - 5037; Viruses - 0; Oth…
AT2G36890	1.53004	4.15182e-10	4.56644e-09	REGULATOR OF AXILLARY MERISTEMS 2 (RAX2); CONTAINS InterPro DOMAIN/s: SANT, DNA-binding (InterPro:IPR001005), Homeodomain-like (InterPro:IPR009057), Myb, DNA-binding (InterPro:IPR014778), HTH transcriptional regulator, Myb-type, DNA-binding (InterPro:IPR017930), Homeodomain-related (InterPro:IPR012287), Myb transcription factor (InterPro:IPR015495); BEST Arabidopsis thaliana protein match is: myb…
AT3G13610	1.52985	9.40815e-18	2.16519e-16	2-oxoglutarate (2OG) and Fe(II)-dependent oxygenase superfamily protein; CONTAINS InterPro DOMAIN/s: Oxoglutarate/iron-dependent oxygenase (InterPro:IPR005123); BEST Arabidopsis thaliana protein match is: 2-oxoglutarate (2OG) and Fe(II)-dependent oxygenase superfamily protein (TAIR:AT1G55290.1); Has 8779 Blast hits to 8731 proteins in 1013 species: Archae - 0; Bacteria - 1145; Metazoa - 121; Fung…
AT3G55120	1.5294	2.33729e-08	2.05382e-07	TRANSPARENT TESTA 5 (TT5); FUNCTIONS IN: chalcone isomerase activity; INVOLVED IN: response to UV, response to UV-B, response to karrikin, response to sucrose stimulus, flavonoid biosynthetic process; LOCATED IN: plant-type vacuole membrane, endoplasmic reticulum, extrinsic to endoplasmic reticulum membrane, nucleus; EXPRESSED IN: 24 plant structures; EXPRESSED DURING: 14 growth stages; CONTAINS …
AT1G05300	1.52917	5.90455e-12	8.20842e-11	zinc transporter 5 precursor (ZIP5); FUNCTIONS IN: cation transmembrane transporter activity, metal ion transmembrane transporter activity; INVOLVED IN: response to zinc ion, cation transport; LOCATED IN: endomembrane system, integral to membrane, membrane; EXPRESSED IN: 10 plant structures; EXPRESSED DURING: LP.06 six leaves visible, LP.04 four leaves visible, 4 anthesis, C globular stage, petal…
AT5G26030	1.52795	1.52113e-23	5.30819e-22	ferrochelatase 1 (FC1); FUNCTIONS IN: ferrochelatase activity; INVOLVED IN: response to oxidative stress, heme biosynthetic process, tetrapyrrole biosynthetic process; LOCATED IN: mitochondrion, chloroplast, plastid; EXPRESSED IN: 24 plant structures; EXPRESSED DURING: 14 growth stages; CONTAINS InterPro DOMAIN/s: Ferrochelatase, active site (InterPro:IPR019772), Ferrochelatase (InterPro:IPR00101…
AT4G32920	1.52735	1.13168e-20	3.17333e-19	glycine-rich protein; FUNCTIONS IN: molecular_function unknown; INVOLVED IN: biological_process unknown; LOCATED IN: vacuole; EXPRESSED IN: 21 plant structures; EXPRESSED DURING: 11 growth stages; BEST Arabidopsis thaliana protein match is: unknown protein (TAIR:AT5G11700.1); Has 30201 Blast hits to 17322 proteins in 780 species: Archae - 12; Bacteria - 1396; Metazoa - 17338; Fungi - 3422; Plants…
AT1G62570	1.52438	6.97461e-25	2.65909e-23	flavin-monooxygenase glucosinolate S-oxygenase 4 (FMO GS-OX4); CONTAINS InterPro DOMAIN/s: Flavin-containing monooxygenase FMO (InterPro:IPR000960), Flavin-containing monooxygenase-like (InterPro:IPR020946); BEST Arabidopsis thaliana protein match is: flavin-monooxygenase glucosinolate S-oxygenase 2 (TAIR:AT1G62540.1); Has 12978 Blast hits to 12465 proteins in 1535 species: Archae - 27; Bacteria …
AT3G29030	1.52408	1.50868e-12	2.23461e-11	expansin A5 (EXPA5); INVOLVED IN: plant-type cell wall modification involved in multidimensional cell growth, unidimensional cell growth, plant-type cell wall loosening; LOCATED IN: endomembrane system, extracellular region; EXPRESSED IN: 21 plant structures; EXPRESSED DURING: 13 growth stages; CONTAINS InterPro DOMAIN/s: Pollen allergen, N-terminal (InterPro:IPR014734), Rare lipoprotein A (Inter…
AT4G14580	1.52396	7.33156e-16	1.4274e-14	CBL-interacting protein kinase 4 (CIPK4); FUNCTIONS IN: protein serine/threonine kinase activity, protein kinase activity, kinase activity, ATP binding; INVOLVED IN: signal transduction, protein amino acid phosphorylation; EXPRESSED IN: 18 plant structures; EXPRESSED DURING: 9 growth stages; CONTAINS InterPro DOMAIN/s: Protein kinase, ATP binding site (InterPro:IPR017441), Serine/threonine-protei…
AT5G22580	1.52306	3.69863e-13	5.86075e-12	Stress responsive A/B Barrel Domain; FUNCTIONS IN: molecular_function unknown; INVOLVED IN: biological_process unknown; LOCATED IN: chloroplast; EXPRESSED IN: 22 plant structures; EXPRESSED DURING: 13 growth stages; CONTAINS InterPro DOMAIN/s: Stress responsive alpha-beta barrel (InterPro:IPR013097), Dimeric alpha-beta barrel (InterPro:IPR011008); BEST Arabidopsis thaliana protein match is: heat …
AT2G45750	1.52277	1.11061e-16	2.29266e-15	S-adenosyl-L-methionine-dependent methyltransferases superfamily protein; CONTAINS InterPro DOMAIN/s: Protein of unknown function DUF248, methyltransferase putative (InterPro:IPR004159); BEST Arabidopsis thaliana protein match is: S-adenosyl-L-methionine-dependent methyltransferases superfamily protein (TAIR:AT4G00750.1); Has 1101 Blast hits to 1086 proteins in 99 species: Archae - 0; Bacteria - …
AT5G36220	1.52117	1.01329e-11	1.36591e-10	cytochrome p450 81d1 (CYP81D1); FUNCTIONS IN: electron carrier activity, monooxygenase activity, iron ion binding, oxygen binding, heme binding; INVOLVED IN: oxidation reduction; LOCATED IN: endomembrane system; EXPRESSED IN: 18 plant structures; EXPRESSED DURING: 8 growth stages; CONTAINS InterPro DOMAIN/s: Cytochrome P450 (InterPro:IPR001128), Cytochrome P450, conserved site (InterPro:IPR017972…
AT2G21640	1.52098	3.60508e-05	0.000181547	unknown protein; BEST Arabidopsis thaliana protein match is: unknown protein (TAIR:AT3G05570.1); Has 75 Blast hits to 75 proteins in 11 species: Archae - 0; Bacteria - 0; Metazoa - 0; Fungi - 0; Plants - 75; Viruses - 0; Other Eukaryotes - 0 (source: NCBI BLink).
AT4G36360	1.52024	1.7787e-16	3.63526e-15	beta-galactosidase 3 (BGAL3); FUNCTIONS IN: beta-galactosidase activity; INVOLVED IN: lactose catabolic process, using glucoside 3-dehydrogenase, carbohydrate metabolic process, lactose catabolic process via UDP-galactose, lactose catabolic process; LOCATED IN: endomembrane system; EXPRESSED IN: 23 plant structures; EXPRESSED DURING: 13 growth stages; CONTAINS InterPro DOMAIN/s: Glycoside hydrola…
AT5G44110	1.51931	2.68225e-17	5.84545e-16	POP1; CONTAINS InterPro DOMAIN/s: ATPase, AAA+ type, core (InterPro:IPR003593), ABC transporter-like (InterPro:IPR003439); BEST Arabidopsis thaliana protein match is: P-loop containing nucleoside triphosphate hydrolases superfamily protein (TAIR:AT1G03905.1); Has 1807 Blast hits to 1807 proteins in 277 species: Archae - 0; Bacteria - 0; Metazoa - 736; Fungi - 347; Plants - 385; Viruses - 0; Other…
AT1G60960	1.51688	4.52217e-18	1.05852e-16	iron regulated transporter 3 (IRT3); FUNCTIONS IN: cation transmembrane transporter activity, zinc ion transmembrane transporter activity, metal ion transmembrane transporter activity, iron ion transmembrane transporter activity; INVOLVED IN: cation transport, zinc ion transport, response to nematode, iron ion transport, metal ion transport; LOCATED IN: plasma membrane, membrane; EXPRESSED IN: 22…
AT5G56850	1.51632	2.36353e-16	4.81258e-15	unknown protein; EXPRESSED IN: 21 plant structures; EXPRESSED DURING: 13 growth stages; Has 35333 Blast hits to 34131 proteins in 2444 species: Archae - 798; Bacteria - 22429; Metazoa - 974; Fungi - 991; Plants - 531; Viruses - 0; Other Eukaryotes - 9610 (source: NCBI BLink).
AT3G57540	1.51196	3.26736e-09	3.20724e-08	Remorin family protein; CONTAINS InterPro DOMAIN/s: Remorin, C-terminal (InterPro:IPR005516); BEST Arabidopsis thaliana protein match is: Remorin family protein (TAIR:AT2G41870.1); Has 443 Blast hits to 443 proteins in 21 species: Archae - 0; Bacteria - 0; Metazoa - 1; Fungi - 1; Plants - 440; Viruses - 0; Other Eukaryotes - 1 (source: NCBI BLink).
AT3G28130	1.51053	1.70607e-11	2.23736e-10	nodulin MtN21 /EamA-like transporter family protein; INVOLVED IN: biological_process unknown; LOCATED IN: membrane; EXPRESSED IN: 22 plant structures; EXPRESSED DURING: 13 growth stages; CONTAINS InterPro DOMAIN/s: Protein of unknown function DUF6, transmembrane (InterPro:IPR000620); BEST Arabidopsis thaliana protein match is: nodulin MtN21 /EamA-like transporter family protein (TAIR:AT3G28070.1)…
AT3G22620	1.51043	6.48877e-20	1.74221e-18	Bifunctional inhibitor/lipid-transfer protein/seed storage 2S albumin superfamily protein; FUNCTIONS IN: lipid binding; INVOLVED IN: lipid transport; LOCATED IN: chloroplast envelope; EXPRESSED IN: 9 plant structures; EXPRESSED DURING: 4 anthesis, C globular stage, petal differentiation and expansion stage; CONTAINS InterPro DOMAIN/s: Bifunctional inhibitor/plant lipid transfer protein/seed stora…
AT3G01970	1.50972	3.46034e-10	3.86017e-09	WRKY DNA-binding protein 45 (WRKY45); CONTAINS InterPro DOMAIN/s: DNA-binding WRKY (InterPro:IPR003657); BEST Arabidopsis thaliana protein match is: WRKY DNA-binding protein 75 (TAIR:AT5G13080.1); Has 3497 Blast hits to 3049 proteins in 189 species: Archae - 0; Bacteria - 0; Metazoa - 0; Fungi - 0; Plants - 3482; Viruses - 0; Other Eukaryotes - 15 (source: NCBI BLink).
AT2G31990	1.50913	7.03587e-07	4.94286e-06	Exostosin family protein; FUNCTIONS IN: catalytic activity; INVOLVED IN: biological_process unknown; LOCATED IN: membrane; EXPRESSED IN: 15 plant structures; EXPRESSED DURING: 8 growth stages; CONTAINS InterPro DOMAIN/s: Exostosin-like (InterPro:IPR004263); BEST Arabidopsis thaliana protein match is: Exostosin family protein (TAIR:AT4G13990.1); Has 35333 Blast hits to 34131 proteins in 2444 speci…
AT5G25250	1.5083	2.87752e-08	2.49517e-07	SPFH/Band 7/PHB domain-containing membrane-associated protein family; FUNCTIONS IN: molecular_function unknown; INVOLVED IN: biological_process unknown; LOCATED IN: plasma membrane, vacuole; EXPRESSED IN: cultured cell; CONTAINS InterPro DOMAIN/s: Band 7 protein (InterPro:IPR001107); BEST Arabidopsis thaliana protein match is: SPFH/Band 7/PHB domain-containing membrane-associated protein family (…
AT2G34150	1.50743	6.9296e-13	1.06717e-11	SCAR family protein; BEST Arabidopsis thaliana protein match is: SCAR family protein (TAIR:AT1G29170.1); Has 2566 Blast hits to 1216 proteins in 219 species: Archae - 0; Bacteria - 1126; Metazoa - 472; Fungi - 223; Plants - 222; Viruses - 2; Other Eukaryotes - 521 (source: NCBI BLink).
AT1G17100	1.50673	2.69999e-15	5.06463e-14	SOUL heme-binding family protein; FUNCTIONS IN: binding; INVOLVED IN: biological_process unknown; LOCATED IN: plasma membrane, vacuole; EXPRESSED IN: 24 plant structures; EXPRESSED DURING: 14 growth stages; CONTAINS InterPro DOMAIN/s: SOUL haem-binding protein (InterPro:IPR006917); BEST Arabidopsis thaliana protein match is: SOUL heme-binding family protein (TAIR:AT1G78450.1); Has 1318 Blast hits…
AT1G17050	1.50653	2.65377e-23	9.14187e-22	solanesyl diphosphate synthase 2 (SPS2); FUNCTIONS IN: trans-octaprenyltranstransferase activity; INVOLVED IN: ubiquinone biosynthetic process; LOCATED IN: chloroplast, plastid; EXPRESSED IN: 22 plant structures; EXPRESSED DURING: 13 growth stages; CONTAINS InterPro DOMAIN/s: Solanesyl diphosphate synthase (InterPro:IPR014120), Polyprenyl synthetase-related (InterPro:IPR017446), Terpenoid synthas…
AT1G54010	1.5065	1.06846e-22	3.50438e-21	GDSL-like Lipase/Acylhydrolase superfamily protein; FUNCTIONS IN: hydrolase activity, acting on ester bonds, carboxylesterase activity; INVOLVED IN: lipid metabolic process; LOCATED IN: plasma membrane, vacuole, membrane; EXPRESSED IN: cultured cell, leaf; EXPRESSED DURING: seedling growth; CONTAINS InterPro DOMAIN/s: Lipase, GDSL (InterPro:IPR001087); BEST Arabidopsis thaliana protein match is: …
AT1G78000	1.50603	4.18839e-16	8.37271e-15	sulfate transporter 1;2 (SULTR1;2); CONTAINS InterPro DOMAIN/s: Sulphate transporter (InterPro:IPR011547), Sulphate transporter/antisigma-factor antagonist STAS (InterPro:IPR002645), Sulphate anion transporter, conserved site (InterPro:IPR018045), Sulphate anion transporter (InterPro:IPR001902); BEST Arabidopsis thaliana protein match is: sulfate transporter 1;3 (TAIR:AT1G22150.1); Has 10127 Blas…
AT2G34720	1.50521	3.53029e-16	7.10904e-15	nuclear factor Y, subunit A4 (NF-YA4); CONTAINS InterPro DOMAIN/s: CCAAT-binding transcription factor, subunit B (InterPro:IPR001289), CCAAT-binding factor, conserved site (InterPro:IPR018362); BEST Arabidopsis thaliana protein match is: nuclear factor Y, subunit A7 (TAIR:AT1G30500.2); Has 682 Blast hits to 682 proteins in 159 species: Archae - 0; Bacteria - 0; Metazoa - 143; Fungi - 131; Plants …
AT5G06300	1.50512	3.35444e-19	8.55903e-18	Putative lysine decarboxylase family protein; CONTAINS InterPro DOMAIN/s: Conserved hypothetical protein CHP00730 (InterPro:IPR005269); BEST Arabidopsis thaliana protein match is: lysine decarboxylase family protein (TAIR:AT2G37210.1); Has 5281 Blast hits to 5279 proteins in 1570 species: Archae - 23; Bacteria - 3686; Metazoa - 10; Fungi - 132; Plants - 400; Viruses - 0; Other Eukaryotes - 1030 (…
AT1G12560	1.50471	2.79671e-16	5.66653e-15	expansin A7 (EXPA7); INVOLVED IN: plant-type cell wall modification involved in multidimensional cell growth, unidimensional cell growth, plant-type cell wall loosening; LOCATED IN: endomembrane system, extracellular region; EXPRESSED IN: sperm cell, root hair, root; CONTAINS InterPro DOMAIN/s: Barwin-related endoglucanase (InterPro:IPR009009), Pollen allergen, N-terminal (InterPro:IPR014734), Ex…
AT5G42720	1.50458	1.53201e-19	3.97065e-18	Glycosyl hydrolase family 17 protein; FUNCTIONS IN: cation binding, hydrolase activity, hydrolyzing O-glycosyl compounds, catalytic activity; INVOLVED IN: carbohydrate metabolic process; LOCATED IN: anchored to membrane; EXPRESSED IN: 22 plant structures; EXPRESSED DURING: 13 growth stages; CONTAINS InterPro DOMAIN/s: Glycoside hydrolase, catalytic core (InterPro:IPR017853), Glycoside hydrolase, …
AT1G55740	1.50447	6.51829e-18	1.51283e-16	seed imbibition 1 (SIP1); CONTAINS InterPro DOMAIN/s: Glycoside hydrolase, catalytic core (InterPro:IPR017853), Raffinose synthase (InterPro:IPR008811); BEST Arabidopsis thaliana protein match is: seed imbibition 2 (TAIR:AT3G57520.1); Has 563 Blast hits to 527 proteins in 159 species: Archae - 29; Bacteria - 119; Metazoa - 0; Fungi - 82; Plants - 322; Viruses - 0; Other Eukaryotes - 11 (source: N…
AT5G40540	1.50343	8.79027e-12	1.19968e-10	Protein kinase superfamily protein; FUNCTIONS IN: protein serine/threonine/tyrosine kinase activity, kinase activity; INVOLVED IN: protein amino acid phosphorylation; LOCATED IN: cellular_component unknown; EXPRESSED IN: 13 plant structures; EXPRESSED DURING: 7 growth stages; CONTAINS InterPro DOMAIN/s: Protein kinase, ATP binding site (InterPro:IPR017441), Protein kinase, catalytic domain (Inter…
AT1G73620	1.50343	1.20973e-11	1.62007e-10	Pathogenesis-related thaumatin superfamily protein; INVOLVED IN: response to other organism; LOCATED IN: membrane; EXPRESSED IN: 17 plant structures; EXPRESSED DURING: 9 growth stages; CONTAINS InterPro DOMAIN/s: Thaumatin, conserved site (InterPro:IPR017949), Thaumatin, pathogenesis-related (InterPro:IPR001938); BEST Arabidopsis thaliana protein match is: Pathogenesis-related thaumatin superfami…
AT3G04120	1.50182	6.83923e-14	1.14094e-12	glyceraldehyde-3-phosphate dehydrogenase C subunit 1 (GAPC1); FUNCTIONS IN: glyceraldehyde-3-phosphate dehydrogenase (phosphorylating) activity, copper ion binding, glyceraldehyde-3-phosphate dehydrogenase activity; INVOLVED IN: in 11 processes; LOCATED IN: in 8 components; EXPRESSED IN: 28 plant structures; EXPRESSED DURING: 16 growth stages; CONTAINS InterPro DOMAIN/s: Glyceraldehyde 3-phosphat…
AT1G11190	1.50179	9.06852e-10	9.58906e-09	bifunctional nuclease i (BFN1); FUNCTIONS IN: T/G mismatch-specific endonuclease activity, endoribonuclease activity, producing 5'-phosphomonoesters, single-stranded DNA specific endodeoxyribonuclease activity, nucleic acid binding; INVOLVED IN: DNA catabolic process; LOCATED IN: endomembrane system; EXPRESSED IN: 18 plant structures; EXPRESSED DURING: 8 growth stages; CONTAINS InterPro DOMAIN/s:…
AT5G03210	1.50161	0.00102365	0.00366222	unknown protein; FUNCTIONS IN: molecular_function unknown; INVOLVED IN: biological_process unknown; LOCATED IN: endomembrane system; EXPRESSED IN: 11 plant structures; EXPRESSED DURING: 7 growth stages; Has 6 Blast hits to 6 proteins in 2 species: Archae - 0; Bacteria - 0; Metazoa - 0; Fungi - 0; Plants - 6; Viruses - 0; Other Eukaryotes - 0 (source: NCBI BLink).
AT1G59910	1.49912	1.24424e-19	3.26604e-18	Actin-binding FH2 (formin homology 2) family protein; FUNCTIONS IN: actin binding; INVOLVED IN: cellular component organization, actin cytoskeleton organization; LOCATED IN: plasma membrane; EXPRESSED IN: 24 plant structures; EXPRESSED DURING: 14 growth stages; CONTAINS InterPro DOMAIN/s: Actin-binding FH2/DRF autoregulatory (InterPro:IPR003104), Actin-binding FH2 (InterPro:IPR015425); BEST Arabi…
AT4G39955	1.49787	1.13269e-13	1.85937e-12	alpha/beta-Hydrolases superfamily protein; FUNCTIONS IN: hydrolase activity, catalytic activity; LOCATED IN: plasma membrane; EXPRESSED IN: 12 plant structures; EXPRESSED DURING: 6 growth stages; CONTAINS InterPro DOMAIN/s: Epoxide hydrolase-like (InterPro:IPR000639), Alpha/beta hydrolase fold-1 (InterPro:IPR000073); BEST Arabidopsis thaliana protein match is: alpha/beta-Hydrolases superfamily pr…
AT1G33110	1.49377	6.44887e-16	1.26756e-14	MATE efflux family protein; FUNCTIONS IN: antiporter activity, drug transmembrane transporter activity, transporter activity; INVOLVED IN: drug transmembrane transport, transmembrane transport; LOCATED IN: membrane; EXPRESSED IN: 22 plant structures; EXPRESSED DURING: 13 growth stages; CONTAINS InterPro DOMAIN/s: Multi antimicrobial extrusion protein MatE (InterPro:IPR002528); BEST Arabidopsis th…
AT4G34200	1.4915	2.74479e-12	3.95982e-11	embryo sac development arrest 9 (EDA9); FUNCTIONS IN: ATP binding; INVOLVED IN: megagametogenesis; LOCATED IN: mitochondrion, chloroplast, membrane; EXPRESSED IN: 26 plant structures; EXPRESSED DURING: 14 growth stages; CONTAINS InterPro DOMAIN/s: D-3-phosphoglycerate dehydrogenase (InterPro:IPR006236), D-isomer specific 2-hydroxyacid dehydrogenase, catalytic domain (InterPro:IPR006139), D-isomer…
AT1G13830	1.49043	2.06876e-07	1.59446e-06	Carbohydrate-binding X8 domain superfamily protein; FUNCTIONS IN: molecular_function unknown; INVOLVED IN: biological_process unknown; LOCATED IN: endomembrane system; EXPRESSED IN: 8 plant structures; EXPRESSED DURING: 4 anthesis, petal differentiation and expansion stage; CONTAINS InterPro DOMAIN/s: X8 (InterPro:IPR012946); BEST Arabidopsis thaliana protein match is: Carbohydrate-binding X8 dom…
AT1G30500	1.48974	1.56152e-09	1.5957e-08	nuclear factor Y, subunit A7 (NF-YA7); FUNCTIONS IN: sequence-specific DNA binding transcription factor activity, specific transcriptional repressor activity; INVOLVED IN: negative regulation of gene-specific transcription, regulation of transcription, DNA-dependent; LOCATED IN: CCAAT-binding factor complex, nucleus; EXPRESSED IN: 19 plant structures; EXPRESSED DURING: 8 growth stages; CONTAINS I…
AT3G52430	1.48845	1.78774e-15	3.39217e-14	PHYTOALEXIN DEFICIENT 4 (PAD4); CONTAINS InterPro DOMAIN/s: Lipase, class 3 (InterPro:IPR002921); BEST Arabidopsis thaliana protein match is: senescence-associated gene 101 (TAIR:AT5G14930.2); Has 722 Blast hits to 622 proteins in 73 species: Archae - 0; Bacteria - 23; Metazoa - 17; Fungi - 11; Plants - 620; Viruses - 1; Other Eukaryotes - 50 (source: NCBI BLink).
AT4G21960	1.48763	6.30386e-14	1.05591e-12	PRXR1; FUNCTIONS IN: peroxidase activity, heme binding; INVOLVED IN: response to oxidative stress, oxidation reduction; LOCATED IN: endomembrane system; EXPRESSED IN: 24 plant structures; EXPRESSED DURING: 13 growth stages; CONTAINS InterPro DOMAIN/s: Haem peroxidase (InterPro:IPR010255), Plant peroxidase (InterPro:IPR000823), Haem peroxidase, plant/fungal/bacterial (InterPro:IPR002016); BEST Ara…
AT1G21440	1.48706	6.57092e-23	2.19013e-21	Phosphoenolpyruvate carboxylase family protein; FUNCTIONS IN: isocitrate lyase activity, catalytic activity; INVOLVED IN: metabolic process; LOCATED IN: chloroplast, chloroplast stroma; EXPRESSED IN: 22 plant structures; EXPRESSED DURING: 14 growth stages; CONTAINS InterPro DOMAIN/s: Pyruvate/Phosphoenolpyruvate kinase, catalytic core (InterPro:IPR015813), Isocitrate lyase/phosphorylmutase, conse…
AT2G29620	1.48699	8.694e-13	1.324e-11	unknown protein; BEST Arabidopsis thaliana protein match is: unknown protein (TAIR:AT1G07330.1); Has 887 Blast hits to 750 proteins in 151 species: Archae - 2; Bacteria - 63; Metazoa - 270; Fungi - 51; Plants - 111; Viruses - 6; Other Eukaryotes - 384 (source: NCBI BLink).
AT1G31580	1.48594	5.94798e-17	1.25144e-15	ECS1; Has 14 Blast hits to 14 proteins in 2 species: Archae - 0; Bacteria - 0; Metazoa - 0; Fungi - 0; Plants - 14; Viruses - 0; Other Eukaryotes - 0 (source: NCBI BLink).
AT5G16200	1.48577	4.02214e-06	2.45421e-05	50S ribosomal protein-related; BEST Arabidopsis thaliana protein match is: unknown protein (TAIR:AT1G66890.1); Has 1807 Blast hits to 1807 proteins in 277 species: Archae - 0; Bacteria - 0; Metazoa - 736; Fungi - 347; Plants - 385; Viruses - 0; Other Eukaryotes - 339 (source: NCBI BLink).
AT3G62600	1.48553	7.73864e-17	1.6076e-15	ATERDJ3B; FUNCTIONS IN: unfolded protein binding, heat shock protein binding; INVOLVED IN: protein folding, PAMP-induced immunity; LOCATED IN: plasma membrane, endoplasmic reticulum lumen; EXPRESSED IN: 23 plant structures; EXPRESSED DURING: 15 growth stages; CONTAINS InterPro DOMAIN/s: Molecular chaperone, heat shock protein, Hsp40, DnaJ (InterPro:IPR015609), HSP40/DnaJ peptide-binding (InterPro…
AT5G42860	1.48522	6.58634e-09	6.20211e-08	unknown protein; FUNCTIONS IN: molecular_function unknown; INVOLVED IN: biological_process unknown; LOCATED IN: plasma membrane; EXPRESSED IN: 19 plant structures; EXPRESSED DURING: 11 growth stages; BEST Arabidopsis thaliana protein match is: unknown protein (TAIR:AT1G45688.1); Has 1807 Blast hits to 1807 proteins in 277 species: Archae - 0; Bacteria - 0; Metazoa - 736; Fungi - 347; Plants - 385…
AT1G74310	1.48485	4.96673e-15	9.12901e-14	heat shock protein 101 (HSP101); FUNCTIONS IN: protein binding, ATPase activity, ATP binding; INVOLVED IN: response to high light intensity, response to hydrogen peroxide, response to heat, protein unfolding; EXPRESSED IN: 12 plant structures; EXPRESSED DURING: 6 growth stages; CONTAINS InterPro DOMAIN/s: Clp ATPase, C-terminal (InterPro:IPR019489), ATPase, AAA+ type, core (InterPro:IPR003593), A…
AT1G75390	1.4822	6.62394e-13	1.02394e-11	basic leucine-zipper 44 (bZIP44); FUNCTIONS IN: DNA binding, protein heterodimerization activity, sequence-specific DNA binding transcription factor activity; INVOLVED IN: regulation of transcription, DNA-dependent; LOCATED IN: chloroplast; CONTAINS InterPro DOMAIN/s: Basic-leucine zipper (bZIP) transcription factor (InterPro:IPR004827), bZIP transcription factor, bZIP-1 (InterPro:IPR011616); BES…
AT1G57560	1.48144	2.24194e-06	1.44073e-05	myb domain protein 50 (MYB50); CONTAINS InterPro DOMAIN/s: SANT, DNA-binding (InterPro:IPR001005), Homeodomain-like (InterPro:IPR009057), Myb, DNA-binding (InterPro:IPR014778), HTH transcriptional regulator, Myb-type, DNA-binding (InterPro:IPR017930), Homeodomain-related (InterPro:IPR012287), Myb transcription factor (InterPro:IPR015495); BEST Arabidopsis thaliana protein match is: myb domain pro…
AT3G43800	1.48121	2.42398e-12	3.51243e-11	glutathione S-transferase tau 27 (GSTU27); CONTAINS InterPro DOMAIN/s: Thioredoxin fold (InterPro:IPR012335), Glutathione S-transferase, C-terminal (InterPro:IPR004046), Glutathione S-transferase, C-terminal-like (InterPro:IPR010987), Glutathione S-transferase/chloride channel, C-terminal (InterPro:IPR017933), Glutathione S-transferase, N-terminal (InterPro:IPR004045), Thioredoxin-like fold (Inte…
AT4G12000	1.47959	8.12849e-10	8.65634e-09	SNARE associated Golgi protein family; CONTAINS InterPro DOMAIN/s: SNARE associated Golgi protein (InterPro:IPR015414); BEST Arabidopsis thaliana protein match is: SNARE associated Golgi protein family (TAIR:AT4G22850.1); Has 1565 Blast hits to 1562 proteins in 407 species: Archae - 8; Bacteria - 720; Metazoa - 121; Fungi - 35; Plants - 266; Viruses - 0; Other Eukaryotes - 415 (source: NCBI BLink…
AT2G26690	1.47957	7.14998e-17	1.49097e-15	Major facilitator superfamily protein; FUNCTIONS IN: transporter activity; INVOLVED IN: response to jasmonic acid stimulus, response to wounding; LOCATED IN: membrane; EXPRESSED IN: 22 plant structures; EXPRESSED DURING: 13 growth stages; CONTAINS InterPro DOMAIN/s: PTR2 family proton/oligopeptide symporter, conserved site (InterPro:IPR018456), Oligopeptide transporter (InterPro:IPR000109), Major…
AT2G36870	1.47851	2.76184e-15	5.17475e-14	xyloglucan endotransglucosylase/hydrolase 32 (XTH32); FUNCTIONS IN: hydrolase activity, acting on glycosyl bonds, hydrolase activity, hydrolyzing O-glycosyl compounds, xyloglucan:xyloglucosyl transferase activity; INVOLVED IN: carbohydrate metabolic process, cellular glucan metabolic process; LOCATED IN: endomembrane system, cell wall, apoplast; EXPRESSED IN: 19 plant structures; EXPRESSED DURING…
AT5G06530	1.4769	5.38507e-22	1.6633e-20	ABC-2 type transporter family protein; FUNCTIONS IN: ATPase activity, coupled to transmembrane movement of substances; LOCATED IN: plasma membrane; EXPRESSED IN: 23 plant structures; EXPRESSED DURING: 13 growth stages; CONTAINS InterPro DOMAIN/s: ATPase, AAA+ type, core (InterPro:IPR003593), ABC transporter-like (InterPro:IPR003439), ABC-2 type transporter (InterPro:IPR013525), ABC transporter, c…
AT4G31910	1.47617	2.88634e-23	9.92225e-22	HXXXD-type acyl-transferase family protein; FUNCTIONS IN: transferase activity, transferring acyl groups other than amino-acyl groups, transferase activity; INVOLVED IN: biological_process unknown; LOCATED IN: nucleus; EXPRESSED IN: 9 plant structures; EXPRESSED DURING: 6 growth stages; CONTAINS InterPro DOMAIN/s: Transferase (InterPro:IPR003480); BEST Arabidopsis thaliana protein match is: HXXXD…
AT1G05170	1.47356	3.54021e-12	5.01921e-11	Galactosyltransferase family protein; FUNCTIONS IN: transferase activity, transferring hexosyl groups, transferase activity, transferring glycosyl groups; INVOLVED IN: protein amino acid glycosylation; LOCATED IN: membrane; EXPRESSED IN: 14 plant structures; EXPRESSED DURING: 4 anthesis, C globular stage, 4 leaf senescence stage, petal differentiation and expansion stage, E expanded cotyledon sta…
AT4G36640	1.47333	3.40749e-14	5.8224e-13	Sec14p-like phosphatidylinositol transfer family protein; FUNCTIONS IN: transporter activity; INVOLVED IN: transport; LOCATED IN: intracellular; EXPRESSED IN: 23 plant structures; EXPRESSED DURING: 15 growth stages; CONTAINS InterPro DOMAIN/s: Cellular retinaldehyde-binding/triple function, C-terminal (InterPro:IPR001251), Cellular retinaldehyde-binding/triple function, N-terminal (InterPro:IPR00…
AT2G33580	1.47181	1.22889e-10	1.44753e-09	Protein kinase superfamily protein; FUNCTIONS IN: kinase activity; INVOLVED IN: protein amino acid phosphorylation, cell wall macromolecule catabolic process; LOCATED IN: plasma membrane; EXPRESSED IN: 21 plant structures; EXPRESSED DURING: 13 growth stages; CONTAINS InterPro DOMAIN/s: Peptidoglycan-binding lysin domain (InterPro:IPR018392), Protein kinase, catalytic domain (InterPro:IPR000719), …
AT4G37800	1.4704	8.77829e-15	1.58685e-13	xyloglucan endotransglucosylase/hydrolase 7 (XTH7); FUNCTIONS IN: hydrolase activity, acting on glycosyl bonds, xyloglucan:xyloglucosyl transferase activity, hydrolase activity, hydrolyzing O-glycosyl compounds; INVOLVED IN: carbohydrate metabolic process, cellular glucan metabolic process; LOCATED IN: endomembrane system, cell wall, apoplast; EXPRESSED IN: 17 plant structures; EXPRESSED DURING: …
AT3G02380	1.46959	2.43048e-16	4.93057e-15	CONSTANS-like 2 (COL2); FUNCTIONS IN: sequence-specific DNA binding transcription factor activity, zinc ion binding; INVOLVED IN: regulation of flower development; LOCATED IN: intracellular; EXPRESSED IN: 20 plant structures; EXPRESSED DURING: 13 growth stages; CONTAINS InterPro DOMAIN/s: CCT domain (InterPro:IPR010402), Zinc finger, B-box (InterPro:IPR000315); BEST Arabidopsis thaliana protein m…
AT2G35350	1.46863	4.83778e-12	6.76549e-11	poltergeist like 1 (PLL1); FUNCTIONS IN: phospholipid binding, protein serine/threonine phosphatase activity; INVOLVED IN: in 7 processes; LOCATED IN: plasma membrane; EXPRESSED IN: cultured cell; CONTAINS InterPro DOMAIN/s: Protein phosphatase 2C-related (InterPro:IPR001932), Protein phosphatase 2C, N-terminal (InterPro:IPR014045); BEST Arabidopsis thaliana protein match is: Protein phosphatase …
AT3G06070	1.46853	9.84615e-15	1.77149e-13	unknown protein; BEST Arabidopsis thaliana protein match is: unknown protein (TAIR:AT5G19190.1); Has 33 Blast hits to 33 proteins in 12 species: Archae - 0; Bacteria - 0; Metazoa - 1; Fungi - 0; Plants - 32; Viruses - 0; Other Eukaryotes - 0 (source: NCBI BLink).
AT1G11840	1.46803	3.60694e-15	6.71226e-14	glyoxalase I homolog (GLX1); FUNCTIONS IN: lactoylglutathione lyase activity, metal ion binding; INVOLVED IN: response to cadmium ion, carbohydrate metabolic process; LOCATED IN: peroxisome, plasma membrane, vacuole, chloroplast envelope; EXPRESSED IN: 27 plant structures; EXPRESSED DURING: 14 growth stages; CONTAINS InterPro DOMAIN/s: Glyoxalase I (InterPro:IPR004361), Glyoxalase I, conserved si…
AT1G27330	1.46797	0.000290582	0.00119222	Ribosome associated membrane protein RAMP4; CONTAINS InterPro DOMAIN/s: Ribosome associated membrane RAMP4 (InterPro:IPR010580); BEST Arabidopsis thaliana protein match is: Ribosome associated membrane protein RAMP4 (TAIR:AT1G27350.1); Has 348 Blast hits to 348 proteins in 106 species: Archae - 0; Bacteria - 0; Metazoa - 210; Fungi - 0; Plants - 100; Viruses - 0; Other Eukaryotes - 38 (source: NC…
AT4G33770	1.46587	1.47849e-17	3.30538e-16	Inositol 1,3,4-trisphosphate 5/6-kinase family protein; FUNCTIONS IN: inositol or phosphatidylinositol kinase activity, magnesium ion binding, inositol-1,3,4-trisphosphate 5/6-kinase activity, inositol tetrakisphosphate 1-kinase activity, ATP binding; INVOLVED IN: inositol trisphosphate metabolic process; LOCATED IN: intracellular; EXPRESSED IN: 21 plant structures; EXPRESSED DURING: 9 growth sta…
AT5G26230	1.4652	6.28888e-07	4.46388e-06	unknown protein; FUNCTIONS IN: molecular_function unknown; INVOLVED IN: biological_process unknown; LOCATED IN: chloroplast; EXPRESSED IN: 22 plant structures; EXPRESSED DURING: 13 growth stages; Has 1807 Blast hits to 1807 proteins in 277 species: Archae - 0; Bacteria - 0; Metazoa - 736; Fungi - 347; Plants - 385; Viruses - 0; Other Eukaryotes - 339 (source: NCBI BLink).
AT5G36925	1.46506	0.00316678	0.00986661	unknown protein; BEST Arabidopsis thaliana protein match is: unknown protein (TAIR:AT5G36920.1); Has 9 Blast hits to 9 proteins in 2 species: Archae - 0; Bacteria - 0; Metazoa - 0; Fungi - 0; Plants - 9; Viruses - 0; Other Eukaryotes - 0 (source: NCBI BLink).
AT5G45950	1.46475	1.59127e-14	2.80254e-13	GDSL-like Lipase/Acylhydrolase superfamily protein; FUNCTIONS IN: hydrolase activity, acting on ester bonds, carboxylesterase activity; INVOLVED IN: lipid metabolic process; LOCATED IN: endomembrane system; EXPRESSED IN: 20 plant structures; EXPRESSED DURING: 13 growth stages; CONTAINS InterPro DOMAIN/s: Lipase, GDSL (InterPro:IPR001087); BEST Arabidopsis thaliana protein match is: GDSL-like Lipa…
AT1G19180	1.46254	1.21714e-18	2.95422e-17	jasmonate-zim-domain protein 1 (JAZ1); CONTAINS InterPro DOMAIN/s: Tify (InterPro:IPR010399), CCT domain-like (InterPro:IPR018467); BEST Arabidopsis thaliana protein match is: TIFY domain/Divergent CCT motif family protein (TAIR:AT1G74950.1); Has 439 Blast hits to 432 proteins in 29 species: Archae - 0; Bacteria - 0; Metazoa - 0; Fungi - 0; Plants - 439; Viruses - 0; Other Eukaryotes - 0 (source:…
AT3G17070	1.46208	4.99637e-13	7.81909e-12	Peroxidase family protein; FUNCTIONS IN: peroxidase activity, heme binding; INVOLVED IN: response to oxidative stress, oxidation reduction; LOCATED IN: endomembrane system; EXPRESSED IN: guard cell; CONTAINS InterPro DOMAIN/s: Haem peroxidase (InterPro:IPR010255), Plant peroxidase (InterPro:IPR000823), Haem peroxidase, plant/fungal/bacterial (InterPro:IPR002016); BEST Arabidopsis thaliana protein…
AT1G18140	1.46172	6.54513e-12	9.04538e-11	laccase 1 (LAC1); FUNCTIONS IN: laccase activity; INVOLVED IN: oxidation reduction, lignin catabolic process; LOCATED IN: endomembrane system, apoplast; EXPRESSED IN: 12 plant structures; EXPRESSED DURING: 6 growth stages; CONTAINS InterPro DOMAIN/s: Multicopper oxidase, type 3 (InterPro:IPR011707), Laccase (InterPro:IPR017761), Multicopper oxidase, type 2 (InterPro:IPR011706), Cupredoxin (InterP…
AT2G39510	1.46139	5.47676e-12	7.63309e-11	nodulin MtN21 /EamA-like transporter family protein; FUNCTIONS IN: molecular_function unknown; INVOLVED IN: biological_process unknown; LOCATED IN: endomembrane system, membrane; EXPRESSED IN: 15 plant structures; EXPRESSED DURING: 6 growth stages; CONTAINS InterPro DOMAIN/s: Protein of unknown function DUF6, transmembrane (InterPro:IPR000620); BEST Arabidopsis thaliana protein match is: nodulin …
AT4G04020	1.45979	2.15817e-14	3.7527e-13	fibrillin (FIB); FUNCTIONS IN: structural molecule activity; INVOLVED IN: photoinhibition, response to cold, response to abscisic acid stimulus; LOCATED IN: in 8 components; EXPRESSED IN: fruit, guard cell, leaf; EXPRESSED DURING: seedling growth; CONTAINS InterPro DOMAIN/s: Plastid lipid-associated protein/fibrillin (InterPro:IPR006843); BEST Arabidopsis thaliana protein match is: Plastid-lipid …
AT1G73540	1.45824	3.03386e-14	5.21469e-13	nudix hydrolase homolog 21 (NUDT21); FUNCTIONS IN: hydrolase activity; INVOLVED IN: biological_process unknown; LOCATED IN: chloroplast; EXPRESSED IN: 24 plant structures; EXPRESSED DURING: 15 growth stages; CONTAINS InterPro DOMAIN/s: NUDIX hydrolase domain-like (InterPro:IPR015797), NUDIX hydrolase, conserved site (InterPro:IPR020084), NUDIX hydrolase domain (InterPro:IPR000086); BEST Arabidops…
AT3G25610	1.4574	3.82112e-17	8.21841e-16	ATPase E1-E2 type family protein / haloacid dehalogenase-like hydrolase family protein; FUNCTIONS IN: ATPase activity, coupled to transmembrane movement of ions, phosphorylative mechanism; INVOLVED IN: phospholipid transport, ATP biosynthetic process; LOCATED IN: plasma membrane; EXPRESSED IN: 12 plant structures; EXPRESSED DURING: 6 growth stages; CONTAINS InterPro DOMAIN/s: ATPase, P-type, phos…
AT4G14090	1.45635	0.000262073	0.00108614	UDP-Glycosyltransferase superfamily protein; FUNCTIONS IN: UDP-glycosyltransferase activity, UDP-glucosyltransferase activity, anthocyanin 5-O-glucosyltransferase activity; INVOLVED IN: metabolic process; LOCATED IN: mitochondrion; EXPRESSED IN: 14 plant structures; EXPRESSED DURING: 7 growth stages; CONTAINS InterPro DOMAIN/s: UDP-glucuronosyl/UDP-glucosyltransferase (InterPro:IPR002213); BEST A…
AT1G44100	1.45616	2.13252e-17	4.6847e-16	amino acid permease 5 (AAP5); CONTAINS InterPro DOMAIN/s: Amino acid transporter, transmembrane (InterPro:IPR013057); BEST Arabidopsis thaliana protein match is: amino acid permease 3 (TAIR:AT1G77380.1); Has 2256 Blast hits to 2241 proteins in 209 species: Archae - 0; Bacteria - 0; Metazoa - 536; Fungi - 289; Plants - 1230; Viruses - 0; Other Eukaryotes - 201 (source: NCBI BLink).
AT4G34050	1.45588	4.03174e-15	7.46894e-14	caffeoyl coenzyme A O-methyltransferase 1 (CCoAOMT1); FUNCTIONS IN: caffeoyl-CoA O-methyltransferase activity; INVOLVED IN: coumarin biosynthetic process, response to cadmium ion; LOCATED IN: cytosol; EXPRESSED IN: 24 plant structures; EXPRESSED DURING: 14 growth stages; CONTAINS InterPro DOMAIN/s: O-methyltransferase, family 3 (InterPro:IPR002935); BEST Arabidopsis thaliana protein match is: S-a…
AT1G35710	1.45387	6.59146e-13	1.01988e-11	Protein kinase family protein with leucine-rich repeat domain; FUNCTIONS IN: protein serine/threonine kinase activity, protein tyrosine kinase activity, protein kinase activity, ATP binding; INVOLVED IN: transmembrane receptor protein tyrosine kinase signaling pathway, protein amino acid phosphorylation; LOCATED IN: endomembrane system; EXPRESSED IN: 22 plant structures; EXPRESSED DURING: 13 grow…
AT5G57625	1.45054	2.31864e-18	5.52973e-17	CAP (Cysteine-rich secretory proteins, Antigen 5, and Pathogenesis-related 1 protein) superfamily protein; FUNCTIONS IN: molecular_function unknown; INVOLVED IN: biological_process unknown; LOCATED IN: endomembrane system, extracellular region; CONTAINS InterPro DOMAIN/s: Allergen V5/Tpx-1 related, conserved site (InterPro:IPR018244), Allergen V5/Tpx-1 related (InterPro:IPR001283), Ves allergen (…
AT5G35580	1.45043	8.62901e-10	9.15377e-09	Protein kinase superfamily protein; FUNCTIONS IN: protein serine/threonine kinase activity, protein kinase activity, kinase activity, ATP binding; INVOLVED IN: protein amino acid phosphorylation; LOCATED IN: cellular_component unknown; EXPRESSED IN: root, stamen; EXPRESSED DURING: 4 anthesis; CONTAINS InterPro DOMAIN/s: Protein kinase, catalytic domain (InterPro:IPR000719), Serine/threonine-prote…
AT5G64170	1.45011	2.47481e-17	5.40772e-16	dentin sialophosphoprotein-related; BEST Arabidopsis thaliana protein match is: unknown protein (TAIR:AT3G54500.2); Has 1807 Blast hits to 1807 proteins in 277 species: Archae - 0; Bacteria - 0; Metazoa - 736; Fungi - 347; Plants - 385; Viruses - 0; Other Eukaryotes - 339 (source: NCBI BLink).
AT5G46470	1.44875	2.9919e-17	6.50302e-16	RESISTANT TO P. SYRINGAE 6 (RPS6); FUNCTIONS IN: transmembrane receptor activity, nucleoside-triphosphatase activity, nucleotide binding, ATP binding; INVOLVED IN: defense response to bacterium, defense response; LOCATED IN: intrinsic to membrane; EXPRESSED IN: 22 plant structures; EXPRESSED DURING: 13 growth stages; CONTAINS InterPro DOMAIN/s: ATPase, AAA+ type, core (InterPro:IPR003593), NB-ARC…
AT2G43120	1.44762	7.36074e-11	8.87394e-10	RmlC-like cupins superfamily protein; FUNCTIONS IN: calmodulin binding; INVOLVED IN: biological_process unknown; LOCATED IN: plasma membrane; EXPRESSED IN: stem, flower; CONTAINS InterPro DOMAIN/s: Pirin, C-terminal (InterPro:IPR008778), Pirin (InterPro:IPR012093), Cupin, RmlC-type (InterPro:IPR011051), Pirin, N-terminal (InterPro:IPR003829); BEST Arabidopsis thaliana protein match is: pirin (TAI…
AT3G14210	1.44714	2.5019e-22	8.01387e-21	epithiospecifier modifier 1 (ESM1); FUNCTIONS IN: hydrolase activity, acting on ester bonds, carboxylesterase activity; INVOLVED IN: glucosinolate catabolic process, response to cold, defense response to bacterium, response to insect; LOCATED IN: in 8 components; EXPRESSED IN: 21 plant structures; EXPRESSED DURING: 14 growth stages; CONTAINS InterPro DOMAIN/s: Lipase, GDSL (InterPro:IPR001087); B…
AT2G15390	1.447	9.70957e-12	1.31423e-10	fucosyltransferase 4 (FUT4); FUNCTIONS IN: transferase activity, transferring glycosyl groups, fucosyltransferase activity; INVOLVED IN: cell wall biogenesis; LOCATED IN: endomembrane system, membrane; EXPRESSED IN: 13 plant structures; EXPRESSED DURING: 8 growth stages; CONTAINS InterPro DOMAIN/s: Xyloglucan fucosyltransferase (InterPro:IPR004938); BEST Arabidopsis thaliana protein match is: fuc…
AT5G59820	1.44583	1.06463e-05	5.96252e-05	RESPONSIVE TO HIGH LIGHT 41 (RHL41); FUNCTIONS IN: sequence-specific DNA binding transcription factor activity, zinc ion binding, nucleic acid binding; INVOLVED IN: in 11 processes; LOCATED IN: intracellular; EXPRESSED IN: 24 plant structures; EXPRESSED DURING: 13 growth stages; CONTAINS InterPro DOMAIN/s: Zinc finger, C2H2-like (InterPro:IPR015880), Zinc finger, C2H2-type (InterPro:IPR007087); B…
AT3G51450	1.44328	3.71339e-09	3.61912e-08	Calcium-dependent phosphotriesterase superfamily protein; FUNCTIONS IN: strictosidine synthase activity; INVOLVED IN: alkaloid biosynthetic process, biosynthetic process; LOCATED IN: endomembrane system; EXPRESSED IN: 22 plant structures; EXPRESSED DURING: 13 growth stages; CONTAINS InterPro DOMAIN/s: Strictosidine synthase (InterPro:IPR004141), Strictosidine synthase, conserved region (InterPro:…
AT3G16410	1.44291	4.00457e-17	8.57928e-16	nitrile specifier protein 4 (NSP4); CONTAINS InterPro DOMAIN/s: Galactose oxidase/kelch, beta-propeller (InterPro:IPR011043), Kelch repeat type 1 (InterPro:IPR006652), Mannose-binding lectin (InterPro:IPR001229), Kelch-type beta propeller (InterPro:IPR015915); BEST Arabidopsis thaliana protein match is: nitrile specifier protein 1 (TAIR:AT3G16400.2); Has 13279 Blast hits to 7146 proteins in 431 s…
AT1G04350	1.44246	1.54018e-17	3.4293e-16	2-oxoglutarate (2OG) and Fe(II)-dependent oxygenase superfamily protein; CONTAINS InterPro DOMAIN/s: Oxoglutarate/iron-dependent oxygenase (InterPro:IPR005123); BEST Arabidopsis thaliana protein match is: 2-oxoglutarate (2OG) and Fe(II)-dependent oxygenase superfamily protein (TAIR:AT5G59540.1); Has 8112 Blast hits to 8080 proteins in 977 species: Archae - 0; Bacteria - 1066; Metazoa - 116; Fungi…
AT3G47430	1.44088	8.27446e-15	1.50239e-13	peroxin 11B (PEX11B); CONTAINS InterPro DOMAIN/s: Peroxisomal biogenesis factor 11 (InterPro:IPR008733); BEST Arabidopsis thaliana protein match is: peroxin 11A (TAIR:AT1G47750.1); Has 320 Blast hits to 320 proteins in 112 species: Archae - 0; Bacteria - 0; Metazoa - 77; Fungi - 85; Plants - 134; Viruses - 0; Other Eukaryotes - 24 (source: NCBI BLink).
AT1G01140	1.4387	5.61406e-14	9.4229e-13	CBL-interacting protein kinase 9 (CIPK9); FUNCTIONS IN: protein serine/threonine kinase activity, protein kinase activity, kinase activity, ATP binding; INVOLVED IN: in 6 processes; EXPRESSED IN: 23 plant structures; EXPRESSED DURING: 15 growth stages; CONTAINS InterPro DOMAIN/s: Protein kinase, ATP binding site (InterPro:IPR017441), NAF/FISL domain (InterPro:IPR018451), Serine/threonine-protein …
AT4G27520	1.43867	1.32639e-14	2.35878e-13	early nodulin-like protein 2 (ENODL2); FUNCTIONS IN: electron carrier activity, copper ion binding; LOCATED IN: in 6 components; EXPRESSED IN: 24 plant structures; EXPRESSED DURING: 13 growth stages; CONTAINS InterPro DOMAIN/s: Plastocyanin-like (InterPro:IPR003245), Cupredoxin (InterPro:IPR008972); BEST Arabidopsis thaliana protein match is: early nodulin-like protein 1 (TAIR:AT5G53870.1); Has 1…
AT1G65450	1.43803	1.2253e-11	1.63825e-10	HXXXD-type acyl-transferase family protein; FUNCTIONS IN: transferase activity, transferring acyl groups other than amino-acyl groups, transferase activity; INVOLVED IN: biological_process unknown; LOCATED IN: cellular_component unknown; EXPRESSED IN: 19 plant structures; EXPRESSED DURING: 11 growth stages; CONTAINS InterPro DOMAIN/s: Transferase (InterPro:IPR003480); BEST Arabidopsis thaliana pr…
AT1G53470	1.43758	1.14368e-11	1.53537e-10	mechanosensitive channel of small conductance-like 4 (MSL4); INVOLVED IN: transmembrane transport; LOCATED IN: plasma membrane, membrane; CONTAINS InterPro DOMAIN/s: Membrane protein, At2g17000, predicted (InterPro:IPR016688), Mechanosensitive ion channel MscS (InterPro:IPR006685), Like-Sm ribonucleoprotein (LSM)-related domain (InterPro:IPR010920); BEST Arabidopsis thaliana protein match is: mec…
AT5G45280	1.43707	1.47086e-21	4.43471e-20	Pectinacetylesterase family protein; FUNCTIONS IN: carboxylesterase activity; INVOLVED IN: biological_process unknown; LOCATED IN: cell wall; EXPRESSED IN: 22 plant structures; EXPRESSED DURING: 13 growth stages; CONTAINS InterPro DOMAIN/s: Pectinacetylesterase (InterPro:IPR004963); BEST Arabidopsis thaliana protein match is: Pectinacetylesterase family protein (TAIR:AT4G19410.2); Has 552 Blast h…
AT5G47640	1.43654	8.70882e-19	2.14548e-17	nuclear factor Y, subunit B2 (NF-YB2); FUNCTIONS IN: sequence-specific DNA binding transcription factor activity; INVOLVED IN: regulation of transcription, DNA-dependent; LOCATED IN: nucleus, intracellular; EXPRESSED IN: 23 plant structures; EXPRESSED DURING: 13 growth stages; CONTAINS InterPro DOMAIN/s: Transcription factor, CBFA/NFYB, DNA topoisomerase (InterPro:IPR003957), Transcription factor…
AT5G22300	1.43577	3.21196e-14	5.50929e-13	nitrilase 4 (NIT4); CONTAINS InterPro DOMAIN/s: Nitrilase/cyanide hydratase and apolipoprotein N-acyltransferase (InterPro:IPR003010), Nitrilase/cyanide hydratase, conserved site (InterPro:IPR000132); BEST Arabidopsis thaliana protein match is: nitrilase 3 (TAIR:AT3G44320.1); Has 7653 Blast hits to 7575 proteins in 1747 species: Archae - 162; Bacteria - 5078; Metazoa - 407; Fungi - 539; Plants - …
AT2G32540	1.43575	1.3292e-15	2.54266e-14	cellulose synthase-like B4 (CSLB04); FUNCTIONS IN: cellulose synthase activity, transferase activity, transferring glycosyl groups, transferase activity; INVOLVED IN: cellulose biosynthetic process, polysaccharide biosynthetic process; LOCATED IN: membrane; CONTAINS InterPro DOMAIN/s: Cellulose synthase (InterPro:IPR005150); BEST Arabidopsis thaliana protein match is: cellulose synthase-like B3 (…
AT5G25220	1.43527	2.22509e-21	6.57602e-20	KNOTTED1-like homeobox gene 3 (KNAT3); FUNCTIONS IN: transcription activator activity, sequence-specific DNA binding transcription factor activity; INVOLVED IN: response to light stimulus, detection of cytokinin stimulus, cellular response to cytokine stimulus; LOCATED IN: cytosol, nucleus; EXPRESSED IN: 35 plant structures; EXPRESSED DURING: 13 growth stages; CONTAINS InterPro DOMAIN/s: ELK (Int…
AT5G26920	1.43467	5.94035e-11	7.24661e-10	Cam-binding protein 60-like G (CBP60G); CONTAINS InterPro DOMAIN/s: Calmodulin binding protein-like (InterPro:IPR012416); BEST Arabidopsis thaliana protein match is: Calmodulin-binding protein (TAIR:AT4G25800.2); Has 271 Blast hits to 271 proteins in 14 species: Archae - 0; Bacteria - 0; Metazoa - 0; Fungi - 0; Plants - 271; Viruses - 0; Other Eukaryotes - 0 (source: NCBI BLink).
AT1G17020	1.43303	1.86101e-09	1.88882e-08	senescence-related gene 1 (SRG1); CONTAINS InterPro DOMAIN/s: Oxoglutarate/iron-dependent oxygenase (InterPro:IPR005123); BEST Arabidopsis thaliana protein match is: 2-oxoglutarate (2OG) and Fe(II)-dependent oxygenase superfamily protein (TAIR:AT1G17010.1); Has 8560 Blast hits to 8517 proteins in 996 species: Archae - 0; Bacteria - 1133; Metazoa - 115; Fungi - 988; Plants - 4970; Viruses - 0; Oth…
AT3G05937	1.43296	9.7012e-08	7.85272e-07	unknown protein; Has 30201 Blast hits to 17322 proteins in 780 species: Archae - 12; Bacteria - 1396; Metazoa - 17338; Fungi - 3422; Plants - 5037; Viruses - 0; Other Eukaryotes - 2996 (source: NCBI BLink).
AT1G28470	1.43292	1.46921e-07	1.15512e-06	NAC domain containing protein 10 (NAC010); CONTAINS InterPro DOMAIN/s: No apical meristem (NAM) protein (InterPro:IPR003441); BEST Arabidopsis thaliana protein match is: NAC domain containing protein 73 (TAIR:AT4G28500.1); Has 2334 Blast hits to 2329 proteins in 68 species: Archae - 0; Bacteria - 0; Metazoa - 0; Fungi - 0; Plants - 2334; Viruses - 0; Other Eukaryotes - 0 (source: NCBI BLink).
AT1G79110	1.43237	3.26394e-11	4.12879e-10	zinc ion binding; FUNCTIONS IN: zinc ion binding; EXPRESSED IN: 24 plant structures; EXPRESSED DURING: 15 growth stages; CONTAINS InterPro DOMAIN/s: Zinc finger, RING-type (InterPro:IPR001841); BEST Arabidopsis thaliana protein match is: SBP (S-ribonuclease binding protein) family protein (TAIR:AT3G12920.1); Has 30201 Blast hits to 17322 proteins in 780 species: Archae - 12; Bacteria - 1396; Meta…
AT2G32100	1.42917	1.88139e-14	3.29234e-13	ovate family protein 16 (OFP16); CONTAINS InterPro DOMAIN/s: Protein of unknown function DUF623 (InterPro:IPR006458); BEST Arabidopsis thaliana protein match is: ovate family protein 12 (TAIR:AT1G05420.1); Has 251 Blast hits to 251 proteins in 22 species: Archae - 0; Bacteria - 16; Metazoa - 0; Fungi - 0; Plants - 235; Viruses - 0; Other Eukaryotes - 0 (source: NCBI BLink).
AT3G62260	1.4287	3.60865e-11	4.52652e-10	Protein phosphatase 2C family protein; FUNCTIONS IN: protein serine/threonine phosphatase activity, catalytic activity; INVOLVED IN: protein amino acid dephosphorylation; LOCATED IN: protein serine/threonine phosphatase complex; EXPRESSED IN: 22 plant structures; EXPRESSED DURING: 12 growth stages; CONTAINS InterPro DOMAIN/s: Protein phosphatase 2C, manganese/magnesium aspartate binding site (Int…
AT5G63850	1.4282	7.1634e-16	1.39963e-14	amino acid permease 4 (AAP4); CONTAINS InterPro DOMAIN/s: Amino acid transporter, transmembrane (InterPro:IPR013057); BEST Arabidopsis thaliana protein match is: amino acid permease 2 (TAIR:AT5G09220.1); Has 1807 Blast hits to 1807 proteins in 277 species: Archae - 0; Bacteria - 0; Metazoa - 736; Fungi - 347; Plants - 385; Viruses - 0; Other Eukaryotes - 339 (source: NCBI BLink).
AT1G66880	1.42808	2.96219e-10	3.32477e-09	Protein kinase superfamily protein; FUNCTIONS IN: protein serine/threonine kinase activity, protein kinase activity, ATP binding; INVOLVED IN: protein amino acid phosphorylation; LOCATED IN: plasma membrane; EXPRESSED IN: 21 plant structures; EXPRESSED DURING: 13 growth stages; CONTAINS InterPro DOMAIN/s: Protein kinase, ATP binding site (InterPro:IPR017441), Serine/threonine-protein kinase domai…
AT5G42830	1.42771	8.62765e-08	7.0427e-07	HXXXD-type acyl-transferase family protein; FUNCTIONS IN: transferase activity, transferring acyl groups other than amino-acyl groups, transferase activity; INVOLVED IN: biological_process unknown; LOCATED IN: cellular_component unknown; EXPRESSED IN: 17 plant structures; EXPRESSED DURING: 12 growth stages; CONTAINS InterPro DOMAIN/s: Transferase (InterPro:IPR003480); BEST Arabidopsis thaliana pr…
AT3G22060	1.42723	1.12011e-09	1.16639e-08	Receptor-like protein kinase-related family protein; FUNCTIONS IN: molecular_function unknown; INVOLVED IN: response to abscisic acid stimulus; LOCATED IN: cell wall, vacuole; EXPRESSED IN: 17 plant structures; EXPRESSED DURING: 9 growth stages; CONTAINS InterPro DOMAIN/s: Protein of unknown function DUF26 (InterPro:IPR002902); BEST Arabidopsis thaliana protein match is: Domain of unknown functio…
AT2G37710	1.42637	1.27449e-15	2.44083e-14	receptor lectin kinase (RLK); FUNCTIONS IN: kinase activity; INVOLVED IN: response to salicylic acid stimulus; LOCATED IN: plasma membrane; EXPRESSED IN: 23 plant structures; EXPRESSED DURING: 13 growth stages; CONTAINS InterPro DOMAIN/s: Legume lectin, beta chain (InterPro:IPR001220), Protein kinase, ATP binding site (InterPro:IPR017441), Serine/threonine-protein kinase-like domain (InterPro:IPR…
AT1G79550	1.42574	1.89622e-14	3.31476e-13	phosphoglycerate kinase (PGK); FUNCTIONS IN: phosphoglycerate kinase activity; INVOLVED IN: glycolysis; LOCATED IN: cytosol, apoplast, plasma membrane, nucleus, membrane; EXPRESSED IN: 26 plant structures; EXPRESSED DURING: 15 growth stages; CONTAINS InterPro DOMAIN/s: Phosphoglycerate kinase, N-terminal (InterPro:IPR015824), Phosphoglycerate kinase (InterPro:IPR001576), Phosphoglycerate kinase, …
AT4G17470	1.42461	9.93222e-09	9.16374e-08	alpha/beta-Hydrolases superfamily protein; FUNCTIONS IN: palmitoyl-(protein) hydrolase activity; INVOLVED IN: protein modification process; LOCATED IN: endomembrane system; EXPRESSED IN: 11 plant structures; EXPRESSED DURING: LP.06 six leaves visible, LP.04 four leaves visible, C globular stage, petal differentiation and expansion stage; CONTAINS InterPro DOMAIN/s: Palmitoyl protein thioesterase …
AT5G56010	1.42448	1.45755e-13	2.37368e-12	heat shock protein 81-3 (HSP81-3); FUNCTIONS IN: unfolded protein binding, ATP binding; INVOLVED IN: protein folding, response to heat, cellular response to calcium ion; LOCATED IN: cytosol, nucleolus, plasma membrane, membrane; EXPRESSED IN: 6 plant structures; EXPRESSED DURING: seed development stages; CONTAINS InterPro DOMAIN/s: Chaperone protein htpG (InterPro:IPR001404), Heat shock protein H…
AT1G74360	1.42354	1.51552e-14	2.68352e-13	Leucine-rich repeat protein kinase family protein; FUNCTIONS IN: protein serine/threonine kinase activity, protein kinase activity, ATP binding; INVOLVED IN: transmembrane receptor protein tyrosine kinase signaling pathway, protein amino acid phosphorylation; LOCATED IN: mitochondrion; EXPRESSED IN: 15 plant structures; EXPRESSED DURING: 9 growth stages; CONTAINS InterPro DOMAIN/s: Protein kinase…
AT5G14640	1.42352	5.38656e-19	1.35547e-17	shaggy-like kinase 13 (SK13); FUNCTIONS IN: protein serine/threonine kinase activity, protein kinase activity, ATP binding; INVOLVED IN: response to salt stress, hyperosmotic response; LOCATED IN: cytosol; EXPRESSED IN: 24 plant structures; EXPRESSED DURING: 13 growth stages; CONTAINS InterPro DOMAIN/s: Protein kinase, ATP binding site (InterPro:IPR017441), Protein kinase, catalytic domain (Inter…
AT1G14130	1.42271	1.87363e-12	2.73666e-11	2-oxoglutarate (2OG) and Fe(II)-dependent oxygenase superfamily protein; FUNCTIONS IN: oxidoreductase activity, acting on paired donors, with incorporation or reduction of molecular oxygen, 2-oxoglutarate as one donor, and incorporation of one atom each of oxygen into both donors, oxidoreductase activity; INVOLVED IN: biological_process unknown; LOCATED IN: nucleus; EXPRESSED IN: 23 plant structu…
AT5G40690	1.42233	2.9064e-16	5.88152e-15	CONTAINS InterPro DOMAIN/s: EF-Hand 1, calcium-binding site (InterPro:IPR018247); BEST Arabidopsis thaliana protein match is: unknown protein (TAIR:AT2G41730.1); Has 1807 Blast hits to 1807 proteins in 277 species: Archae - 0; Bacteria - 0; Metazoa - 736; Fungi - 347; Plants - 385; Viruses - 0; Other Eukaryotes - 339 (source: NCBI BLink).
AT4G24700	1.4223	3.29937e-06	2.05128e-05	unknown protein; Has 20 Blast hits to 20 proteins in 7 species: Archae - 0; Bacteria - 0; Metazoa - 0; Fungi - 0; Plants - 20; Viruses - 0; Other Eukaryotes - 0 (source: NCBI BLink).
AT4G34390	1.42168	2.78785e-22	8.86072e-21	extra-large GTP-binding protein 2 (XLG2); FUNCTIONS IN: guanyl nucleotide binding, signal transducer activity; INVOLVED IN: in 7 processes; LOCATED IN: nucleus; EXPRESSED IN: 28 plant structures; EXPRESSED DURING: 13 growth stages; CONTAINS InterPro DOMAIN/s: Guanine nucleotide binding protein (G-protein), alpha subunit (InterPro:IPR001019), G protein alpha subunit, helical insertion (InterPro:IP…
AT1G08250	1.42106	8.54338e-09	7.95381e-08	arogenate dehydratase 6 (ADT6); FUNCTIONS IN: arogenate dehydratase activity, prephenate dehydratase activity; INVOLVED IN: L-phenylalanine biosynthetic process; LOCATED IN: chloroplast; EXPRESSED IN: 21 plant structures; EXPRESSED DURING: 13 growth stages; CONTAINS InterPro DOMAIN/s: Prephenate dehydratase (InterPro:IPR001086), Prephenate dehydratase, conserved site (InterPro:IPR018528); BEST Ar…
AT2G24170	1.42083	3.98636e-14	6.78095e-13	Endomembrane protein 70 protein family; LOCATED IN: endomembrane system, integral to membrane; EXPRESSED IN: 21 plant structures; EXPRESSED DURING: 13 growth stages; CONTAINS InterPro DOMAIN/s: Nonaspanin (TM9SF) (InterPro:IPR004240); BEST Arabidopsis thaliana protein match is: Endomembrane protein 70 protein family (TAIR:AT5G10840.1); Has 1577 Blast hits to 1550 proteins in 327 species: Archae -…
AT5G53590	1.42018	1.32802e-06	8.89608e-06	SAUR-like auxin-responsive protein family ; CONTAINS InterPro DOMAIN/s: Auxin responsive SAUR protein (InterPro:IPR003676); BEST Arabidopsis thaliana protein match is: SAUR-like auxin-responsive protein family (TAIR:AT4G00880.1); Has 35333 Blast hits to 34131 proteins in 2444 species: Archae - 798; Bacteria - 22429; Metazoa - 974; Fungi - 991; Plants - 531; Viruses - 0; Other Eukaryotes - 9610 (s…
AT5G01640	1.41802	9.45918e-05	0.000437102	prenylated RAB acceptor 1.B5 (PRA1.B5); CONTAINS InterPro DOMAIN/s: Prenylated rab acceptor PRA1 (InterPro:IPR004895); BEST Arabidopsis thaliana protein match is: prenylated RAB acceptor 1.B4 (TAIR:AT2G38360.1); Has 1807 Blast hits to 1807 proteins in 277 species: Archae - 0; Bacteria - 0; Metazoa - 736; Fungi - 347; Plants - 385; Viruses - 0; Other Eukaryotes - 339 (source: NCBI BLink).
AT5G47990	1.41773	3.23294e-17	6.98996e-16	cytochrome P450, family 705, subfamily A, polypeptide 5 (CYP705A5); FUNCTIONS IN: oxygen binding, thalian-diol desaturase activity; INVOLVED IN: thalianol metabolic process, root development; LOCATED IN: endoplasmic reticulum; EXPRESSED IN: hypocotyl, root, callus; CONTAINS InterPro DOMAIN/s: Cytochrome P450 (InterPro:IPR001128), Cytochrome P450, conserved site (InterPro:IPR017972), Cytochrome P4…
AT4G30490	1.41735	2.69214e-17	5.85924e-16	AFG1-like ATPase family protein; FUNCTIONS IN: ATPase activity, ATP binding; INVOLVED IN: biological_process unknown; EXPRESSED IN: 23 plant structures; EXPRESSED DURING: 15 growth stages; CONTAINS InterPro DOMAIN/s: ATPase, AFG1-like (InterPro:IPR005654); BEST Arabidopsis thaliana protein match is: AFG1-like ATPase family protein (TAIR:AT4G28070.2); Has 30201 Blast hits to 17322 proteins in 780 …
AT5G60890	1.41662	3.83141e-18	9.03268e-17	myb domain protein 34 (MYB34); FUNCTIONS IN: DNA binding, transcription activator activity, kinase activity, sequence-specific DNA binding transcription factor activity; INVOLVED IN: tryptophan biosynthetic process, response to jasmonic acid stimulus, defense response to insect, cellular response to sulfur starvation, indole glucosinolate biosynthetic process; LOCATED IN: nucleus; EXPRESSED IN: 6…
AT3G60900	1.41489	2.19773e-08	1.93636e-07	FASCICLIN-like arabinogalactan-protein 10 (FLA10); LOCATED IN: anchored to plasma membrane, plasma membrane, anchored to membrane; EXPRESSED IN: 17 plant structures; EXPRESSED DURING: 8 growth stages; CONTAINS InterPro DOMAIN/s: FAS1 domain (InterPro:IPR000782); BEST Arabidopsis thaliana protein match is: FASCICLIN-like arabinogalactan protein 8 (TAIR:AT2G45470.1); Has 12874 Blast hits to 6768 pr…
AT1G69490	1.4146	8.09021e-14	1.34553e-12	NAC-like, activated by AP3/PI (NAP); CONTAINS InterPro DOMAIN/s: No apical meristem (NAM) protein (InterPro:IPR003441); BEST Arabidopsis thaliana protein match is: NAC domain containing protein 25 (TAIR:AT1G61110.1); Has 3046 Blast hits to 3040 proteins in 76 species: Archae - 0; Bacteria - 0; Metazoa - 0; Fungi - 0; Plants - 3046; Viruses - 0; Other Eukaryotes - 0 (source: NCBI BLink).
AT1G74020	1.41409	2.36167e-18	5.61605e-17	strictosidine synthase 2 (SS2); INVOLVED IN: response to jasmonic acid stimulus, response to wounding; LOCATED IN: plasma membrane, vacuole; EXPRESSED IN: 24 plant structures; EXPRESSED DURING: 13 growth stages; CONTAINS InterPro DOMAIN/s: Strictosidine synthase, conserved region (InterPro:IPR018119), Strictosidine synthase (InterPro:IPR004141), Six-bladed beta-propeller, TolB-like (InterPro:IPR0…
AT3G16860	1.41361	3.33346e-13	5.3077e-12	COBRA-like protein 8 precursor (COBL8); CONTAINS InterPro DOMAIN/s: Glycosyl-phosphatidyl inositol-anchored, plant (InterPro:IPR006918); BEST Arabidopsis thaliana protein match is: COBRA-like protein-7 precursor (TAIR:AT4G16120.1); Has 377 Blast hits to 368 proteins in 29 species: Archae - 0; Bacteria - 0; Metazoa - 0; Fungi - 0; Plants - 377; Viruses - 0; Other Eukaryotes - 0 (source: NCBI BLink…
AT2G37380	1.41354	5.2074e-06	3.10029e-05	unknown protein; BEST Arabidopsis thaliana protein match is: unknown protein (TAIR:AT2G39370.1); Has 1284 Blast hits to 422 proteins in 114 species: Archae - 0; Bacteria - 90; Metazoa - 125; Fungi - 151; Plants - 136; Viruses - 0; Other Eukaryotes - 782 (source: NCBI BLink).
AT4G13930	1.41321	1.0019e-13	1.65127e-12	serine hydroxymethyltransferase 4 (SHM4); FUNCTIONS IN: pyridoxal phosphate binding, glycine hydroxymethyltransferase activity, catalytic activity; INVOLVED IN: response to cadmium ion, glycine metabolic process, L-serine metabolic process; LOCATED IN: cytosol, plasma membrane, membrane; EXPRESSED IN: 9 plant structures; EXPRESSED DURING: seedling growth, seed development stages; CONTAINS InterPr…
AT2G37670	1.41269	2.02766e-09	2.04659e-08	Transducin/WD40 repeat-like superfamily protein; CONTAINS InterPro DOMAIN/s: WD40 repeat 2 (InterPro:IPR019782), WD40 repeat, conserved site (InterPro:IPR019775), WD40 repeat (InterPro:IPR001680), G-protein beta WD-40 repeat, region (InterPro:IPR020472), WD40 repeat-like-containing domain (InterPro:IPR011046), WD40-repeat-containing domain (InterPro:IPR017986), WD40/YVTN repeat-like-containing do…
AT2G38750	1.4125	4.64091e-16	9.23238e-15	annexin 4 (ANNAT4); FUNCTIONS IN: calcium-dependent phospholipid binding, calcium ion binding; INVOLVED IN: in 6 processes; LOCATED IN: cell surface; EXPRESSED IN: 21 plant structures; EXPRESSED DURING: 14 growth stages; CONTAINS InterPro DOMAIN/s: Annexin like protein (InterPro:IPR015472), Annexin repeat (InterPro:IPR018502), Annexin (InterPro:IPR001464); BEST Arabidopsis thaliana protein match …
AT5G39050	1.41129	3.0719e-15	5.74259e-14	HXXXD-type acyl-transferase family protein; FUNCTIONS IN: transferase activity, transferring acyl groups other than amino-acyl groups, transferase activity; INVOLVED IN: biological_process unknown; LOCATED IN: cellular_component unknown; EXPRESSED IN: 21 plant structures; EXPRESSED DURING: 13 growth stages; CONTAINS InterPro DOMAIN/s: Transferase (InterPro:IPR003480); BEST Arabidopsis thaliana pr…
AT2G23430	1.41081	3.25097e-10	3.63401e-09	ICK1; CONTAINS InterPro DOMAIN/s: Cyclin-dependent kinase inhibitor (InterPro:IPR003175), Cyclin-dependent kinase inhibitor, plant (InterPro:IPR016701); BEST Arabidopsis thaliana protein match is: KIP-related protein 2 (TAIR:AT3G50630.1); Has 507 Blast hits to 479 proteins in 88 species: Archae - 0; Bacteria - 19; Metazoa - 119; Fungi - 13; Plants - 208; Viruses - 0; Other Eukaryotes - 148 (sourc…
AT2G18690	1.41061	6.37291e-14	1.06639e-12	unknown protein; FUNCTIONS IN: molecular_function unknown; INVOLVED IN: biological_process unknown; LOCATED IN: membrane; EXPRESSED IN: 17 plant structures; EXPRESSED DURING: 9 growth stages; CONTAINS InterPro DOMAIN/s: Protein of unknown function DUF975 (InterPro:IPR010380); BEST Arabidopsis thaliana protein match is: unknown protein (TAIR:AT2G18680.1); Has 213 Blast hits to 211 proteins in 20 s…
AT1G71480	1.41048	5.45789e-13	8.517e-12	Nuclear transport factor 2 (NTF2) family protein; FUNCTIONS IN: protein transporter activity; INVOLVED IN: transport, protein import into nucleus; LOCATED IN: chloroplast thylakoid membrane, intracellular, nucleus, chloroplast; EXPRESSED IN: 22 plant structures; EXPRESSED DURING: 13 growth stages; CONTAINS InterPro DOMAIN/s: Nuclear transport factor 2 (InterPro:IPR002075); BEST Arabidopsis thalia…
AT4G19450	1.41031	2.23811e-18	5.35322e-17	Major facilitator superfamily protein; FUNCTIONS IN: molecular_function unknown; INVOLVED IN: biological_process unknown; LOCATED IN: endomembrane system; EXPRESSED IN: 22 plant structures; EXPRESSED DURING: 13 growth stages; CONTAINS InterPro DOMAIN/s: Nodulin-like (InterPro:IPR010658), Major facilitator superfamily, general substrate transporter (InterPro:IPR016196); BEST Arabidopsis thaliana p…
AT3G54390	1.41008	1.09911e-10	1.30307e-09	sequence-specific DNA binding transcription factors; FUNCTIONS IN: sequence-specific DNA binding transcription factor activity; INVOLVED IN: regulation of transcription; LOCATED IN: cellular_component unknown; EXPRESSED IN: 20 plant structures; EXPRESSED DURING: 9 growth stages; BEST Arabidopsis thaliana protein match is: aspartate/glutamate/uridylate kinase family protein (TAIR:AT3G10030.1); Has…
AT5G41900	1.40869	5.18142e-08	4.37069e-07	alpha/beta-Hydrolases superfamily protein; FUNCTIONS IN: hydrolase activity; LOCATED IN: endomembrane system; EXPRESSED IN: 9 plant structures; EXPRESSED DURING: 4 anthesis, C globular stage, petal differentiation and expansion stage, LP.08 eight leaves visible; CONTAINS InterPro DOMAIN/s: Alpha/beta hydrolase fold-1 (InterPro:IPR000073); BEST Arabidopsis thaliana protein match is: alpha/beta-Hyd…
AT2G23290	1.40816	1.03663e-17	2.36582e-16	myb domain protein 70 (MYB70); CONTAINS InterPro DOMAIN/s: SANT, DNA-binding (InterPro:IPR001005), Homeodomain-like (InterPro:IPR009057), Myb, DNA-binding (InterPro:IPR014778), HTH transcriptional regulator, Myb-type, DNA-binding (InterPro:IPR017930), Homeodomain-related (InterPro:IPR012287), Myb transcription factor (InterPro:IPR015495); BEST Arabidopsis thaliana protein match is: myb domain pro…
AT4G14465	1.40786	6.72111e-12	9.28078e-11	AT-hook motif nuclear-localized protein 20 (AHL20); CONTAINS InterPro DOMAIN/s: Protein of unknown function DUF296 (InterPro:IPR005175), Predicted AT-hook DNA-binding (InterPro:IPR014476); BEST Arabidopsis thaliana protein match is: AT-hook motif nuclear-localized protein 19 (TAIR:AT3G04570.1); Has 30201 Blast hits to 17322 proteins in 780 species: Archae - 12; Bacteria - 1396; Metazoa - 17338; F…
AT4G16660	1.40659	2.91609e-14	5.03331e-13	heat shock protein 70 (Hsp 70) family protein; FUNCTIONS IN: ATP binding; LOCATED IN: plasma membrane, chloroplast; EXPRESSED IN: 24 plant structures; EXPRESSED DURING: 13 growth stages; CONTAINS InterPro DOMAIN/s: Heat shock protein 70, conserved site (InterPro:IPR018181), Heat shock protein Hsp70 (InterPro:IPR001023), Heat shock protein 70 (InterPro:IPR013126); BEST Arabidopsis thaliana protein…
AT4G01440	1.40609	2.27702e-12	3.31408e-11	nodulin MtN21 /EamA-like transporter family protein; LOCATED IN: endomembrane system, membrane; EXPRESSED IN: 21 plant structures; EXPRESSED DURING: 13 growth stages; CONTAINS InterPro DOMAIN/s: Protein of unknown function DUF6, transmembrane (InterPro:IPR000620); BEST Arabidopsis thaliana protein match is: nodulin MtN21 /EamA-like transporter family protein (TAIR:AT4G01450.2); Has 3147 Blast hit…
AT4G05100	1.40577	1.12039e-06	7.59809e-06	myb domain protein 74 (MYB74); CONTAINS InterPro DOMAIN/s: SANT, DNA-binding (InterPro:IPR001005), Homeodomain-like (InterPro:IPR009057), Myb, DNA-binding (InterPro:IPR014778), HTH transcriptional regulator, Myb-type, DNA-binding (InterPro:IPR017930), Homeodomain-related (InterPro:IPR012287), Myb transcription factor (InterPro:IPR015495); BEST Arabidopsis thaliana protein match is: MYB-like 102 (…
AT3G20470	1.4017	2.06421e-11	2.67501e-10	glycine-rich protein 5 (GRP5); Has 299218 Blast hits to 51775 proteins in 2622 species: Archae - 740; Bacteria - 86710; Metazoa - 106696; Fungi - 19777; Plants - 26257; Viruses - 3929; Other Eukaryotes - 55109 (source: NCBI BLink).
AT5G62140	1.40122	7.8895e-10	8.42367e-09	unknown protein; FUNCTIONS IN: molecular_function unknown; INVOLVED IN: biological_process unknown; LOCATED IN: chloroplast; EXPRESSED IN: 19 plant structures; EXPRESSED DURING: 13 growth stages; Has 60 Blast hits to 60 proteins in 24 species: Archae - 0; Bacteria - 14; Metazoa - 0; Fungi - 0; Plants - 45; Viruses - 0; Other Eukaryotes - 1 (source: NCBI BLink).
AT2G46600	1.40118	3.54127e-08	3.04183e-07	Calcium-binding EF-hand family protein; FUNCTIONS IN: calcium ion binding; LOCATED IN: cellular_component unknown; EXPRESSED IN: 24 plant structures; EXPRESSED DURING: 14 growth stages; CONTAINS InterPro DOMAIN/s: EF-Hand 1, calcium-binding site (InterPro:IPR018247), EF-HAND 2 (InterPro:IPR018249), EF-hand-like domain (InterPro:IPR011992); BEST Arabidopsis thaliana protein match is: pinoid-bindin…
AT2G31560	1.40011	3.15333e-10	3.53449e-09	Protein of unknown function (DUF1685); CONTAINS InterPro DOMAIN/s: Protein of unknown function DUF1685 (InterPro:IPR012881); BEST Arabidopsis thaliana protein match is: Protein of unknown function (DUF1685) (TAIR:AT1G05870.4); Has 279 Blast hits to 279 proteins in 15 species: Archae - 0; Bacteria - 0; Metazoa - 0; Fungi - 0; Plants - 279; Viruses - 0; Other Eukaryotes - 0 (source: NCBI BLink).
AT2G20562	1.40001	0.0010092	0.00361682	unknown protein; LOCATED IN: endomembrane system; BEST Arabidopsis thaliana protein match is: unknown protein (TAIR:AT2G31090.1); Has 70 Blast hits to 70 proteins in 13 species: Archae - 0; Bacteria - 0; Metazoa - 0; Fungi - 0; Plants - 70; Viruses - 0; Other Eukaryotes - 0 (source: NCBI BLink).
AT5G06330	1.39983	8.09636e-06	4.66478e-05	Late embryogenesis abundant (LEA) hydroxyproline-rich glycoprotein family; CONTAINS InterPro DOMAIN/s: Late embryogenesis abundant protein, group 2 (InterPro:IPR004864); BEST Arabidopsis thaliana protein match is: NDR1/HIN1-like 1 (TAIR:AT3G11660.1); Has 1807 Blast hits to 1807 proteins in 277 species: Archae - 0; Bacteria - 0; Metazoa - 736; Fungi - 347; Plants - 385; Viruses - 0; Other Eukaryot…
AT5G67620	1.39969	1.6201e-06	1.06871e-05	unknown protein; FUNCTIONS IN: molecular_function unknown; INVOLVED IN: N-terminal protein myristoylation; LOCATED IN: microtubule; BEST Arabidopsis thaliana protein match is: unknown protein (TAIR:AT5G62900.1); Has 1807 Blast hits to 1807 proteins in 277 species: Archae - 0; Bacteria - 0; Metazoa - 736; Fungi - 347; Plants - 385; Viruses - 0; Other Eukaryotes - 339 (source: NCBI BLink).
AT5G20280	1.39929	1.23061e-14	2.19797e-13	sucrose phosphate synthase 1F (SPS1F); FUNCTIONS IN: sucrose-phosphate synthase activity, transferase activity, transferring glycosyl groups; INVOLVED IN: biosynthetic process, sucrose metabolic process; LOCATED IN: plasma membrane; EXPRESSED IN: 24 plant structures; EXPRESSED DURING: 13 growth stages; CONTAINS InterPro DOMAIN/s: Sucrose-phosphate synthase (InterPro:IPR006380), Sucrose phosphate …
AT3G59300	1.39926	1.11493e-17	2.53746e-16	Pentatricopeptide repeat (PPR) superfamily protein; FUNCTIONS IN: molecular_function unknown; INVOLVED IN: biological_process unknown; LOCATED IN: chloroplast; EXPRESSED IN: 23 plant structures; EXPRESSED DURING: 15 growth stages; BEST Arabidopsis thaliana protein match is: Pentatricopeptide repeat (PPR) superfamily protein (TAIR:AT5G24060.1); Has 75 Blast hits to 73 proteins in 16 species: Archa…
AT1G78060	1.39796	1.25824e-17	2.84393e-16	Glycosyl hydrolase family protein; FUNCTIONS IN: hydrolase activity, hydrolyzing O-glycosyl compounds; INVOLVED IN: carbohydrate metabolic process; LOCATED IN: apoplast, cell wall, chloroplast, plant-type cell wall; EXPRESSED IN: 22 plant structures; EXPRESSED DURING: 13 growth stages; CONTAINS InterPro DOMAIN/s: Glycoside hydrolase, family 3, N-terminal (InterPro:IPR001764), Glycoside hydrolase,…
AT1G72970	1.39791	9.71698e-15	1.75076e-13	HOTHEAD (HTH); CONTAINS InterPro DOMAIN/s: Glucose-methanol-choline oxidoreductase, N-terminal (InterPro:IPR000172), Glucose-methanol-choline oxidoreductase (InterPro:IPR012132), Glucose-methanol-choline oxidoreductase, C-terminal (InterPro:IPR007867); BEST Arabidopsis thaliana protein match is: Glucose-methanol-choline (GMC) oxidoreductase family protein (TAIR:AT1G12570.1); Has 10392 Blast hits …
AT3G25130	1.39691	1.49976e-07	1.17689e-06	unknown protein; FUNCTIONS IN: molecular_function unknown; INVOLVED IN: biological_process unknown; LOCATED IN: plasma membrane; EXPRESSED IN: 17 plant structures; EXPRESSED DURING: 9 growth stages; Has 3885 Blast hits to 2658 proteins in 280 species: Archae - 12; Bacteria - 208; Metazoa - 970; Fungi - 222; Plants - 148; Viruses - 11; Other Eukaryotes - 2314 (source: NCBI BLink).
AT1G15290	1.39545	6.85148e-14	1.14182e-12	Tetratricopeptide repeat (TPR)-like superfamily protein; FUNCTIONS IN: binding; INVOLVED IN: biological_process unknown; LOCATED IN: cellular_component unknown; EXPRESSED IN: 24 plant structures; EXPRESSED DURING: 13 growth stages; CONTAINS InterPro DOMAIN/s: Tetratricopeptide-like helical (InterPro:IPR011990), Tetratricopeptide repeat-containing (InterPro:IPR013026), Tetratricopeptide repeat (In…
AT2G32400	1.39454	3.11701e-12	4.44607e-11	glutamate receptor 5 (GLR5); FUNCTIONS IN: protein binding, intracellular ligand-gated ion channel activity; INVOLVED IN: cellular calcium ion homeostasis, response to light stimulus; LOCATED IN: endomembrane system, integral to membrane, membrane; EXPRESSED IN: 22 plant structures; EXPRESSED DURING: 13 growth stages; CONTAINS InterPro DOMAIN/s: Extracellular solute-binding protein, family 3 (Int…
AT4G00500	1.39434	5.44842e-15	9.99202e-14	alpha/beta-Hydrolases superfamily protein; FUNCTIONS IN: triglyceride lipase activity, calmodulin binding; INVOLVED IN: lipid catabolic process, lipid metabolic process; LOCATED IN: endomembrane system; EXPRESSED IN: 21 plant structures; EXPRESSED DURING: 9 growth stages; CONTAINS InterPro DOMAIN/s: Lipase, class 3 (InterPro:IPR002921), Mono-/di-acylglycerol lipase, N-terminal (InterPro:IPR005592…
AT5G48880	1.39104	1.22886e-12	1.83071e-11	PEROXISOMAL-3-KETO-ACYL-COA THIOLASE 1 (PKT1); FUNCTIONS IN: transferase activity, transferring acyl groups other than amino-acyl groups, catalytic activity, acetyl-CoA C-acyltransferase activity; INVOLVED IN: fatty acid oxidation; LOCATED IN: peroxisome; EXPRESSED IN: 22 plant structures; EXPRESSED DURING: 14 growth stages; CONTAINS InterPro DOMAIN/s: Thiolase (InterPro:IPR002155), Thiolase, act…
AT3G21690	1.39045	1.37289e-14	2.43885e-13	MATE efflux family protein; FUNCTIONS IN: antiporter activity, drug transmembrane transporter activity, transporter activity; INVOLVED IN: drug transmembrane transport, transmembrane transport; LOCATED IN: plasma membrane, membrane; EXPRESSED IN: 23 plant structures; EXPRESSED DURING: 13 growth stages; CONTAINS InterPro DOMAIN/s: Multi antimicrobial extrusion protein MatE (InterPro:IPR002528); BE…
AT1G49750	1.38961	8.04465e-13	1.22967e-11	Leucine-rich repeat (LRR) family protein; LOCATED IN: chloroplast; EXPRESSED IN: 22 plant structures; EXPRESSED DURING: 13 growth stages; CONTAINS InterPro DOMAIN/s: Leucine-rich repeat (InterPro:IPR001611); BEST Arabidopsis thaliana protein match is: Leucine-rich repeat (LRR) family protein (TAIR:AT3G19320.1); Has 196117 Blast hits to 67164 proteins in 2660 species: Archae - 391; Bacteria - 3519…
AT5G61010	1.38885	9.51352e-19	2.33671e-17	exocyst subunit exo70 family protein E2 (EXO70E2); INVOLVED IN: exocytosis, vesicle docking involved in exocytosis; LOCATED IN: cytosol, exocyst; EXPRESSED IN: 20 plant structures; EXPRESSED DURING: 12 growth stages; CONTAINS InterPro DOMAIN/s: Exo70 exocyst complex subunit (InterPro:IPR004140); BEST Arabidopsis thaliana protein match is: exocyst subunit exo70 family protein E1 (TAIR:AT3G29400.1)…
AT3G25770	1.38804	3.8408e-18	9.04184e-17	allene oxide cyclase 2 (AOC2); FUNCTIONS IN: allene-oxide cyclase activity; INVOLVED IN: response to salt stress, response to cold, jasmonic acid biosynthetic process; LOCATED IN: chloroplast thylakoid membrane, stromule, chloroplast stroma, chloroplast, chloroplast envelope; EXPRESSED IN: cotyledon, leaf; EXPRESSED DURING: seedling growth, 4 leaf senescence stage; CONTAINS InterPro DOMAIN/s: All…
AT5G19850	1.38715	1.0165e-11	1.36911e-10	alpha/beta-Hydrolases superfamily protein; CONTAINS InterPro DOMAIN/s: Alpha/beta hydrolase fold-1 (InterPro:IPR000073); BEST Arabidopsis thaliana protein match is: alpha/beta-Hydrolases superfamily protein (TAIR:AT4G36530.2); Has 30201 Blast hits to 17322 proteins in 780 species: Archae - 12; Bacteria - 1396; Metazoa - 17338; Fungi - 3422; Plants - 5037; Viruses - 0; Other Eukaryotes - 2996 (sou…
AT5G38030	1.38707	7.25963e-16	1.41675e-14	MATE efflux family protein; FUNCTIONS IN: antiporter activity, drug transmembrane transporter activity, transporter activity; INVOLVED IN: response to nematode; LOCATED IN: membrane; EXPRESSED IN: 8 plant structures; EXPRESSED DURING: LP.04 four leaves visible, 4 anthesis, petal differentiation and expansion stage, LP.08 eight leaves visible; CONTAINS InterPro DOMAIN/s: Multi antimicrobial extrus…
AT2G38790	1.38666	1.91665e-11	2.49955e-10	unknown protein; Has 21 Blast hits to 21 proteins in 5 species: Archae - 0; Bacteria - 0; Metazoa - 0; Fungi - 0; Plants - 19; Viruses - 0; Other Eukaryotes - 2 (source: NCBI BLink).
AT3G50300	1.38501	2.1476e-08	1.89524e-07	HXXXD-type acyl-transferase family protein; FUNCTIONS IN: transferase activity, transferring acyl groups other than amino-acyl groups, transferase activity; INVOLVED IN: biological_process unknown; LOCATED IN: cellular_component unknown; EXPRESSED IN: hypocotyl, root; CONTAINS InterPro DOMAIN/s: Transferase (InterPro:IPR003480); BEST Arabidopsis thaliana protein match is: HXXXD-type acyl-transfer…
AT1G65840	1.38485	1.01278e-14	1.81682e-13	polyamine oxidase 4 (PAO4); CONTAINS InterPro DOMAIN/s: Amine oxidase (InterPro:IPR002937), Flavin-containing amine oxidase (InterPro:IPR001613); BEST Arabidopsis thaliana protein match is: polyamine oxidase 3 (TAIR:AT3G59050.1); Has 7028 Blast hits to 6613 proteins in 1153 species: Archae - 127; Bacteria - 2858; Metazoa - 1453; Fungi - 590; Plants - 766; Viruses - 0; Other Eukaryotes - 1234 (sou…
[truncated: 2,151 more rows]
[truncated: 1 more columns]

## Sheet: down-regulated
Table S1. The downregulated transcripts in P- WT compared to P+ WT
GID	logFC	PValue	FDR	Gene description
[truncated: 2,208 more rows]
