# Supplementary material for: The Molecular Mechanism of Ethylene-Mediated Root Hair Development Induced by Phosphate Starvation
Source: PLoS Genet. 2016 Jul 18;12(7):e1006194. doi: 10.1371/journal.pgen.1006194 (PMC4948871; doi:10.1371/journal.pgen.1006194)
Supplement: S3 Table — (XLSX) [file pgen.1006194.s021.xlsx]

## Sheet: up-regulated
Table S3. The upregulated transcripts in P- ein3compared to P- WT
GID	logFC	PValue	FDR	Gene description
AT4G14690	3.85374	1.64503e-93	1.40362e-89	EARLY LIGHT-INDUCIBLE PROTEIN 2 (ELIP2); BEST Arabidopsis thaliana protein match is: Chlorophyll A-B binding family protein (TAIR:AT3G22840.1); Has 30201 Blast hits to 17322 proteins in 780 species: Archae - 12; Bacteria - 1396; Metazoa - 17338; Fungi - 3422; Plants - 5037; Viruses - 0; Other Eukaryotes - 2996 (source: NCBI BLink).
AT2G41260	2.88188	2.21303e-24	5.46379e-22	M17; FUNCTIONS IN: molecular_function unknown; INVOLVED IN: embryo development; LOCATED IN: endomembrane system; EXPRESSED IN: cotyledon; BEST Arabidopsis thaliana protein match is: late embryogenesis abundant protein (M10) / LEA protein M10 (TAIR:AT2G41280.1); Has 3422 Blast hits to 2401 proteins in 322 species: Archae - 2; Bacteria - 405; Metazoa - 1403; Fungi - 273; Plants - 1003; Viruses - 37…
AT2G26150	2.8712	5.78151e-33	3.28872e-30	heat shock transcription factor A2 (HSFA2); FUNCTIONS IN: DNA binding, transcription activator activity, sequence-specific DNA binding transcription factor activity; INVOLVED IN: in 7 processes; LOCATED IN: nucleus; EXPRESSED IN: 8 plant structures; EXPRESSED DURING: 4 anthesis, C globular stage, petal differentiation and expansion stage; CONTAINS InterPro DOMAIN/s: Winged helix-turn-helix transc…
AT1G59860	2.54812	3.15955e-20	4.5309e-18	HSP20-like chaperones superfamily protein; CONTAINS InterPro DOMAIN/s: Heat shock protein Hsp20 (InterPro:IPR002068), HSP20-like chaperone (InterPro:IPR008978); BEST Arabidopsis thaliana protein match is: HSP20-like chaperones superfamily protein (TAIR:AT1G07400.1); Has 7002 Blast hits to 7001 proteins in 1594 species: Archae - 206; Bacteria - 4112; Metazoa - 148; Fungi - 313; Plants - 1631; Viru…
AT1G01060	2.40129	3.36651e-44	5.74496e-41	LATE ELONGATED HYPOCOTYL (LHY); CONTAINS InterPro DOMAIN/s: SANT, DNA-binding (InterPro:IPR001005), Homeodomain-like (InterPro:IPR009057), Myb, DNA-binding (InterPro:IPR014778), HTH transcriptional regulator, Myb-type, DNA-binding (InterPro:IPR017930), Myb-like DNA-binding domain, SHAQKYF class (InterPro:IPR006447); BEST Arabidopsis thaliana protein match is: circadian clock associated 1 (TAIR:AT…
AT5G42380	2.20612	1.2026e-11	5.83023e-10	calmodulin like 37 (CML37); FUNCTIONS IN: calcium ion binding; INVOLVED IN: response to ozone; LOCATED IN: chloroplast; EXPRESSED IN: 12 plant structures; EXPRESSED DURING: 8 growth stages; CONTAINS InterPro DOMAIN/s: EF-Hand 1, calcium-binding site (InterPro:IPR018247), EF-HAND 2 (InterPro:IPR018249), EF-hand-like domain (InterPro:IPR011992), Calcium-binding EF-hand (InterPro:IPR002048), EF-hand…
AT4G25200	2.17429	5.47598e-28	1.98825e-25	mitochondrion-localized small heat shock protein 23.6 (HSP23.6-MITO); FUNCTIONS IN: molecular_function unknown; INVOLVED IN: response to cadmium ion, response to heat; EXPRESSED IN: 6 plant structures; EXPRESSED DURING: 4 anthesis, petal differentiation and expansion stage; CONTAINS InterPro DOMAIN/s: Heat shock protein Hsp20 (InterPro:IPR002068), HSP20-like chaperone (InterPro:IPR008978); BEST A…
AT3G53040	2.11796	2.46713e-23	5.13435e-21	late embryogenesis abundant protein, putative / LEA protein, putative; INVOLVED IN: embryo development ending in seed dormancy; EXPRESSED IN: seed; CONTAINS InterPro DOMAIN/s: Late embryogenesis abundant protein, group 4 (InterPro:IPR004238); BEST Arabidopsis thaliana protein match is: embryonic cell protein 63 (TAIR:AT2G36640.1); Has 58153 Blast hits to 33178 proteins in 2866 species: Archae - 7…
AT3G30775	2.05359	1.54226e-35	1.09661e-32	EARLY RESPONSIVE TO DEHYDRATION 5 (ERD5); CONTAINS InterPro DOMAIN/s: Proline dehydrogenase (InterPro:IPR002872), Proline oxidase (InterPro:IPR015659); BEST Arabidopsis thaliana protein match is: Methylenetetrahydrofolate reductase family protein (TAIR:AT5G38710.1); Has 2269 Blast hits to 2250 proteins in 878 species: Archae - 1; Bacteria - 1355; Metazoa - 205; Fungi - 217; Plants - 85; Viruses -…
AT3G50560	2.03667	2.61421e-29	1.11529e-26	NAD(P)-binding Rossmann-fold superfamily protein; FUNCTIONS IN: oxidoreductase activity, binding, catalytic activity; INVOLVED IN: oxidation reduction, metabolic process; LOCATED IN: cellular_component unknown; EXPRESSED IN: 19 plant structures; EXPRESSED DURING: 11 growth stages; CONTAINS InterPro DOMAIN/s: NAD(P)-binding domain (InterPro:IPR016040), Glucose/ribitol dehydrogenase (InterPro:IPR00…
ATCG00160	1.97245	1.15439e-05	0.000149014	ribosomal protein S2 (RPS2); FUNCTIONS IN: structural constituent of ribosome; INVOLVED IN: translation; LOCATED IN: plastid small ribosomal subunit, chloroplast stroma, chloroplast, membrane; EXPRESSED IN: 22 plant structures; EXPRESSED DURING: 13 growth stages; CONTAINS InterPro DOMAIN/s: Ribosomal protein S2 (InterPro:IPR001865), Ribosomal protein S2, conserved site (InterPro:IPR018130), Ribos…
AT5G58770	1.89948	1.55366e-39	1.5596e-36	Undecaprenyl pyrophosphate synthetase family protein; FUNCTIONS IN: dehydrodolichyl diphosphate synthase activity; INVOLVED IN: dolichol biosynthetic process; LOCATED IN: chloroplast; EXPRESSED IN: 15 plant structures; EXPRESSED DURING: 9 growth stages; CONTAINS InterPro DOMAIN/s: Di-trans-poly-cis-decaprenylcistransferase-like, conserved site (InterPro:IPR018520), Di-trans-poly-cis-decaprenylcis…
AT4G21320	1.89113	1.2221e-19	1.64213e-17	HEAT-STRESS-ASSOCIATED 32 (HSA32); FUNCTIONS IN: catalytic activity; INVOLVED IN: response to heat, heat acclimation; LOCATED IN: cellular_component unknown; EXPRESSED IN: male gametophyte, pollen tube; EXPRESSED DURING: M germinated pollen stage; CONTAINS InterPro DOMAIN/s: Aldolase-type TIM barrel (InterPro:IPR013785), (2R)-phospho-3-sulpholactate synthase, ComA (InterPro:IPR003830), Peptidase …
AT3G02380	1.85577	3.78029e-39	3.3953e-36	CONSTANS-like 2 (COL2); FUNCTIONS IN: sequence-specific DNA binding transcription factor activity, zinc ion binding; INVOLVED IN: regulation of flower development; LOCATED IN: intracellular; EXPRESSED IN: 20 plant structures; EXPRESSED DURING: 13 growth stages; CONTAINS InterPro DOMAIN/s: CCT domain (InterPro:IPR010402), Zinc finger, B-box (InterPro:IPR000315); BEST Arabidopsis thaliana protein m…
AT1G48130	1.84157	3.10453e-10	1.15171e-08	1-cysteine peroxiredoxin 1 (PER1); FUNCTIONS IN: thioredoxin peroxidase activity, antioxidant activity; INVOLVED IN: maintenance of seed dormancy, response to desiccation; LOCATED IN: cellular_component unknown; EXPRESSED IN: embryo, aleurone layer, seed; EXPRESSED DURING: seed development stages; CONTAINS InterPro DOMAIN/s: Peroxiredoxin, C-terminal (InterPro:IPR019479), Thioredoxin fold (InterP…
ATCG00180	1.81755	3.94991e-10	1.43415e-08	RPOC1; FUNCTIONS IN: DNA-directed RNA polymerase activity; INVOLVED IN: RNA elongation; LOCATED IN: chloroplast, nucleoid; EXPRESSED IN: 22 plant structures; EXPRESSED DURING: 13 growth stages; CONTAINS InterPro DOMAIN/s: RNA polymerase, N-terminal (InterPro:IPR006592), RNA polymerase, alpha subunit (InterPro:IPR000722), RNA polymerase Rpb1, domain 3 (InterPro:IPR007066), RNA polymerase Rpb1, dom…
ATCG00170	1.78371	8.27523e-05	0.000808339	RPOC2; FUNCTIONS IN: DNA-directed RNA polymerase activity; INVOLVED IN: RNA elongation; LOCATED IN: chloroplast, nucleoid; EXPRESSED IN: 24 plant structures; EXPRESSED DURING: 13 growth stages; CONTAINS InterPro DOMAIN/s: RNA polymerase Rpb1, domain 3 (InterPro:IPR007066), RNA polymerase Rpb1, domain 5 (InterPro:IPR007081), DNA-directed RNA polymerase, subunit beta&apos;&apos; (InterPro:IPR012756…
AT3G21380	1.76563	4.9787e-16	4.44824e-14	Mannose-binding lectin superfamily protein; CONTAINS InterPro DOMAIN/s: Mannose-binding lectin (InterPro:IPR001229); BEST Arabidopsis thaliana protein match is: myrosinase-binding protein 1 (TAIR:AT1G52040.1); Has 1897 Blast hits to 750 proteins in 41 species: Archae - 0; Bacteria - 4; Metazoa - 0; Fungi - 0; Plants - 1886; Viruses - 0; Other Eukaryotes - 7 (source: NCBI BLink).
AT3G21370	1.74938	9.04265e-26	2.34573e-23	beta glucosidase 19 (BGLU19); FUNCTIONS IN: cation binding, hydrolase activity, hydrolyzing O-glycosyl compounds, catalytic activity; INVOLVED IN: carbohydrate metabolic process; LOCATED IN: endomembrane system; EXPRESSED IN: seed; CONTAINS InterPro DOMAIN/s: Glycoside hydrolase, family 1 (InterPro:IPR001360), Glycoside hydrolase, family 1, active site (InterPro:IPR018120), Glycoside hydrolase, c…
ATCG00660	1.71444	0.000508305	0.00378457	ribosomal protein L20 (RPL20); FUNCTIONS IN: structural constituent of ribosome; INVOLVED IN: translation; LOCATED IN: plastid large ribosomal subunit, chloroplast; EXPRESSED IN: 22 plant structures; EXPRESSED DURING: 13 growth stages; CONTAINS InterPro DOMAIN/s: Ribosomal protein L20 (InterPro:IPR005813); BEST Arabidopsis thaliana protein match is: Ribosomal protein L20 (TAIR:AT1G16740.1).
AT5G12030	1.69027	3.44714e-22	6.06448e-20	heat shock protein 17.6A (HSP17.6A); FUNCTIONS IN: unfolded protein binding; INVOLVED IN: protein folding, response to high light intensity, response to hydrogen peroxide, response to heat, hyperosmotic response; LOCATED IN: cytosol; EXPRESSED IN: 10 plant structures; EXPRESSED DURING: M germinated pollen stage, 4 anthesis, C globular stage, petal differentiation and expansion stage; CONTAINS Int…
ATCG00300	1.68974	0.000855066	0.00583902	YCF9; FUNCTIONS IN: molecular_function unknown; INVOLVED IN: photosynthesis; LOCATED IN: chloroplast thylakoid membrane, chloroplast photosystem II; EXPRESSED IN: 23 plant structures; EXPRESSED DURING: 13 growth stages; CONTAINS InterPro DOMAIN/s: Photosystem II reaction centre protein PsbZ (InterPro:IPR002644).
ATCG00040	1.67522	1.06099e-05	0.000138107	maturase K (MATK); CONTAINS InterPro DOMAIN/s: Intron maturase, type II (InterPro:IPR000442), Maturase, MatK, N-terminal (InterPro:IPR002866).
AT5G12020	1.67471	3.82131e-21	6.13034e-19	17.6 kDa class II heat shock protein (HSP17.6II); CONTAINS InterPro DOMAIN/s: Heat shock protein Hsp20 (InterPro:IPR002068), HSP20-like chaperone (InterPro:IPR008978); BEST Arabidopsis thaliana protein match is: heat shock protein 17.6A (TAIR:AT5G12030.1); Has 1807 Blast hits to 1807 proteins in 277 species: Archae - 0; Bacteria - 0; Metazoa - 736; Fungi - 347; Plants - 385; Viruses - 0; Other Eu…
AT4G38860	1.66961	1.09232e-11	5.3411e-10	SAUR-like auxin-responsive protein family ; CONTAINS InterPro DOMAIN/s: Auxin responsive SAUR protein (InterPro:IPR003676); BEST Arabidopsis thaliana protein match is: SAUR-like auxin-responsive protein family (TAIR:AT2G21220.1); Has 1286 Blast hits to 1273 proteins in 28 species: Archae - 0; Bacteria - 0; Metazoa - 0; Fungi - 0; Plants - 1285; Viruses - 0; Other Eukaryotes - 1 (source: NCBI BLin…
ATCG00520	1.64049	0.00128068	0.00819863	YCF4; FUNCTIONS IN: unfolded protein binding; INVOLVED IN: photosystem I assembly; LOCATED IN: chloroplast; EXPRESSED IN: 22 plant structures; EXPRESSED DURING: 13 growth stages; CONTAINS InterPro DOMAIN/s: Photosystem I assembly protein Ycf4 (InterPro:IPR003359).
AT3G57520	1.63797	7.26468e-22	1.23972e-19	seed imbibition 2 (SIP2); CONTAINS InterPro DOMAIN/s: Glycoside hydrolase, catalytic core (InterPro:IPR017853), Raffinose synthase (InterPro:IPR008811); BEST Arabidopsis thaliana protein match is: seed imbibition 1 (TAIR:AT1G55740.1); Has 528 Blast hits to 504 proteins in 147 species: Archae - 29; Bacteria - 95; Metazoa - 0; Fungi - 82; Plants - 312; Viruses - 0; Other Eukaryotes - 10 (source: NC…
AT1G66100	1.63425	1.83286e-22	3.36321e-20	Plant thionin; FUNCTIONS IN: toxin receptor binding; INVOLVED IN: defense response; LOCATED IN: endomembrane system; EXPRESSED IN: 10 plant structures; EXPRESSED DURING: 7 growth stages; CONTAINS InterPro DOMAIN/s: Thionin (InterPro:IPR001010); BEST Arabidopsis thaliana protein match is: thionin 2.2 (TAIR:AT5G36910.1); Has 206 Blast hits to 206 proteins in 26 species: Archae - 0; Bacteria - 0; Me…
AT3G15670	1.63266	1.67394e-12	9.49032e-11	Late embryogenesis abundant protein (LEA) family protein; FUNCTIONS IN: molecular_function unknown; INVOLVED IN: embryo development ending in seed dormancy; LOCATED IN: nucleus; EXPRESSED DURING: dry seed stage; BEST Arabidopsis thaliana protein match is: Late embryogenesis abundant protein (LEA) family protein (TAIR:AT1G52690.2); Has 12897 Blast hits to 6829 proteins in 1482 species: Archae - 30…
AT5G44120	1.59763	1.14303e-11	5.55722e-10	CRUCIFERINA (CRA1); FUNCTIONS IN: nutrient reservoir activity; INVOLVED IN: response to abscisic acid stimulus; EXPRESSED IN: guard cell, seed; EXPRESSED DURING: seedling growth, seed development stages; CONTAINS InterPro DOMAIN/s: 11-S seed storage protein, conserved site (InterPro:IPR022379), Cupin, RmlC-type (InterPro:IPR011051), Cupin 1 (InterPro:IPR006045), RmlC-like jelly roll fold (InterPr…
AT5G09670	1.59465	0.000159122	0.00141501	loricrin-related; BEST Arabidopsis thaliana protein match is: loricrin-related (TAIR:AT5G64550.1); Has 3115 Blast hits to 1776 proteins in 152 species: Archae - 0; Bacteria - 24; Metazoa - 1222; Fungi - 31; Plants - 508; Viruses - 3; Other Eukaryotes - 1327 (source: NCBI BLink).
AT5G18020	1.5945	8.34477e-06	0.000112466	SAUR-like auxin-responsive protein family ; CONTAINS InterPro DOMAIN/s: Auxin responsive SAUR protein (InterPro:IPR003676); BEST Arabidopsis thaliana protein match is: SAUR-like auxin-responsive protein family (TAIR:AT5G18080.1); Has 1807 Blast hits to 1807 proteins in 277 species: Archae - 0; Bacteria - 0; Metazoa - 736; Fungi - 347; Plants - 385; Viruses - 0; Other Eukaryotes - 339 (source: NCB…
ATCG00130	1.5927	0.000911152	0.00615466	ATPF; FUNCTIONS IN: hydrogen ion transporting ATP synthase activity, rotational mechanism; INVOLVED IN: cellular respiration, mitochondrial ATP synthesis coupled proton transport; LOCATED IN: proton-transporting ATP synthase complex, thylakoid, chloroplast thylakoid membrane, chloroplast; EXPRESSED IN: 23 plant structures; EXPRESSED DURING: 13 growth stages; CONTAINS InterPro DOMAIN/s: ATPase, F0…
AT1G17870	1.5868	5.33014e-26	1.42123e-23	ETHYLENE-DEPENDENT GRAVITROPISM-DEFICIENT AND YELLOW-GREEN-LIKE 3 (EGY3); INVOLVED IN: response to high light intensity, response to hydrogen peroxide, response to heat; LOCATED IN: chloroplast; EXPRESSED IN: 17 plant structures; EXPRESSED DURING: 9 growth stages; BEST Arabidopsis thaliana protein match is: Peptidase M50 family protein (TAIR:AT5G35220.1); Has 660 Blast hits to 652 proteins in 203…
ATCG00650	1.58364	2.58101e-05	0.000300443	ribosomal protein S18 (RPS18); FUNCTIONS IN: structural constituent of ribosome; INVOLVED IN: translation; LOCATED IN: plastid small ribosomal subunit, chloroplast, chloroplast stroma, chloroplast envelope; EXPRESSED IN: 22 plant structures; EXPRESSED DURING: 13 growth stages; CONTAINS InterPro DOMAIN/s: Ribosomal protein S18, conserved site (InterPro:IPR018275), Ribosomal protein S18 (InterPro:I…
AT2G37180	1.57771	1.63161e-27	5.35449e-25	RESPONSIVE TO DESICCATION 28 (RD28); FUNCTIONS IN: water channel activity; INVOLVED IN: response to desiccation, response to water deprivation, transport, response to osmotic stress; LOCATED IN: plasma membrane, membrane; EXPRESSED IN: shoot, root, flower, cultured cell, leaf; CONTAINS InterPro DOMAIN/s: Major intrinsic protein, conserved site (InterPro:IPR022357), Aquaporin (InterPro:IPR012269),…
AT2G04030	1.5703	1.03638e-22	1.9651e-20	CR88; FUNCTIONS IN: ATP binding; INVOLVED IN: in 7 processes; LOCATED IN: mitochondrion, plasma membrane, chloroplast stroma, chloroplast, chloroplast envelope; EXPRESSED IN: 24 plant structures; EXPRESSED DURING: 14 growth stages; CONTAINS InterPro DOMAIN/s: Chaperone protein htpG (InterPro:IPR001404), Heat shock protein Hsp90, conserved site (InterPro:IPR019805), Heat shock protein Hsp90, C-ter…
AT3G28270	1.56944	2.7402e-30	1.29893e-27	Protein of unknown function (DUF677); CONTAINS InterPro DOMAIN/s: Protein of unknown function DUF677 (InterPro:IPR007749); BEST Arabidopsis thaliana protein match is: Protein of unknown function (DUF677) (TAIR:AT3G28290.1); Has 636 Blast hits to 621 proteins in 191 species: Archae - 37; Bacteria - 189; Metazoa - 134; Fungi - 25; Plants - 165; Viruses - 1; Other Eukaryotes - 85 (source: NCBI BLink…
AT2G47770	1.56175	3.22689e-11	1.44913e-09	TSPO(outer membrane tryptophan-rich sensory protein)-related (TSPO); CONTAINS InterPro DOMAIN/s: TspO/MBR-related protein (InterPro:IPR004307); Has 567 Blast hits to 567 proteins in 188 species: Archae - 24; Bacteria - 226; Metazoa - 151; Fungi - 6; Plants - 53; Viruses - 0; Other Eukaryotes - 107 (source: NCBI BLink).
AT2G27720	1.54944	1.19234e-13	7.97933e-12	60S acidic ribosomal protein family; FUNCTIONS IN: structural constituent of ribosome; INVOLVED IN: translational elongation, response to cold; LOCATED IN: cytosol, cytosolic ribosome, ribosome, nucleus, membrane; EXPRESSED IN: 26 plant structures; EXPRESSED DURING: 14 growth stages; CONTAINS InterPro DOMAIN/s: Ribosomal protein 60S (InterPro:IPR001813); BEST Arabidopsis thaliana protein match is…
AT5G65730	1.52548	1.58199e-20	2.32729e-18	xyloglucan endotransglucosylase/hydrolase 6 (XTH6); FUNCTIONS IN: hydrolase activity, acting on glycosyl bonds, hydrolase activity, hydrolyzing O-glycosyl compounds, xyloglucan:xyloglucosyl transferase activity; INVOLVED IN: response to water deprivation; LOCATED IN: endomembrane system, cell wall, apoplast; EXPRESSED IN: 21 plant structures; EXPRESSED DURING: 14 growth stages; CONTAINS InterPro …
AT2G05540	1.51459	3.33249e-20	4.73908e-18	Glycine-rich protein family; LOCATED IN: endomembrane system; EXPRESSED IN: 20 plant structures; EXPRESSED DURING: 9 growth stages; CONTAINS InterPro DOMAIN/s: Glycine rich protein (InterPro:IPR010800); BEST Arabidopsis thaliana protein match is: glycine-rich protein 3 (TAIR:AT2G05520.4); Has 20980 Blast hits to 7546 proteins in 779 species: Archae - 6; Bacteria - 3254; Metazoa - 9284; Fungi - 16…
ATCG00150	1.51025	0.000363546	0.00284583	ATPI; FUNCTIONS IN: hydrogen ion channel activity; INVOLVED IN: dATP biosynthetic process from ADP; LOCATED IN: chloroplast thylakoid membrane, chloroplast ATP synthase complex, chloroplast; EXPRESSED IN: 22 plant structures; EXPRESSED DURING: 13 growth stages; CONTAINS InterPro DOMAIN/s: ATPase, F0 complex, subunit A (InterPro:IPR000568).
AT5G37260	1.50962	2.4483e-12	1.36537e-10	REVEILLE 2 (RVE2); CONTAINS InterPro DOMAIN/s: SANT, DNA-binding (InterPro:IPR001005), Homeodomain-like (InterPro:IPR009057), Myb, DNA-binding (InterPro:IPR014778), HTH transcriptional regulator, Myb-type, DNA-binding (InterPro:IPR017930), Myb-like DNA-binding domain, SHAQKYF class (InterPro:IPR006447); BEST Arabidopsis thaliana protein match is: Homeodomain-like superfamily protein (TAIR:AT5G173…
AT4G17090	1.50615	7.05058e-19	8.7187e-17	chloroplast beta-amylase (CT-BMY); CONTAINS InterPro DOMAIN/s: Glycoside hydrolase, family 14, conserved site (InterPro:IPR018238), Glycoside hydrolase, family 14 (InterPro:IPR001554), Glycoside hydrolase, catalytic core (InterPro:IPR017853), Glycoside hydrolase, family 14B, plant (InterPro:IPR001371), Glycoside hydrolase, subgroup, catalytic core (InterPro:IPR013781); BEST Arabidopsis thaliana p…
ATCG00500	1.50469	7.93347e-06	0.000107705	acetyl-CoA carboxylase carboxyl transferase subunit beta (ACCD); FUNCTIONS IN: protein binding, acetyl-CoA carboxylase activity; INVOLVED IN: fatty acid biosynthetic process; LOCATED IN: chloroplast, acetate CoA-transferase complex, membrane, chloroplast envelope; EXPRESSED IN: 23 plant structures; EXPRESSED DURING: 13 growth stages; CONTAINS InterPro DOMAIN/s: Acetyl-coenzyme A carboxyltransfera…
AT1G54050	1.49717	1.88077e-12	1.06276e-10	HSP20-like chaperones superfamily protein; CONTAINS InterPro DOMAIN/s: Heat shock protein Hsp20 (InterPro:IPR002068), HSP20-like chaperone (InterPro:IPR008978); BEST Arabidopsis thaliana protein match is: heat shock protein 17.6A (TAIR:AT5G12030.1); Has 4491 Blast hits to 4491 proteins in 1181 species: Archae - 166; Bacteria - 2520; Metazoa - 2; Fungi - 140; Plants - 1242; Viruses - 0; Other Euka…
AT5G51440	1.46358	3.36849e-16	3.10721e-14	HSP20-like chaperones superfamily protein; CONTAINS InterPro DOMAIN/s: Heat shock protein Hsp20 (InterPro:IPR002068), HSP20-like chaperone (InterPro:IPR008978); BEST Arabidopsis thaliana protein match is: mitochondrion-localized small heat shock protein 23.6 (TAIR:AT4G25200.1); Has 3995 Blast hits to 3995 proteins in 1037 species: Archae - 138; Bacteria - 2214; Metazoa - 5; Fungi - 114; Plants - …
AT5G20250	1.45804	3.62149e-18	4.32172e-16	DARK INDUCIBLE 10 (DIN10); FUNCTIONS IN: hydrolase activity, hydrolyzing O-glycosyl compounds; INVOLVED IN: response to karrikin, aging, response to light stimulus, response to cold, response to sucrose stimulus; LOCATED IN: chloroplast; EXPRESSED IN: 25 plant structures; EXPRESSED DURING: 14 growth stages; CONTAINS InterPro DOMAIN/s: Glycoside hydrolase, catalytic core (InterPro:IPR017853), Raff…
AT1G78270	1.45475	6.67378e-06	9.34275e-05	UDP-glucosyl transferase 85A4 (UGT85A4); FUNCTIONS IN: transferase activity, transferring hexosyl groups, UDP-glycosyltransferase activity, glucuronosyltransferase activity; INVOLVED IN: metabolic process; LOCATED IN: cellular_component unknown; EXPRESSED IN: 17 plant structures; EXPRESSED DURING: 9 growth stages; CONTAINS InterPro DOMAIN/s: UDP-glucuronosyl/UDP-glucosyltransferase (InterPro:IPR0…
AT3G54880	1.45207	3.41752e-21	5.66214e-19	unknown protein; BEST Arabidopsis thaliana protein match is: unknown protein (TAIR:AT5G25360.2); Has 137 Blast hits to 137 proteins in 19 species: Archae - 0; Bacteria - 0; Metazoa - 0; Fungi - 0; Plants - 136; Viruses - 0; Other Eukaryotes - 1 (source: NCBI BLink).
AT1G74310	1.43082	3.84381e-21	6.13034e-19	heat shock protein 101 (HSP101); FUNCTIONS IN: protein binding, ATPase activity, ATP binding; INVOLVED IN: response to high light intensity, response to hydrogen peroxide, response to heat, protein unfolding; EXPRESSED IN: 12 plant structures; EXPRESSED DURING: 6 growth stages; CONTAINS InterPro DOMAIN/s: Clp ATPase, C-terminal (InterPro:IPR019489), ATPase, AAA+ type, core (InterPro:IPR003593), A…
AT1G29460	1.42048	3.76727e-08	9.45419e-07	SAUR-like auxin-responsive protein family ; FUNCTIONS IN: molecular_function unknown; INVOLVED IN: response to auxin stimulus; LOCATED IN: mitochondrion; EXPRESSED IN: 12 plant structures; EXPRESSED DURING: 9 growth stages; CONTAINS InterPro DOMAIN/s: Auxin responsive SAUR protein (InterPro:IPR003676); BEST Arabidopsis thaliana protein match is: SAUR-like auxin-responsive protein family (TAIR:AT1…
AT4G27450	1.42043	5.22889e-19	6.5611e-17	Aluminium induced protein with YGL and LRDR motifs; FUNCTIONS IN: molecular_function unknown; INVOLVED IN: biological_process unknown; LOCATED IN: cytosol, nucleus, plasma membrane; EXPRESSED IN: 25 plant structures; EXPRESSED DURING: 14 growth stages; BEST Arabidopsis thaliana protein match is: Aluminium induced protein with YGL and LRDR motifs (TAIR:AT3G15450.1); Has 30201 Blast hits to 17322 p…
AT1G30820	1.41645	6.1434e-20	8.66423e-18	CTP synthase family protein; FUNCTIONS IN: CTP synthase activity, catalytic activity; INVOLVED IN: pyrimidine ribonucleotide metabolic process, pyrimidine nucleotide biosynthetic process; EXPRESSED IN: 21 plant structures; EXPRESSED DURING: 13 growth stages; CONTAINS InterPro DOMAIN/s: Glutamine amidotransferase class-I, C-terminal (InterPro:IPR000991), CTP synthase (InterPro:IPR004468), CTP synt…
AT3G03840	1.41387	8.98329e-07	1.63433e-05	SAUR-like auxin-responsive protein family ; CONTAINS InterPro DOMAIN/s: Auxin responsive SAUR protein (InterPro:IPR003676); BEST Arabidopsis thaliana protein match is: SAUR-like auxin-responsive protein family (TAIR:AT3G03820.1); Has 1137 Blast hits to 1129 proteins in 28 species: Archae - 0; Bacteria - 0; Metazoa - 0; Fungi - 0; Plants - 1136; Viruses - 0; Other Eukaryotes - 1 (source: NCBI BLin…
AT1G16030	1.41248	1.14744e-19	1.55405e-17	heat shock protein 70B (Hsp70b); FUNCTIONS IN: ATP binding; INVOLVED IN: protein folding, response to heat; LOCATED IN: cytosol, cell wall, plasma membrane, chloroplast, membrane; EXPRESSED IN: 19 plant structures; EXPRESSED DURING: 10 growth stages; CONTAINS InterPro DOMAIN/s: Heat shock protein 70, conserved site (InterPro:IPR018181), Heat shock protein Hsp70 (InterPro:IPR001023), Heat shock pr…
AT3G15850	1.41248	6.90527e-16	6.01217e-14	fatty acid desaturase 5 (FAD5); CONTAINS InterPro DOMAIN/s: Fatty acid desaturase, type 1, core (InterPro:IPR015876), Fatty acid desaturase, type 1 (InterPro:IPR005804); BEST Arabidopsis thaliana protein match is: Fatty acid desaturase family protein (TAIR:AT3G15870.1); Has 3424 Blast hits to 3424 proteins in 822 species: Archae - 0; Bacteria - 1534; Metazoa - 801; Fungi - 236; Plants - 106; Viru…
AT1G07400	1.41107	9.52197e-19	1.16901e-16	HSP20-like chaperones superfamily protein; CONTAINS InterPro DOMAIN/s: Heat shock protein Hsp20 (InterPro:IPR002068), HSP20-like chaperone (InterPro:IPR008978); BEST Arabidopsis thaliana protein match is: HSP20-like chaperones superfamily protein (TAIR:AT1G59860.1); Has 7238 Blast hits to 7237 proteins in 1623 species: Archae - 225; Bacteria - 4290; Metazoa - 129; Fungi - 318; Plants - 1626; Viru…
AT3G22840	1.4097	9.6897e-12	4.81154e-10	EARLY LIGHT-INDUCABLE PROTEIN (ELIP1); BEST Arabidopsis thaliana protein match is: Chlorophyll A-B binding family protein (TAIR:AT4G14690.1); Has 319 Blast hits to 319 proteins in 50 species: Archae - 0; Bacteria - 5; Metazoa - 0; Fungi - 0; Plants - 259; Viruses - 0; Other Eukaryotes - 55 (source: NCBI BLink).
AT4G31380	1.38946	0.000399019	0.00307	FPF1-like protein 1 (FLP1); FUNCTIONS IN: molecular_function unknown; LOCATED IN: endomembrane system; BEST Arabidopsis thaliana protein match is: flowering promoting factor 1 (TAIR:AT5G24860.1); Has 122 Blast hits to 122 proteins in 14 species: Archae - 0; Bacteria - 0; Metazoa - 0; Fungi - 0; Plants - 122; Viruses - 0; Other Eukaryotes - 0 (source: NCBI BLink).
AT5G40970	1.38181	3.50631e-05	0.000386532	Protein of unknown function (DUF 3339); CONTAINS InterPro DOMAIN/s: Protein of unknown function DUF3339 (InterPro:IPR021775); BEST Arabidopsis thaliana protein match is: unknown protein (TAIR:AT3G27030.1); Has 1807 Blast hits to 1807 proteins in 277 species: Archae - 0; Bacteria - 0; Metazoa - 736; Fungi - 347; Plants - 385; Viruses - 0; Other Eukaryotes - 339 (source: NCBI BLink).
AT1G64500	1.37857	1.33719e-12	7.63184e-11	Glutaredoxin family protein; FUNCTIONS IN: electron carrier activity, protein disulfide oxidoreductase activity; INVOLVED IN: N-terminal protein myristoylation, cell redox homeostasis; LOCATED IN: cellular_component unknown; EXPRESSED IN: 22 plant structures; EXPRESSED DURING: 13 growth stages; CONTAINS InterPro DOMAIN/s: Thioredoxin fold (InterPro:IPR012335), Glutaredoxin (InterPro:IPR002109), T…
AT2G40170	1.3761	1.44968e-10	5.68708e-09	LATE EMBRYOGENESIS ABUNDANT 6 (GEA6); CONTAINS InterPro DOMAIN/s: Late embryogenesis abundant protein, group 5, conserved site (InterPro:IPR022377), Stress induced protein (InterPro:IPR000389); BEST Arabidopsis thaliana protein match is: Stress induced protein (TAIR:AT3G51810.1); Has 212 Blast hits to 184 proteins in 37 species: Archae - 0; Bacteria - 6; Metazoa - 17; Fungi - 0; Plants - 189; Vir…
AT5G17300	1.37583	1.56237e-20	2.31843e-18	REVEILLE 1 (RVE1); CONTAINS InterPro DOMAIN/s: SANT, DNA-binding (InterPro:IPR001005), Homeodomain-like (InterPro:IPR009057), Myb, DNA-binding (InterPro:IPR014778), HTH transcriptional regulator, Myb-type, DNA-binding (InterPro:IPR017930), Myb-like DNA-binding domain, SHAQKYF class (InterPro:IPR006447); BEST Arabidopsis thaliana protein match is: Homeodomain-like superfamily protein (TAIR:AT5G372…
ATCG00540	1.36715	0.000547377	0.00402802	photosynthetic electron transfer A (PETA); FUNCTIONS IN: electron transporter, transferring electrons within cytochrome b6/f complex of photosystem II activity; INVOLVED IN: photosynthetic electron transport in cytochrome b6/f; LOCATED IN: thylakoid, chloroplast thylakoid membrane, cytochrome b6f complex, chloroplast, membrane; EXPRESSED IN: 25 plant structures; EXPRESSED DURING: 13 growth stages…
AT5G63500	1.35584	0.000212298	0.00181598	Protein of unknown function (DUF 3339); CONTAINS InterPro DOMAIN/s: Protein of unknown function DUF3339 (InterPro:IPR021775); BEST Arabidopsis thaliana protein match is: Protein of unknown function (DUF 3339) (TAIR:AT3G48660.1); Has 274 Blast hits to 269 proteins in 15 species: Archae - 0; Bacteria - 0; Metazoa - 0; Fungi - 0; Plants - 274; Viruses - 0; Other Eukaryotes - 0 (source: NCBI BLink).
AT4G25700	1.35009	1.59942e-21	2.6759e-19	beta-hydroxylase 1 (BETA-OHASE 1); FUNCTIONS IN: carotene beta-ring hydroxylase activity; INVOLVED IN: xanthophyll biosynthetic process, carotene metabolic process; LOCATED IN: endoplasmic reticulum, chloroplast; EXPRESSED IN: 21 plant structures; EXPRESSED DURING: 13 growth stages; CONTAINS InterPro DOMAIN/s: Fatty acid hydroxylase (InterPro:IPR006694); BEST Arabidopsis thaliana protein match is…
AT5G40420	1.34666	8.57505e-06	0.000114861	oleosin 2 (OLEO2); CONTAINS InterPro DOMAIN/s: Oleosin (InterPro:IPR000136); BEST Arabidopsis thaliana protein match is: Oleosin family protein (TAIR:AT3G01570.1); Has 520 Blast hits to 520 proteins in 52 species: Archae - 0; Bacteria - 0; Metazoa - 0; Fungi - 0; Plants - 520; Viruses - 0; Other Eukaryotes - 0 (source: NCBI BLink).
AT5G18030	1.346	8.67705e-07	1.58707e-05	SAUR-like auxin-responsive protein family ; CONTAINS InterPro DOMAIN/s: Auxin responsive SAUR protein (InterPro:IPR003676); BEST Arabidopsis thaliana protein match is: SAUR-like auxin-responsive protein family (TAIR:AT5G18020.1); Has 1807 Blast hits to 1807 proteins in 277 species: Archae - 0; Bacteria - 0; Metazoa - 736; Fungi - 347; Plants - 385; Viruses - 0; Other Eukaryotes - 339 (source: NCB…
AT3G23830	1.34228	1.17263e-06	2.05873e-05	glycine-rich RNA-binding protein 4 (GRP4); CONTAINS InterPro DOMAIN/s: RNA recognition motif, glycine rich protein (InterPro:IPR015465), RNA recognition motif, RNP-1 (InterPro:IPR000504), Nucleotide-binding, alpha-beta plait (InterPro:IPR012677); BEST Arabidopsis thaliana protein match is: glycine-rich RNA-binding protein 2 (TAIR:AT4G13850.3); Has 39778 Blast hits to 39772 proteins in 2962 specie…
AT4G04020	1.32513	4.79687e-15	3.80738e-13	fibrillin (FIB); FUNCTIONS IN: structural molecule activity; INVOLVED IN: photoinhibition, response to cold, response to abscisic acid stimulus; LOCATED IN: in 8 components; EXPRESSED IN: fruit, guard cell, leaf; EXPRESSED DURING: seedling growth; CONTAINS InterPro DOMAIN/s: Plastid lipid-associated protein/fibrillin (InterPro:IPR006843); BEST Arabidopsis thaliana protein match is: Plastid-lipid …
AT4G21870	1.32513	4.10393e-15	3.27259e-13	HSP20-like chaperones superfamily protein; CONTAINS InterPro DOMAIN/s: Heat shock protein Hsp20 (InterPro:IPR002068), HSP20-like chaperone (InterPro:IPR008978); BEST Arabidopsis thaliana protein match is: HSP20-like chaperones superfamily protein (TAIR:AT1G53540.1); Has 2331 Blast hits to 2331 proteins in 523 species: Archae - 47; Bacteria - 802; Metazoa - 2; Fungi - 44; Plants - 1239; Viruses - …
AT4G38840	1.31912	6.95402e-10	2.42184e-08	SAUR-like auxin-responsive protein family ; FUNCTIONS IN: molecular_function unknown; INVOLVED IN: response to auxin stimulus, response to cold; LOCATED IN: plasma membrane; EXPRESSED IN: 21 plant structures; EXPRESSED DURING: 13 growth stages; CONTAINS InterPro DOMAIN/s: Auxin responsive SAUR protein (InterPro:IPR003676); BEST Arabidopsis thaliana protein match is: SAUR-like auxin-responsive pro…
AT5G56860	1.31267	3.68e-16	3.3763e-14	GATA, nitrate-inducible, carbon metabolism-involved (GNC); CONTAINS InterPro DOMAIN/s: Zinc finger, NHR/GATA-type (InterPro:IPR013088), Zinc finger, GATA-type (InterPro:IPR000679); BEST Arabidopsis thaliana protein match is: cytokinin-responsive gata factor 1 (TAIR:AT4G26150.1); Has 1952 Blast hits to 1890 proteins in 209 species: Archae - 0; Bacteria - 2; Metazoa - 234; Fungi - 682; Plants - 707…
AT2G32120	1.31175	2.06057e-12	1.16052e-10	heat-shock protein 70T-2 (HSP70T-2); FUNCTIONS IN: ATP binding; INVOLVED IN: protein folding, response to high light intensity, response to hydrogen peroxide, response to heat; LOCATED IN: cellular_component unknown; EXPRESSED IN: 23 plant structures; EXPRESSED DURING: 12 growth stages; CONTAINS InterPro DOMAIN/s: Heat shock protein 70, conserved site (InterPro:IPR018181), Heat shock protein Hsp7…
AT3G13677	1.30688	1.2359e-06	2.15872e-05	unknown protein; Has 24 Blast hits to 24 proteins in 11 species: Archae - 0; Bacteria - 0; Metazoa - 0; Fungi - 0; Plants - 24; Viruses - 0; Other Eukaryotes - 0 (source: NCBI BLink).
AT3G48720	1.28959	2.47719e-14	1.83001e-12	HXXXD-type acyl-transferase family protein; FUNCTIONS IN: transferase activity, transferring acyl groups other than amino-acyl groups, transferase activity; INVOLVED IN: biological_process unknown; LOCATED IN: cellular_component unknown; EXPRESSED IN: 17 plant structures; EXPRESSED DURING: 10 growth stages; CONTAINS InterPro DOMAIN/s: Transferase (InterPro:IPR003480); BEST Arabidopsis thaliana pr…
AT3G56290	1.28136	2.65389e-18	3.21195e-16	unknown protein; Has 39 Blast hits to 39 proteins in 15 species: Archae - 0; Bacteria - 0; Metazoa - 0; Fungi - 0; Plants - 39; Viruses - 0; Other Eukaryotes - 0 (source: NCBI BLink).
ATCG01080	1.27157	2.09692e-07	4.45074e-06	NDHG; CONTAINS InterPro DOMAIN/s: NADH:ubiquinone/plastoquinone oxidoreductase, chain 6 (InterPro:IPR001457).
AT2G45680	1.27145	3.11569e-08	7.95596e-07	TCP family transcription factor ; CONTAINS InterPro DOMAIN/s: Transcription factor, TCP (InterPro:IPR005333), Transcription factor TCP subgroup (InterPro:IPR017887); BEST Arabidopsis thaliana protein match is: TCP family transcription factor (TAIR:AT5G51910.2); Has 1218 Blast hits to 581 proteins in 105 species: Archae - 0; Bacteria - 18; Metazoa - 103; Fungi - 60; Plants - 391; Viruses - 0; Othe…
AT4G15430	1.26654	7.19386e-13	4.27746e-11	ERD (early-responsive to dehydration stress) family protein; FUNCTIONS IN: molecular_function unknown; INVOLVED IN: biological_process unknown; LOCATED IN: endomembrane system, membrane; EXPRESSED IN: 20 plant structures; EXPRESSED DURING: 13 growth stages; CONTAINS InterPro DOMAIN/s: Protein of unknown function DUF221 (InterPro:IPR003864); BEST Arabidopsis thaliana protein match is: ERD (early-r…
AT2G37600	1.26518	6.74294e-11	2.8203e-09	Ribosomal protein L36e family protein; FUNCTIONS IN: structural constituent of ribosome; INVOLVED IN: translation; LOCATED IN: ribosome, cytosolic large ribosomal subunit; EXPRESSED IN: 22 plant structures; EXPRESSED DURING: 13 growth stages; CONTAINS InterPro DOMAIN/s: Ribosomal protein L36e (InterPro:IPR000509); BEST Arabidopsis thaliana protein match is: Ribosomal protein L36e family protein (…
AT3G47340	1.26279	3.59161e-13	2.22068e-11	glutamine-dependent asparagine synthase 1 (ASN1); CONTAINS InterPro DOMAIN/s: Rossmann-like alpha/beta/alpha sandwich fold (InterPro:IPR014729), Asparagine synthase (InterPro:IPR001962), Asparagine synthase, glutamine-hydrolyzing (InterPro:IPR006426), Glutamine amidotransferase, type II (InterPro:IPR017932); BEST Arabidopsis thaliana protein match is: asparagine synthetase 2 (TAIR:AT5G65010.1); H…
AT3G12580	1.25444	3.1052e-14	2.26454e-12	heat shock protein 70 (HSP70); FUNCTIONS IN: ATP binding; INVOLVED IN: in 9 processes; LOCATED IN: cytosol, mitochondrion, cell wall, plasma membrane; EXPRESSED IN: 23 plant structures; EXPRESSED DURING: 11 growth stages; CONTAINS InterPro DOMAIN/s: Heat shock protein 70, conserved site (InterPro:IPR018181), Heat shock protein Hsp70 (InterPro:IPR001023), Heat shock protein 70 (InterPro:IPR013126)…
AT1G07780	1.25439	5.72901e-10	2.02413e-08	phosphoribosylanthranilate isomerase 1 (PAI1); CONTAINS InterPro DOMAIN/s: N-(5&apos;phosphoribosyl)anthranilate isomerase (PRAI) (InterPro:IPR001240), Aldolase-type TIM barrel (InterPro:IPR013785), Ribulose-phosphate binding barrel (InterPro:IPR011060); BEST Arabidopsis thaliana protein match is: phosphoribosylanthranilate isomerase 2 (TAIR:AT5G05590.1); Has 5472 Blast hits to 5471 proteins in 2…
AT3G17520	1.24623	2.89884e-12	1.58554e-10	Late embryogenesis abundant protein (LEA) family protein; INVOLVED IN: embryo development ending in seed dormancy; LOCATED IN: endomembrane system; EXPRESSED IN: cultured cell, seed, leaf; EXPRESSED DURING: dry seed stage, LP.04 four leaves visible, seed development stages; BEST Arabidopsis thaliana protein match is: late embryogenesis abundant domain-containing protein / LEA domain-containing pr…
AT4G39070	1.24396	1.24148e-06	2.16182e-05	B-box zinc finger family protein; FUNCTIONS IN: sequence-specific DNA binding transcription factor activity, zinc ion binding; INVOLVED IN: response to karrikin, response to chitin, regulation of transcription; LOCATED IN: intracellular; EXPRESSED IN: 16 plant structures; EXPRESSED DURING: 10 growth stages; CONTAINS InterPro DOMAIN/s: Zinc finger, B-box (InterPro:IPR000315); BEST Arabidopsis thal…
ATCG01050	1.24382	3.3015e-07	6.65958e-06	NDHD; FUNCTIONS IN: oxidoreductase activity, acting on NADH or NADPH; INVOLVED IN: oxidation reduction, ATP synthesis coupled electron transport; LOCATED IN: chloroplast; EXPRESSED IN: 22 plant structures; EXPRESSED DURING: 13 growth stages; CONTAINS InterPro DOMAIN/s: NADH-quinone oxidoreductase, chain M (InterPro:IPR010227), NADH:ubiquinone/plastoquinone oxidoreductase (InterPro:IPR001750), NAD…
AT5G03850	1.23962	5.54286e-18	6.30593e-16	Nucleic acid-binding, OB-fold-like protein; FUNCTIONS IN: structural constituent of ribosome; INVOLVED IN: translation, ribosome biogenesis; LOCATED IN: cytosolic small ribosomal subunit, ribosome, cell wall, plasma membrane; EXPRESSED IN: 24 plant structures; EXPRESSED DURING: 15 growth stages; CONTAINS InterPro DOMAIN/s: Nucleic acid-binding, OB-fold-like (InterPro:IPR016027), Nucleic acid-bind…
AT1G06830	1.22666	4.08913e-06	6.17531e-05	Glutaredoxin family protein; FUNCTIONS IN: electron carrier activity, protein disulfide oxidoreductase activity; INVOLVED IN: cell redox homeostasis; LOCATED IN: endomembrane system; EXPRESSED IN: 19 plant structures; EXPRESSED DURING: 9 growth stages; CONTAINS InterPro DOMAIN/s: Glutaredoxin-like, plant II (InterPro:IPR011905), Thioredoxin fold (InterPro:IPR012335), Glutaredoxin (InterPro:IPR002…
AT4G26150	1.22516	2.2308e-09	7.10236e-08	cytokinin-responsive gata factor 1 (CGA1); CONTAINS InterPro DOMAIN/s: Zinc finger, NHR/GATA-type (InterPro:IPR013088), Zinc finger, GATA-type (InterPro:IPR000679); BEST Arabidopsis thaliana protein match is: GATA type zinc finger transcription factor family protein (TAIR:AT5G56860.1); Has 1630 Blast hits to 1587 proteins in 190 species: Archae - 0; Bacteria - 0; Metazoa - 106; Fungi - 659; Plant…
AT2G21580	1.22499	7.1449e-13	4.26321e-11	Ribosomal protein S25 family protein; FUNCTIONS IN: structural constituent of ribosome; INVOLVED IN: translation; LOCATED IN: cytosolic small ribosomal subunit, cytosolic ribosome, ribosome, plasma membrane; EXPRESSED IN: 23 plant structures; EXPRESSED DURING: 13 growth stages; CONTAINS InterPro DOMAIN/s: Ribosomal protein S25 (InterPro:IPR004977); BEST Arabidopsis thaliana protein match is: Ribo…
AT2G21210	1.21902	1.0221e-08	2.87825e-07	SAUR-like auxin-responsive protein family ; CONTAINS InterPro DOMAIN/s: Auxin responsive SAUR protein (InterPro:IPR003676); BEST Arabidopsis thaliana protein match is: SAUR-like auxin-responsive protein family (TAIR:AT4G38840.1); Has 1354 Blast hits to 1340 proteins in 28 species: Archae - 0; Bacteria - 0; Metazoa - 0; Fungi - 0; Plants - 1353; Viruses - 0; Other Eukaryotes - 1 (source: NCBI BLin…
AT3G28420	1.21802	0.00028514	0.00233826	Putative membrane lipoprotein; Has 11 Blast hits to 11 proteins in 7 species: Archae - 0; Bacteria - 2; Metazoa - 0; Fungi - 0; Plants - 9; Viruses - 0; Other Eukaryotes - 0 (source: NCBI BLink).
AT5G01075	1.21231	9.58309e-06	0.000126477	Glycosyl hydrolase family 35 protein; FUNCTIONS IN: hydrolase activity, hydrolyzing O-glycosyl compounds; INVOLVED IN: carbohydrate metabolic process; LOCATED IN: endomembrane system; EXPRESSED IN: 19 plant structures; EXPRESSED DURING: 13 growth stages; CONTAINS InterPro DOMAIN/s: Glycoside hydrolase, family 35 (InterPro:IPR001944); Has 30201 Blast hits to 17322 proteins in 780 species: Archae -…
AT5G52300	1.2076	8.26948e-14	5.71331e-12	LOW-TEMPERATURE-INDUCED 65 (LTI65); FUNCTIONS IN: molecular_function unknown; INVOLVED IN: response to water deprivation, response to salt stress, response to cold, abscisic acid mediated signaling pathway, response to abscisic acid stimulus; LOCATED IN: cellular_component unknown; EXPRESSED IN: leaf, seed; EXPRESSED DURING: dry seed stage, LP.04 four leaves visible; CONTAINS InterPro DOMAIN/s: C…
AT1G74560	1.20413	4.16412e-14	3.01104e-12	NAP1-related protein 1 (NRP1); FUNCTIONS IN: chromatin binding, histone binding, DNA binding; INVOLVED IN: cell proliferation, cell differentiation, response to cadmium ion, nucleosome assembly, lateral root formation; LOCATED IN: nucleus, cytoplasm; EXPRESSED IN: 24 plant structures; EXPRESSED DURING: 14 growth stages; CONTAINS InterPro DOMAIN/s: Nucleosome assembly protein (NAP) (InterPro:IPR00…
AT4G12400	1.20379	2.18042e-17	2.28275e-15	stress-inducible protein, putative; FUNCTIONS IN: binding; INVOLVED IN: response to high light intensity, response to hydrogen peroxide, response to heat, response to stress; LOCATED IN: cellular_component unknown; EXPRESSED IN: 18 plant structures; EXPRESSED DURING: 7 growth stages; CONTAINS InterPro DOMAIN/s: Tetratricopeptide TPR-1 (InterPro:IPR001440), Tetratricopeptide-like helical (InterPro…
AT3G03630	1.20182	5.26682e-11	2.25825e-09	cysteine synthase 26 (CS26); FUNCTIONS IN: cysteine synthase activity; INVOLVED IN: regulation of hydrogen peroxide metabolic process, cysteine biosynthetic process, regulation of superoxide metabolic process, photosynthesis; LOCATED IN: chloroplast; EXPRESSED IN: 19 plant structures; EXPRESSED DURING: 12 growth stages; CONTAINS InterPro DOMAIN/s: Cysteine synthase/cystathionine beta-synthase P-p…
AT5G03120	1.20163	8.43203e-06	0.000113212	unknown protein; FUNCTIONS IN: molecular_function unknown; INVOLVED IN: biological_process unknown; LOCATED IN: endomembrane system; EXPRESSED IN: 21 plant structures; EXPRESSED DURING: 13 growth stages; Has 14 Blast hits to 14 proteins in 4 species: Archae - 0; Bacteria - 0; Metazoa - 0; Fungi - 0; Plants - 14; Viruses - 0; Other Eukaryotes - 0 (source: NCBI BLink).
AT2G32180	1.20135	1.07172e-08	2.98838e-07	plastid transcriptionally active 18 (PTAC18); FUNCTIONS IN: molecular_function unknown; INVOLVED IN: biological_process unknown; LOCATED IN: plastid chromosome, nucleoid; CONTAINS InterPro DOMAIN/s: Cupin, RmlC-type (InterPro:IPR011051), Protein of unknown function DUF861, cupin-3 (InterPro:IPR008579), RmlC-like jelly roll fold (InterPro:IPR014710); BEST Arabidopsis thaliana protein match is: Rml…
AT5G56670	1.20037	4.39032e-06	6.57777e-05	Ribosomal protein S30 family protein; FUNCTIONS IN: structural constituent of ribosome; INVOLVED IN: translation; LOCATED IN: cytosolic small ribosomal subunit, ribosome; EXPRESSED IN: 23 plant structures; EXPRESSED DURING: 15 growth stages; CONTAINS InterPro DOMAIN/s: Ribosomal protein S30 (InterPro:IPR006846); BEST Arabidopsis thaliana protein match is: Ribosomal protein S30 family protein (TAI…
AT3G10930	1.19847	2.04993e-05	0.000246353	unknown protein; FUNCTIONS IN: molecular_function unknown; INVOLVED IN: biological_process unknown; LOCATED IN: mitochondrion; EXPRESSED IN: 18 plant structures; EXPRESSED DURING: 9 growth stages; Has 1 Blast hits to 1 proteins in 1 species: Archae - 0; Bacteria - 0; Metazoa - 0; Fungi - 0; Plants - 1; Viruses - 0; Other Eukaryotes - 0 (source: NCBI BLink).
AT1G10370	1.19687	1.00677e-16	9.65203e-15	EARLY-RESPONSIVE TO DEHYDRATION 9 (ERD9); FUNCTIONS IN: glutathione transferase activity; INVOLVED IN: response to water deprivation, response to karrikin, toxin catabolic process; LOCATED IN: chloroplast, cytoplasm; EXPRESSED IN: 21 plant structures; EXPRESSED DURING: 14 growth stages; CONTAINS InterPro DOMAIN/s: Thioredoxin fold (InterPro:IPR012335), Glutathione S-transferase, C-terminal (Inter…
AT5G48470	1.19359	1.28518e-11	6.14328e-10	unknown protein; FUNCTIONS IN: molecular_function unknown; INVOLVED IN: biological_process unknown; LOCATED IN: chloroplast; EXPRESSED IN: 22 plant structures; EXPRESSED DURING: 13 growth stages; Has 30201 Blast hits to 17322 proteins in 780 species: Archae - 12; Bacteria - 1396; Metazoa - 17338; Fungi - 3422; Plants - 5037; Viruses - 0; Other Eukaryotes - 2996 (source: NCBI BLink).
AT3G61100	1.18977	0.000298078	0.00241648	Putative endonuclease or glycosyl hydrolase; BEST Arabidopsis thaliana protein match is: Putative endonuclease or glycosyl hydrolase (TAIR:AT3G61090.1); Has 98 Blast hits to 98 proteins in 10 species: Archae - 0; Bacteria - 0; Metazoa - 0; Fungi - 0; Plants - 98; Viruses - 0; Other Eukaryotes - 0 (source: NCBI BLink).
AT4G02850	1.18279	2.18749e-08	5.743e-07	phenazine biosynthesis PhzC/PhzF family protein; FUNCTIONS IN: catalytic activity; INVOLVED IN: biosynthetic process; LOCATED IN: endomembrane system; EXPRESSED IN: 14 plant structures; EXPRESSED DURING: 9 growth stages; CONTAINS InterPro DOMAIN/s: Phenazine biosynthesis PhzC/PhzF protein (InterPro:IPR003719); BEST Arabidopsis thaliana protein match is: Phenazine biosynthesis PhzC/PhzF protein (T…
AT1G02640	1.18241	5.3864e-12	2.81097e-10	beta-xylosidase 2 (BXL2); FUNCTIONS IN: hydrolase activity, hydrolyzing O-glycosyl compounds; INVOLVED IN: carbohydrate metabolic process; LOCATED IN: plant-type cell wall; EXPRESSED IN: 23 plant structures; EXPRESSED DURING: 13 growth stages; CONTAINS InterPro DOMAIN/s: Glycoside hydrolase, family 3, N-terminal (InterPro:IPR001764), Glycoside hydrolase, family 3, C-terminal (InterPro:IPR002772),…
AT3G30180	1.18067	3.485e-11	1.55685e-09	brassinosteroid-6-oxidase 2 (BR6OX2); FUNCTIONS IN: monooxygenase activity, oxygen binding; INVOLVED IN: response to light stimulus, circadian rhythm, brassinosteroid biosynthetic process; LOCATED IN: endomembrane system; EXPRESSED IN: 24 plant structures; EXPRESSED DURING: 14 growth stages; CONTAINS InterPro DOMAIN/s: Cytochrome P450 (InterPro:IPR001128), Cytochrome P450, E-class, group I (Inter…
AT4G22900	1.17528	0.00134083	0.00851237	Protein of unknown function (DUF1191); FUNCTIONS IN: molecular_function unknown; INVOLVED IN: biological_process unknown; LOCATED IN: endomembrane system; CONTAINS InterPro DOMAIN/s: Protein of unknown function DUF1191 (InterPro:IPR010605); BEST Arabidopsis thaliana protein match is: Protein of unknown function (DUF1191) (TAIR:AT4G11950.1); Has 128 Blast hits to 128 proteins in 16 species: Archae…
AT5G59690	1.17213	6.41335e-12	3.24759e-10	Histone superfamily protein; FUNCTIONS IN: DNA binding; INVOLVED IN: nucleosome assembly; LOCATED IN: thylakoid; EXPRESSED IN: male gametophyte, pollen tube; EXPRESSED DURING: L mature pollen stage, M germinated pollen stage; CONTAINS InterPro DOMAIN/s: Histone H4, conserved site (InterPro:IPR019809), Histone-fold (InterPro:IPR009072), Histone core (InterPro:IPR007125), Histone H4 (InterPro:IPR00…
AT2G27710	1.17043	2.1313e-12	1.1964e-10	60S acidic ribosomal protein family; FUNCTIONS IN: structural constituent of ribosome; INVOLVED IN: translational elongation, response to cold; LOCATED IN: in 8 components; EXPRESSED IN: 24 plant structures; EXPRESSED DURING: 14 growth stages; CONTAINS InterPro DOMAIN/s: Ribosomal protein 60S (InterPro:IPR001813); BEST Arabidopsis thaliana protein match is: 60S acidic ribosomal protein family (TA…
AT1G59990	1.1694	8.14613e-11	3.36595e-09	DEA(D/H)-box RNA helicase family protein; FUNCTIONS IN: helicase activity, ATP-dependent helicase activity, nucleic acid binding, ATP binding; INVOLVED IN: biological_process unknown; LOCATED IN: chloroplast; EXPRESSED IN: 21 plant structures; EXPRESSED DURING: 13 growth stages; CONTAINS InterPro DOMAIN/s: RNA helicase, DEAD-box type, Q motif (InterPro:IPR014014), DNA/RNA helicase, DEAD/DEAH box …
AT2G19800	1.16652	3.72283e-17	3.73706e-15	myo-inositol oxygenase 2 (MIOX2); FUNCTIONS IN: inositol oxygenase activity; INVOLVED IN: syncytium formation; LOCATED IN: cytoplasm; EXPRESSED IN: 24 plant structures; EXPRESSED DURING: 14 growth stages; CONTAINS InterPro DOMAIN/s: Protein of unknown function DUF706 (InterPro:IPR007828); BEST Arabidopsis thaliana protein match is: myo-inositol oxygenase 4 (TAIR:AT4G26260.2); Has 489 Blast hits t…
AT5G18820	1.16089	1.677e-07	3.64561e-06	embryo defective 3007 (EMB3007); FUNCTIONS IN: ATP binding; INVOLVED IN: embryo development ending in seed dormancy; LOCATED IN: chloroplast, cytoplasm; EXPRESSED IN: 14 plant structures; EXPRESSED DURING: 8 growth stages; CONTAINS InterPro DOMAIN/s: Chaperonin Cpn60/TCP-1 (InterPro:IPR002423), Chaperonin Cpn60 (InterPro:IPR001844); BEST Arabidopsis thaliana protein match is: chaperonin-60alpha (…
AT3G11120	1.16057	3.34007e-15	2.70134e-13	Ribosomal protein L41 family; FUNCTIONS IN: structural constituent of ribosome; INVOLVED IN: translation; LOCATED IN: ribosome, cytosolic large ribosomal subunit; EXPRESSED IN: male gametophyte, pollen tube; EXPRESSED DURING: L mature pollen stage, M germinated pollen stage; CONTAINS InterPro DOMAIN/s: Ribosomal protein L41 (InterPro:IPR007836); Has 185 Blast hits to 185 proteins in 75 species: A…
AT1G63180	1.15913	3.62195e-11	1.6096e-09	UDP-D-glucose/UDP-D-galactose 4-epimerase 3 (UGE3); CONTAINS InterPro DOMAIN/s: NAD-dependent epimerase/dehydratase (InterPro:IPR001509), NAD(P)-binding domain (InterPro:IPR016040), UDP-glucose 4-epimerase (InterPro:IPR005886); BEST Arabidopsis thaliana protein match is: UDP-D-glucose/UDP-D-galactose 4-epimerase 1 (TAIR:AT1G12780.1); Has 41147 Blast hits to 41136 proteins in 2978 species: Archae …
ATCG00190	1.15887	9.28553e-11	3.79085e-09	RNA polymerase subunit beta (RPOB); FUNCTIONS IN: DNA-directed RNA polymerase activity, protein binding; INVOLVED IN: RNA elongation; LOCATED IN: chloroplast, nucleoid; EXPRESSED IN: 22 plant structures; EXPRESSED DURING: 13 growth stages; CONTAINS InterPro DOMAIN/s: DNA-directed RNA polymerase, subunit 2, domain 6 (InterPro:IPR007120), RNA polymerase Rpb2, domain 7 (InterPro:IPR007641), RNA poly…
AT3G18320	1.15757	8.09947e-05	0.000792986	F-box and associated interaction domains-containing protein; CONTAINS InterPro DOMAIN/s: F-box domain, cyclin-like (InterPro:IPR001810), F-box domain, Skp2-like (InterPro:IPR022364), F-box associated domain, type 1 (InterPro:IPR006527), F-box associated interaction domain (InterPro:IPR017451); BEST Arabidopsis thaliana protein match is: F-box and associated interaction domains-containing protein …
AT1G35290	1.15429	1.05872e-05	0.000137917	Thioesterase superfamily protein; CONTAINS InterPro DOMAIN/s: Thioesterase superfamily (InterPro:IPR006683); BEST Arabidopsis thaliana protein match is: Thioesterase superfamily protein (TAIR:AT1G35250.1); Has 1308 Blast hits to 1307 proteins in 471 species: Archae - 6; Bacteria - 942; Metazoa - 0; Fungi - 0; Plants - 80; Viruses - 0; Other Eukaryotes - 280 (source: NCBI BLink).
AT1G80190	1.15425	1.64804e-07	3.5964e-06	partner of SLD five 1 (PSF1); FUNCTIONS IN: molecular_function unknown; INVOLVED IN: DNA-dependent DNA replication initiation; LOCATED IN: GINS complex, chloroplast; EXPRESSED IN: 23 plant structures; EXPRESSED DURING: 13 growth stages; CONTAINS InterPro DOMAIN/s: GINS complex, subunit Psf1 (InterPro:IPR005339); Has 334 Blast hits to 334 proteins in 169 species: Archae - 0; Bacteria - 0; Metazoa …
AT1G09080	1.15121	2.86829e-14	2.1098e-12	BIP3; FUNCTIONS IN: ATP binding; INVOLVED IN: protein folding, response to heat, pollen tube growth; LOCATED IN: endoplasmic reticulum lumen; EXPRESSED IN: 10 plant structures; EXPRESSED DURING: 10 growth stages; CONTAINS InterPro DOMAIN/s: Heat shock protein 70, conserved site (InterPro:IPR018181), Heat shock protein Hsp70 (InterPro:IPR001023), Heat shock protein 70 (InterPro:IPR013126); BEST Ar…
ATCG00380	1.14958	0.00014084	0.0012791	chloroplast ribosomal protein S4 (RPS4); FUNCTIONS IN: structural constituent of ribosome; INVOLVED IN: translation; LOCATED IN: plastid small ribosomal subunit, chloroplast stroma, chloroplast, membrane; EXPRESSED IN: 22 plant structures; EXPRESSED DURING: 13 growth stages; CONTAINS InterPro DOMAIN/s: Ribosomal protein S4 (InterPro:IPR001912), Ribosomal protein S4, conserved site (InterPro:IPR01…
AT2G28190	1.1445	1.14834e-06	2.02442e-05	copper/zinc superoxide dismutase 2 (CSD2); FUNCTIONS IN: superoxide dismutase activity; INVOLVED IN: in 6 processes; LOCATED IN: thylakoid, apoplast, chloroplast stroma, chloroplast; EXPRESSED IN: 29 plant structures; EXPRESSED DURING: 14 growth stages; CONTAINS InterPro DOMAIN/s: Superoxide dismutase, copper/zinc, binding site (InterPro:IPR018152), Superoxide dismutase, copper/zinc binding (Inte…
AT5G03860	1.14442	4.22875e-07	8.26616e-06	malate synthase (MLS); FUNCTIONS IN: malate synthase activity; INVOLVED IN: glyoxylate cycle; EXPRESSED IN: seed, leaf; CONTAINS InterPro DOMAIN/s: Malate synthase-like (InterPro:IPR011076), Malate synthase, conserved site (InterPro:IPR019830), Malate synthase A (InterPro:IPR006252), Malate synthase (InterPro:IPR001465); Has 1807 Blast hits to 1807 proteins in 277 species: Archae - 0; Bacteria - …
AT3G17465	1.14044	2.29076e-11	1.05654e-09	ribosomal protein L3 plastid (RPL3P); CONTAINS InterPro DOMAIN/s: Ribosomal protein L3 (InterPro:IPR000597), Ribosomal protein L3, bacterial/organelle-type (InterPro:IPR019927), Ribosomal protein L3, conserved site (InterPro:IPR019926), Translation elongation/initiation factor/Ribosomal, beta-barrel (InterPro:IPR009000); BEST Arabidopsis thaliana protein match is: Ribosomal protein L3 family prot…
AT1G66080	1.13619	4.99591e-06	7.34959e-05	unknown protein; CONTAINS InterPro DOMAIN/s: Protein of unknown function DUF775 (InterPro:IPR008493); Has 285 Blast hits to 283 proteins in 133 species: Archae - 0; Bacteria - 0; Metazoa - 120; Fungi - 88; Plants - 50; Viruses - 0; Other Eukaryotes - 27 (source: NCBI BLink).
ATCG01120	1.1346	0.000467145	0.00351802	chloroplast ribosomal protein S15 (RPS15); FUNCTIONS IN: structural constituent of ribosome; INVOLVED IN: translation; LOCATED IN: plastid small ribosomal subunit, chloroplast, chloroplast stroma; EXPRESSED IN: 23 plant structures; EXPRESSED DURING: 13 growth stages; CONTAINS InterPro DOMAIN/s: Ribosomal protein S15 (InterPro:IPR000589), Ribosomal protein S15, bacterial-type (InterPro:IPR005290),…
AT2G15020	1.13147	7.71466e-12	3.8835e-10	unknown protein; BEST Arabidopsis thaliana protein match is: unknown protein (TAIR:AT5G64190.1); Has 72 Blast hits to 72 proteins in 10 species: Archae - 0; Bacteria - 0; Metazoa - 0; Fungi - 0; Plants - 72; Viruses - 0; Other Eukaryotes - 0 (source: NCBI BLink).
AT1G12780	1.12897	4.7353e-13	2.90676e-11	UDP-D-glucose/UDP-D-galactose 4-epimerase 1 (UGE1); FUNCTIONS IN: UDP-glucose 4-epimerase activity, protein dimerization activity; INVOLVED IN: response to stress, galactose biosynthetic process; LOCATED IN: cytosol, plasma membrane; EXPRESSED IN: 32 plant structures; EXPRESSED DURING: 16 growth stages; CONTAINS InterPro DOMAIN/s: NAD-dependent epimerase/dehydratase (InterPro:IPR001509), NAD(P)-b…
AT1G26740	1.12791	1.33982e-06	2.31417e-05	Ribosomal L32p protein family; FUNCTIONS IN: structural constituent of ribosome; INVOLVED IN: translation; LOCATED IN: large ribosomal subunit; EXPRESSED IN: 21 plant structures; EXPRESSED DURING: 13 growth stages; CONTAINS InterPro DOMAIN/s: Ribosomal protein L32p (InterPro:IPR002677); BEST Arabidopsis thaliana protein match is: Ribosomal L32p protein family (TAIR:AT1G69485.1); Has 123 Blast hit…
AT1G09690	1.12603	2.56026e-07	5.30229e-06	Translation protein SH3-like family protein; FUNCTIONS IN: structural constituent of ribosome; INVOLVED IN: translation; LOCATED IN: ribosome, cytosolic large ribosomal subunit; EXPRESSED IN: juvenile leaf, pollen tube; CONTAINS InterPro DOMAIN/s: Translation protein SH3-like (InterPro:IPR008991), Ribosomal protein L21e (InterPro:IPR001147), Ribosomal protein L21e, conserved site (InterPro:IPR018…
AT2G35300	1.12506	5.24885e-05	0.000548637	Late embryogenesis abundant protein, group 1 protein; CONTAINS InterPro DOMAIN/s: Late embryogenesis abundant protein, group 1 (InterPro:IPR005513); BEST Arabidopsis thaliana protein match is: Late embryogenesis abundant protein, group 1 protein (TAIR:AT1G32560.1); Has 129 Blast hits to 129 proteins in 23 species: Archae - 0; Bacteria - 0; Metazoa - 0; Fungi - 0; Plants - 129; Viruses - 0; Other …
AT3G54560	1.1244	2.55286e-07	5.29338e-06	histone H2A 11 (HTA11); FUNCTIONS IN: DNA binding; INVOLVED IN: flower development, detection of temperature stimulus, defense response to bacterium; LOCATED IN: nucleus, nucleosome; EXPRESSED IN: 24 plant structures; EXPRESSED DURING: 13 growth stages; CONTAINS InterPro DOMAIN/s: Histone H2A (InterPro:IPR002119), Histone-fold (InterPro:IPR009072), Histone core (InterPro:IPR007125); BEST Arabidop…
AT1G47655	1.1242	9.12342e-06	0.00012116	Dof-type zinc finger DNA-binding family protein; CONTAINS InterPro DOMAIN/s: Zinc finger, Dof-type (InterPro:IPR003851); BEST Arabidopsis thaliana protein match is: Dof-type zinc finger DNA-binding family protein (TAIR:AT5G66940.1); Has 1094 Blast hits to 1089 proteins in 56 species: Archae - 0; Bacteria - 0; Metazoa - 0; Fungi - 0; Plants - 1089; Viruses - 0; Other Eukaryotes - 5 (source: NCBI B…
AT4G30330	1.12405	0.000248764	0.0020871	Small nuclear ribonucleoprotein family protein; CONTAINS InterPro DOMAIN/s: Like-Sm ribonucleoprotein (LSM) domain (InterPro:IPR001163), Like-Sm ribonucleoprotein (LSM) domain, eukaryotic/archaea-type (InterPro:IPR006649), Like-Sm ribonucleoprotein (LSM)-related domain (InterPro:IPR010920); BEST Arabidopsis thaliana protein match is: Small nuclear ribonucleoprotein family protein (TAIR:AT2G18740.…
AT1G62500	1.12287	5.41146e-12	2.81544e-10	Bifunctional inhibitor/lipid-transfer protein/seed storage 2S albumin superfamily protein; FUNCTIONS IN: lipid binding; INVOLVED IN: lipid transport; LOCATED IN: endomembrane system; EXPRESSED IN: 17 plant structures; EXPRESSED DURING: 8 growth stages; CONTAINS InterPro DOMAIN/s: Bifunctional inhibitor/plant lipid transfer protein/seed storage (InterPro:IPR016140), Plant lipid transfer protein/se…
AT2G15000	1.12041	1.53273e-05	0.000191059	unknown protein; FUNCTIONS IN: molecular_function unknown; INVOLVED IN: biological_process unknown; LOCATED IN: chloroplast; EXPRESSED IN: 22 plant structures; EXPRESSED DURING: 13 growth stages; BEST Arabidopsis thaliana protein match is: unknown protein (TAIR:AT4G34265.2); Has 70 Blast hits to 70 proteins in 9 species: Archae - 0; Bacteria - 0; Metazoa - 0; Fungi - 0; Plants - 70; Viruses - 0; …
AT4G19160	1.11959	3.57662e-12	1.93149e-10	unknown protein; Has 30201 Blast hits to 17322 proteins in 780 species: Archae - 12; Bacteria - 1396; Metazoa - 17338; Fungi - 3422; Plants - 5037; Viruses - 0; Other Eukaryotes - 2996 (source: NCBI BLink).
AT5G49360	1.11655	1.34944e-10	5.33059e-09	beta-xylosidase 1 (BXL1); FUNCTIONS IN: alpha-N-arabinofuranosidase activity, hydrolase activity, hydrolyzing O-glycosyl compounds; INVOLVED IN: seed coat development; LOCATED IN: apoplast, plant-type cell wall; EXPRESSED IN: 25 plant structures; EXPRESSED DURING: 13 growth stages; CONTAINS InterPro DOMAIN/s: Glycoside hydrolase, family 3, N-terminal (InterPro:IPR001764), Glycoside hydrolase, fam…
AT1G53030	1.11576	0.000530437	0.00392197	Cytochrome C oxidase copper chaperone (COX17); FUNCTIONS IN: copper chaperone activity; INVOLVED IN: copper ion transport; LOCATED IN: mitochondrial intermembrane space; EXPRESSED IN: 22 plant structures; EXPRESSED DURING: 13 growth stages; CONTAINS InterPro DOMAIN/s: Cytochrome c oxidase copper chaperone (InterPro:IPR007745); BEST Arabidopsis thaliana protein match is: cytochrome c oxidase 17 (T…
AT3G12587	1.11503	2.71007e-06	4.28216e-05	Oligosaccaryltransferase; FUNCTIONS IN: molecular_function unknown; INVOLVED IN: biological_process unknown; LOCATED IN: endomembrane system; CONTAINS InterPro DOMAIN/s: Oligosaccaryltransferase (InterPro:IPR018943); BEST Arabidopsis thaliana protein match is: Oligosaccaryltransferase (TAIR:AT5G02502.1); Has 30201 Blast hits to 17322 proteins in 780 species: Archae - 12; Bacteria - 1396; Metazoa …
AT5G20720	1.11156	3.64682e-12	1.96318e-10	chaperonin 20 (CPN20); FUNCTIONS IN: calmodulin binding, copper ion binding; INVOLVED IN: response to cadmium ion, response to cold; LOCATED IN: in 7 components; EXPRESSED IN: 26 plant structures; EXPRESSED DURING: 15 growth stages; CONTAINS InterPro DOMAIN/s: Chaperonin Cpn10 (InterPro:IPR020818), GroES-like (InterPro:IPR011032), Chaperonin Cpn10, conserved site (InterPro:IPR018369), Chaperonin …
AT1G65560	1.10808	4.31135e-05	0.000463307	Zinc-binding dehydrogenase family protein; FUNCTIONS IN: oxidoreductase activity, binding, zinc ion binding, catalytic activity; INVOLVED IN: oxidation reduction, metabolic process; LOCATED IN: cellular_component unknown; EXPRESSED IN: 23 plant structures; EXPRESSED DURING: 13 growth stages; CONTAINS InterPro DOMAIN/s: GroES-like (InterPro:IPR011032), NAD(P)-binding domain (InterPro:IPR016040), A…
AT5G52470	1.10465	4.3144e-12	2.27942e-10	fibrillarin 1 (FIB1); FUNCTIONS IN: snoRNA binding; INVOLVED IN: RNA methylation, rRNA processing; LOCATED IN: nucleolus, membrane; EXPRESSED IN: 24 plant structures; EXPRESSED DURING: 13 growth stages; CONTAINS InterPro DOMAIN/s: Fibrillarin (InterPro:IPR000692); BEST Arabidopsis thaliana protein match is: fibrillarin 2 (TAIR:AT4G25630.1); Has 20161 Blast hits to 7736 proteins in 898 species: Ar…
AT3G18740	1.10212	3.62013e-11	1.6096e-09	Ribosomal protein L7Ae/L30e/S12e/Gadd45 family protein; FUNCTIONS IN: structural constituent of ribosome; INVOLVED IN: translation; LOCATED IN: cytosolic ribosome, cytosolic large ribosomal subunit; EXPRESSED IN: 23 plant structures; EXPRESSED DURING: 13 growth stages; CONTAINS InterPro DOMAIN/s: Ribosomal protein L7Ae/L30e/S12e/Gadd45 (InterPro:IPR004038), Ribosomal protein L30e (InterPro:IPR000…
AT4G30450	1.10196	3.13066e-12	1.70686e-10	glycine-rich protein; Has 43753 Blast hits to 9269 proteins in 834 species: Archae - 55; Bacteria - 10441; Metazoa - 12146; Fungi - 3592; Plants - 5151; Viruses - 671; Other Eukaryotes - 11697 (source: NCBI BLink).
AT4G01430	1.10187	5.12867e-07	9.87818e-06	nodulin MtN21 /EamA-like transporter family protein; LOCATED IN: endomembrane system, membrane; EXPRESSED IN: 19 plant structures; EXPRESSED DURING: 6 growth stages; CONTAINS InterPro DOMAIN/s: Protein of unknown function DUF6, transmembrane (InterPro:IPR000620); BEST Arabidopsis thaliana protein match is: nodulin MtN21 /EamA-like transporter family protein (TAIR:AT1G01070.1); Has 2489 Blast hits…
AT1G14185	1.10084	2.13334e-07	4.5112e-06	Glucose-methanol-choline (GMC) oxidoreductase family protein; FUNCTIONS IN: aldehyde-lyase activity, oxidoreductase activity, acting on CH-OH group of donors, FAD binding; INVOLVED IN: alcohol metabolic process; LOCATED IN: endomembrane system; CONTAINS InterPro DOMAIN/s: Glucose-methanol-choline oxidoreductase, N-terminal (InterPro:IPR000172), Glucose-methanol-choline oxidoreductase (InterPro:IP…
AT5G52640	1.09948	9.08916e-11	3.72852e-09	heat shock protein 90.1 (HSP90.1); FUNCTIONS IN: unfolded protein binding, ATP binding; INVOLVED IN: defense response to bacterium, response to heat, response to arsenic; LOCATED IN: cytosol, cell wall, plasma membrane; EXPRESSED IN: 25 plant structures; EXPRESSED DURING: 14 growth stages; CONTAINS InterPro DOMAIN/s: Chaperone protein htpG (InterPro:IPR001404), Heat shock protein Hsp90, conserved…
AT2G36170	1.09924	2.23753e-11	1.03759e-09	Ubiquitin supergroup;Ribosomal protein L40e; FUNCTIONS IN: structural constituent of ribosome; INVOLVED IN: translation; LOCATED IN: cytosolic large ribosomal subunit, nucleolus; EXPRESSED IN: 24 plant structures; EXPRESSED DURING: 13 growth stages; CONTAINS InterPro DOMAIN/s: Ribosomal protein L40e (InterPro:IPR001975), Ubiquitin subgroup (InterPro:IPR019956), Ubiquitin conserved site (InterPro:…
AT5G02450	1.09921	1.53846e-08	4.15408e-07	Ribosomal protein L36e family protein; FUNCTIONS IN: structural constituent of ribosome; INVOLVED IN: translation; LOCATED IN: ribosome, cytosolic large ribosomal subunit, plasma membrane; EXPRESSED IN: 24 plant structures; EXPRESSED DURING: 13 growth stages; CONTAINS InterPro DOMAIN/s: Ribosomal protein L36e (InterPro:IPR000509); BEST Arabidopsis thaliana protein match is: Ribosomal protein L36e…
AT2G41250	1.09588	1.98352e-13	1.28703e-11	Haloacid dehalogenase-like hydrolase (HAD) superfamily protein; FUNCTIONS IN: hydrolase activity, catalytic activity, phosphoglycolate phosphatase activity; INVOLVED IN: metabolic process; LOCATED IN: mitochondrion; EXPRESSED IN: 24 plant structures; EXPRESSED DURING: 15 growth stages; CONTAINS InterPro DOMAIN/s: Haloacid dehalogenase-like hydrolase (InterPro:IPR005834), Haloacid dehydrogenase/ep…
AT1G29430	1.09328	5.49357e-07	1.04629e-05	SAUR-like auxin-responsive protein family ; CONTAINS InterPro DOMAIN/s: Auxin responsive SAUR protein (InterPro:IPR003676); BEST Arabidopsis thaliana protein match is: SAUR-like auxin-responsive protein family (TAIR:AT5G27780.1); Has 636 Blast hits to 622 proteins in 19 species: Archae - 0; Bacteria - 0; Metazoa - 0; Fungi - 0; Plants - 636; Viruses - 0; Other Eukaryotes - 0 (source: NCBI BLink).
AT1G56045	1.08981	1.53686e-07	3.3797e-06	Ribosomal protein L41 family; FUNCTIONS IN: structural constituent of ribosome; INVOLVED IN: translation; LOCATED IN: ribosome; CONTAINS InterPro DOMAIN/s: Ribosomal protein L41 (InterPro:IPR007836); Has 35333 Blast hits to 34131 proteins in 2444 species: Archae - 798; Bacteria - 22429; Metazoa - 974; Fungi - 991; Plants - 531; Viruses - 0; Other Eukaryotes - 9610 (source: NCBI BLink).
AT2G36835	1.08877	2.24692e-10	8.50192e-09	unknown protein; FUNCTIONS IN: molecular_function unknown; INVOLVED IN: biological_process unknown; LOCATED IN: chloroplast envelope; EXPRESSED IN: 22 plant structures; EXPRESSED DURING: 13 growth stages; Has 26 Blast hits to 26 proteins in 11 species: Archae - 0; Bacteria - 0; Metazoa - 0; Fungi - 0; Plants - 26; Viruses - 0; Other Eukaryotes - 0 (source: NCBI BLink).
AT3G53890	1.08763	7.93586e-13	4.686e-11	Ribosomal protein S21e ; FUNCTIONS IN: structural constituent of ribosome; INVOLVED IN: translation, ribosome biogenesis; LOCATED IN: cytosolic small ribosomal subunit, cytosolic ribosome, ribosome; EXPRESSED IN: 23 plant structures; EXPRESSED DURING: 13 growth stages; CONTAINS InterPro DOMAIN/s: Ribosomal protein S21e (InterPro:IPR001931), Ribosomal protein S21e, conserved site (InterPro:IPR0182…
AT3G56070	1.08595	3.64986e-10	1.33372e-08	rotamase cyclophilin 2 (ROC2); FUNCTIONS IN: peptidyl-prolyl cis-trans isomerase activity, cyclosporin A binding; INVOLVED IN: protein folding, response to cadmium ion, signal transduction; LOCATED IN: cytosol; EXPRESSED IN: 24 plant structures; EXPRESSED DURING: 13 growth stages; CONTAINS InterPro DOMAIN/s: Cyclophilin-like (InterPro:IPR015891), Peptidyl-prolyl cis-trans isomerase, cyclophilin-t…
AT4G22212	1.08478	8.36734e-07	1.53371e-05	Arabidopsis defensin-like protein; INVOLVED IN: defense response; LOCATED IN: endomembrane system; EXPRESSED IN: 10 plant structures; EXPRESSED DURING: 4 anthesis, 4 leaf senescence stage, petal differentiation and expansion stage, E expanded cotyledon stage; CONTAINS InterPro DOMAIN/s: Defensin-like protein, Arabidopsis (InterPro:IPR022618), Low-molecular-weight cysteine-rich family (InterPro:IP…
AT1G03090	1.08347	5.68908e-12	2.94054e-10	MCCA; FUNCTIONS IN: cobalt ion binding, methylcrotonoyl-CoA carboxylase activity; INVOLVED IN: leucine catabolic process; LOCATED IN: mitochondrion, cytosolic ribosome; EXPRESSED IN: 26 plant structures; EXPRESSED DURING: 13 growth stages; CONTAINS InterPro DOMAIN/s: Single hybrid motif (InterPro:IPR011053), Biotin/lipoyl attachment (InterPro:IPR000089), Carbamoyl phosphate synthase, large subuni…
AT5G28640	1.08056	1.30961e-06	2.27119e-05	ANGUSTIFOLIA 3 (AN3); CONTAINS InterPro DOMAIN/s: SSXT (InterPro:IPR007726); BEST Arabidopsis thaliana protein match is: GRF1-interacting factor 3 (TAIR:AT4G00850.1); Has 1752 Blast hits to 1579 proteins in 197 species: Archae - 0; Bacteria - 58; Metazoa - 1009; Fungi - 145; Plants - 200; Viruses - 1; Other Eukaryotes - 339 (source: NCBI BLink).
AT1G11080	1.0804	5.86101e-11	2.4757e-09	serine carboxypeptidase-like 31 (scpl31); FUNCTIONS IN: serine-type carboxypeptidase activity; INVOLVED IN: proteolysis; LOCATED IN: endomembrane system; EXPRESSED IN: 17 plant structures; EXPRESSED DURING: 4 anthesis, C globular stage, petal differentiation and expansion stage, E expanded cotyledon stage, D bilateral stage; CONTAINS InterPro DOMAIN/s: Peptidase S10, serine carboxypeptidase (Inte…
AT2G45860	1.08022	0.000109545	0.00102657	unknown protein; Has 32 Blast hits to 32 proteins in 13 species: Archae - 0; Bacteria - 0; Metazoa - 0; Fungi - 0; Plants - 32; Viruses - 0; Other Eukaryotes - 0 (source: NCBI BLink).
AT5G64140	1.07927	4.18182e-10	1.51192e-08	ribosomal protein S28 (RPS28); FUNCTIONS IN: structural constituent of ribosome; INVOLVED IN: translation, ribosome biogenesis; LOCATED IN: cytosolic small ribosomal subunit, cytosolic ribosome, ribosome; EXPRESSED IN: 23 plant structures; EXPRESSED DURING: 13 growth stages; CONTAINS InterPro DOMAIN/s: Nucleic acid-binding, OB-fold-like (InterPro:IPR016027), Nucleic acid-binding, OB-fold (InterPr…
AT3G05730	1.07685	8.08985e-14	5.63483e-12	LOCATED IN: endomembrane system; EXPRESSED IN: 15 plant structures; EXPRESSED DURING: 9 growth stages; CONTAINS InterPro DOMAIN/s: S locus-related glycoprotein 1 binding pollen coat (InterPro:IPR010851); BEST Arabidopsis thaliana protein match is: S locus-related glycoprotein 1 (SLR1) binding pollen coat protein family (TAIR:AT3G05727.1); Has 32 Blast hits to 32 proteins in 3 species: Archae - 0;…
AT5G63100	1.07445	5.91436e-05	0.000607637	S-adenosyl-L-methionine-dependent methyltransferases superfamily protein; INVOLVED IN: biological_process unknown; LOCATED IN: chloroplast; EXPRESSED IN: 18 plant structures; EXPRESSED DURING: 12 growth stages; BEST Arabidopsis thaliana protein match is: S-adenosyl-L-methionine-dependent methyltransferases superfamily protein (TAIR:AT5G44600.1); Has 163 Blast hits to 163 proteins in 58 species: A…
AT2G20585	1.07425	0.000151979	0.00136096	NUCLEAR FUSION DEFECTIVE 6 (NFD6); FUNCTIONS IN: molecular_function unknown; INVOLVED IN: biological_process unknown; LOCATED IN: chloroplast; EXPRESSED IN: 20 plant structures; EXPRESSED DURING: 13 growth stages; BEST Arabidopsis thaliana protein match is: unknown protein (TAIR:AT1G28395.4); Has 72 Blast hits to 72 proteins in 10 species: Archae - 0; Bacteria - 0; Metazoa - 0; Fungi - 0; Plants …
ATCG01090	1.07066	0.000134315	0.00122858	NDHI; FUNCTIONS IN: NADPH dehydrogenase activity; INVOLVED IN: photosynthesis; LOCATED IN: chloroplast thylakoid membrane, chloroplast; EXPRESSED IN: 23 plant structures; EXPRESSED DURING: 13 growth stages; CONTAINS InterPro DOMAIN/s: NADH-plastoquinone oxidoreductase, subunit I (InterPro:IPR004497), 4Fe-4S binding domain (InterPro:IPR001450), NADH-quinone oxidoreductase, chain I (InterPro:IPR010…
AT5G08610	1.06894	1.71354e-14	1.28253e-12	P-loop containing nucleoside triphosphate hydrolases superfamily protein; FUNCTIONS IN: helicase activity, nucleic acid binding, ATP binding, ATP-dependent helicase activity; LOCATED IN: chloroplast; EXPRESSED IN: 25 plant structures; EXPRESSED DURING: 15 growth stages; CONTAINS InterPro DOMAIN/s: RNA helicase, DEAD-box type, Q motif (InterPro:IPR014014), DNA/RNA helicase, DEAD/DEAH box type, N-t…
AT2G47180	1.06737	3.03935e-10	1.13451e-08	galactinol synthase 1 (GolS1); FUNCTIONS IN: transferase activity, transferring hexosyl groups, transferase activity, transferring glycosyl groups; INVOLVED IN: response to high light intensity, carbohydrate biosynthetic process, response to hydrogen peroxide, response to heat; LOCATED IN: cellular_component unknown; EXPRESSED IN: 19 plant structures; EXPRESSED DURING: 11 growth stages; CONTAINS …
AT1G68680	1.06694	0.000606974	0.00437971	unknown protein; FUNCTIONS IN: molecular_function unknown; INVOLVED IN: biological_process unknown; LOCATED IN: chloroplast; EXPRESSED IN: 23 plant structures; EXPRESSED DURING: 16 growth stages; Has 20 Blast hits to 20 proteins in 11 species: Archae - 0; Bacteria - 0; Metazoa - 0; Fungi - 0; Plants - 20; Viruses - 0; Other Eukaryotes - 0 (source: NCBI BLink).
AT3G24500	1.06627	4.48549e-10	1.61147e-08	multiprotein bridging factor 1C (MBF1C); CONTAINS InterPro DOMAIN/s: Lambda repressor-like, DNA-binding (InterPro:IPR010982), Multiprotein bridging factor 1, N-terminal (InterPro:IPR013729), Helix-turn-helix type 3 (InterPro:IPR001387); BEST Arabidopsis thaliana protein match is: multiprotein bridging factor 1B (TAIR:AT3G58680.1); Has 715 Blast hits to 715 proteins in 278 species: Archae - 65; Ba…
AT2G42560	1.06573	1.08436e-07	2.4595e-06	late embryogenesis abundant domain-containing protein / LEA domain-containing protein; FUNCTIONS IN: molecular_function unknown; INVOLVED IN: embryo development ending in seed dormancy; LOCATED IN: cellular_component unknown; EXPRESSED IN: seed; EXPRESSED DURING: seedling growth; CONTAINS InterPro DOMAIN/s: Late embryogenesis abundant protein, group 4 (InterPro:IPR004238); BEST Arabidopsis thalia…
AT3G13750	1.06569	3.71952e-11	1.64015e-09	beta galactosidase 1 (BGAL1); FUNCTIONS IN: beta-galactosidase activity; INVOLVED IN: carbohydrate metabolic process; LOCATED IN: cell wall, plant-type cell wall; EXPRESSED IN: 27 plant structures; EXPRESSED DURING: 13 growth stages; CONTAINS InterPro DOMAIN/s: Glycoside hydrolase, family 35, conserved site (InterPro:IPR019801), Glycoside hydrolase, family 35 (InterPro:IPR001944), D-galactoside/L…
AT1G32928	1.06393	5.78755e-05	0.000596404	unknown protein; BEST Arabidopsis thaliana protein match is: unknown protein (TAIR:AT1G32920.1); Has 35333 Blast hits to 34131 proteins in 2444 species: Archae - 798; Bacteria - 22429; Metazoa - 974; Fungi - 991; Plants - 531; Viruses - 0; Other Eukaryotes - 9610 (source: NCBI BLink).
AT1G04480	1.0634	1.38091e-11	6.58247e-10	Ribosomal protein L14p/L23e family protein; FUNCTIONS IN: structural constituent of ribosome; INVOLVED IN: translation; LOCATED IN: ribosome, intracellular; EXPRESSED IN: 24 plant structures; EXPRESSED DURING: 15 growth stages; CONTAINS InterPro DOMAIN/s: Ribosomal protein L14b/L23e (InterPro:IPR000218), Ribosomal protein L14 conserved site (InterPro:IPR019972); BEST Arabidopsis thaliana protein …
AT4G30460	1.06208	2.25149e-09	7.15487e-08	glycine-rich protein; FUNCTIONS IN: molecular_function unknown; INVOLVED IN: biological_process unknown; LOCATED IN: endomembrane system; EXPRESSED IN: 20 plant structures; EXPRESSED DURING: 12 growth stages; Has 195201 Blast hits to 50354 proteins in 2481 species: Archae - 397; Bacteria - 59837; Metazoa - 58170; Fungi - 13503; Plants - 16798; Viruses - 2787; Other Eukaryotes - 43709 (source: NCB…
AT3G13520	1.06061	5.47145e-11	2.32264e-09	arabinogalactan protein 12 (AGP12); BEST Arabidopsis thaliana protein match is: arabinogalactan protein 14 (TAIR:AT5G56540.1); Has 50 Blast hits to 50 proteins in 9 species: Archae - 0; Bacteria - 0; Metazoa - 0; Fungi - 0; Plants - 50; Viruses - 0; Other Eukaryotes - 0 (source: NCBI BLink).
AT5G15948	1.06057	5.44351e-09	1.60715e-07	conserved peptide upstream open reading frame 10 (CPuORF10); CONTAINS InterPro DOMAIN/s: S-adenosyl-l-methionine decarboxylase leader peptide (InterPro:IPR012511); BEST Arabidopsis thaliana protein match is: conserved peptide upstream open reading frame 9 (TAIR:AT3G02468.1); Has 30201 Blast hits to 17322 proteins in 780 species: Archae - 12; Bacteria - 1396; Metazoa - 17338; Fungi - 3422; Plants …
AT4G05100	1.06022	3.29441e-07	6.65315e-06	myb domain protein 74 (MYB74); CONTAINS InterPro DOMAIN/s: SANT, DNA-binding (InterPro:IPR001005), Homeodomain-like (InterPro:IPR009057), Myb, DNA-binding (InterPro:IPR014778), HTH transcriptional regulator, Myb-type, DNA-binding (InterPro:IPR017930), Homeodomain-related (InterPro:IPR012287), Myb transcription factor (InterPro:IPR015495); BEST Arabidopsis thaliana protein match is: MYB-like 102 (…
AT2G32645	1.05988	4.01076e-07	7.90341e-06	Domain of unknown function (DUF313) ; FUNCTIONS IN: molecular_function unknown; INVOLVED IN: biological_process unknown; LOCATED IN: cellular_component unknown; CONTAINS InterPro DOMAIN/s: Protein of unknown function DUF313 (InterPro:IPR005508); BEST Arabidopsis thaliana protein match is: Domain of unknown function (DUF313) (TAIR:AT2G27410.1); Has 30201 Blast hits to 17322 proteins in 780 species…
AT2G07747	1.05945	0.00155872	0.009655	pseudogene, maturase (MATR), identical to maturase (Arabidopsis thaliana) GP:6851020; blastp match of 92% identity and 1.9e-70 P-value to GP|6513801|gb|AAF14776.1|AF197784_1|AF197784 maturase {Pachysandra procumbens}
AT3G47650	1.05872	4.51259e-08	1.11122e-06	DnaJ/Hsp40 cysteine-rich domain superfamily protein; FUNCTIONS IN: unfolded protein binding, heat shock protein binding; INVOLVED IN: protein folding; LOCATED IN: chloroplast; EXPRESSED IN: 23 plant structures; EXPRESSED DURING: 13 growth stages; CONTAINS InterPro DOMAIN/s: Heat shock protein DnaJ, cysteine-rich domain (InterPro:IPR001305); Has 88 Blast hits to 88 proteins in 28 species: Archae -…
AT5G39660	1.05714	4.92978e-14	3.53474e-12	cycling DOF factor 2 (CDF2); CONTAINS InterPro DOMAIN/s: Zinc finger, Dof-type (InterPro:IPR003851); BEST Arabidopsis thaliana protein match is: cycling DOF factor 3 (TAIR:AT3G47500.1); Has 1150 Blast hits to 1134 proteins in 76 species: Archae - 0; Bacteria - 6; Metazoa - 18; Fungi - 6; Plants - 1095; Viruses - 0; Other Eukaryotes - 25 (source: NCBI BLink).
AT4G16690	1.05644	4.71967e-10	1.69204e-08	methyl esterase 16 (MES16); FUNCTIONS IN: hydrolase activity, acting on ester bonds, methyl jasmonate esterase activity, catalytic activity, methyl indole-3-acetate esterase activity; LOCATED IN: cellular_component unknown; EXPRESSED IN: 22 plant structures; EXPRESSED DURING: 13 growth stages; BEST Arabidopsis thaliana protein match is: methyl esterase 18 (TAIR:AT5G58310.1); Has 1277 Blast hits t…
AT4G31985	1.05327	1.31709e-08	3.59146e-07	Ribosomal protein L39 family protein; FUNCTIONS IN: structural constituent of ribosome; INVOLVED IN: translation; LOCATED IN: ribosome, cytosolic large ribosomal subunit; EXPRESSED IN: 23 plant structures; EXPRESSED DURING: 13 growth stages; CONTAINS InterPro DOMAIN/s: Ribosomal protein L39e, conserved site (InterPro:IPR020083), Ribosomal protein L39e (InterPro:IPR000077); BEST Arabidopsis thalia…
AT3G07860	1.0515	0.00103921	0.00690584	Ubiquitin-like superfamily protein; BEST Arabidopsis thaliana protein match is: Ubiquitin-like superfamily protein (TAIR:AT5G25340.1); Has 145 Blast hits to 145 proteins in 50 species: Archae - 0; Bacteria - 0; Metazoa - 77; Fungi - 0; Plants - 65; Viruses - 0; Other Eukaryotes - 3 (source: NCBI BLink).
AT4G15910	1.05035	2.26481e-06	3.65648e-05	drought-induced 21 (DI21); CONTAINS InterPro DOMAIN/s: Late embryogenesis abundant protein, group 3 (InterPro:IPR004926); BEST Arabidopsis thaliana protein match is: Late embryogenesis abundant 3 (LEA3) family protein (TAIR:AT1G02820.1); Has 120 Blast hits to 120 proteins in 31 species: Archae - 0; Bacteria - 0; Metazoa - 0; Fungi - 0; Plants - 120; Viruses - 0; Other Eukaryotes - 0 (source: NCBI…
AT1G32560	1.04878	0.000373517	0.00291319	Late embryogenesis abundant protein, group 1 protein; FUNCTIONS IN: molecular_function unknown; INVOLVED IN: embryo development, embryo development ending in seed dormancy; LOCATED IN: cellular_component unknown; EXPRESSED IN: stem; CONTAINS InterPro DOMAIN/s: Late embryogenesis abundant protein, group 1 (InterPro:IPR005513); BEST Arabidopsis thaliana protein match is: Late embryogenesis abundant…
AT2G43460	1.04723	3.19793e-11	1.43991e-09	Ribosomal L38e protein family; FUNCTIONS IN: structural constituent of ribosome; INVOLVED IN: translation, ribosome biogenesis; LOCATED IN: cytosolic ribosome, ribosome, cytosolic large ribosomal subunit; EXPRESSED IN: 22 plant structures; EXPRESSED DURING: 13 growth stages; CONTAINS InterPro DOMAIN/s: Ribosomal protein L38e (InterPro:IPR002675); BEST Arabidopsis thaliana protein match is: Riboso…
AT5G51110	1.04654	6.30714e-09	1.84616e-07	Transcriptional coactivator/pterin dehydratase; FUNCTIONS IN: 4-alpha-hydroxytetrahydrobiopterin dehydratase activity; INVOLVED IN: tetrahydrobiopterin biosynthetic process; LOCATED IN: chloroplast; EXPRESSED IN: 21 plant structures; EXPRESSED DURING: 13 growth stages; CONTAINS InterPro DOMAIN/s: Transcriptional coactivator/pterin dehydratase (InterPro:IPR001533); BEST Arabidopsis thaliana protei…
AT4G35100	1.04505	1.32369e-10	5.2532e-09	plasma membrane intrinsic protein 3 (PIP3); FUNCTIONS IN: water channel activity; INVOLVED IN: response to salt stress, transport; LOCATED IN: anchored to plasma membrane, nucleus, plasma membrane, vacuole, membrane; EXPRESSED IN: guard cell, cultured cell, callus, leaf; EXPRESSED DURING: seedling growth; CONTAINS InterPro DOMAIN/s: Major intrinsic protein, conserved site (InterPro:IPR022357), Aq…
AT3G29240	1.04418	1.08212e-07	2.4595e-06	Protein of unknown function (DUF179); FUNCTIONS IN: molecular_function unknown; INVOLVED IN: biological_process unknown; LOCATED IN: chloroplast thylakoid lumen, chloroplast; EXPRESSED IN: 22 plant structures; EXPRESSED DURING: 13 growth stages; CONTAINS InterPro DOMAIN/s: Protein of unknown function DUF179 (InterPro:IPR003774); BEST Arabidopsis thaliana protein match is: Protein of unknown funct…
AT3G59600	1.04392	8.38775e-11	3.45741e-09	NRPB8B; FUNCTIONS IN: DNA-directed RNA polymerase activity; INVOLVED IN: transcription; LOCATED IN: DNA-directed RNA polymerase II, core complex; CONTAINS InterPro DOMAIN/s: Nucleic acid-binding, OB-fold-like (InterPro:IPR016027), Nucleic acid-binding, OB-fold (InterPro:IPR012340), RNA polymerase, Rpb8 (InterPro:IPR005570); BEST Arabidopsis thaliana protein match is: RNA polymerase Rpb8 (TAIR:AT1…
AT5G02120	1.04312	1.40533e-08	3.82486e-07	one helix protein (OHP); FUNCTIONS IN: molecular_function unknown; INVOLVED IN: response to high light intensity; LOCATED IN: chloroplast thylakoid membrane, chloroplast; EXPRESSED IN: 21 plant structures; EXPRESSED DURING: 13 growth stages; Has 58 Blast hits to 58 proteins in 21 species: Archae - 0; Bacteria - 4; Metazoa - 0; Fungi - 0; Plants - 47; Viruses - 0; Other Eukaryotes - 7 (source: NCB…
AT3G12320	1.04212	1.20927e-11	5.84593e-10	unknown protein; BEST Arabidopsis thaliana protein match is: unknown protein (TAIR:AT5G06980.4); Has 102 Blast hits to 102 proteins in 16 species: Archae - 0; Bacteria - 0; Metazoa - 0; Fungi - 0; Plants - 98; Viruses - 0; Other Eukaryotes - 4 (source: NCBI BLink).
AT2G02740	1.04006	6.0417e-07	1.13924e-05	WHIRLY 3 (WHY3); FUNCTIONS IN: DNA binding; INVOLVED IN: defense response; LOCATED IN: plastid chromosome, chloroplast, nucleoid; EXPRESSED IN: 20 plant structures; EXPRESSED DURING: 13 growth stages; CONTAINS InterPro DOMAIN/s: ssDNA-binding transcriptional regulator (InterPro:IPR009044), Plant transcription factor (InterPro:IPR013742); BEST Arabidopsis thaliana protein match is: ssDNA-binding t…
AT5G27700	1.03913	1.63035e-07	3.56692e-06	Ribosomal protein S21e ; FUNCTIONS IN: structural constituent of ribosome; INVOLVED IN: translation, ribosome biogenesis; LOCATED IN: cytosolic small ribosomal subunit, ribosome; EXPRESSED IN: 24 plant structures; EXPRESSED DURING: 13 growth stages; CONTAINS InterPro DOMAIN/s: Ribosomal protein S21e, conserved site (InterPro:IPR018279), Ribosomal protein S21e (InterPro:IPR001931); BEST Arabidopsi…
AT2G03640	1.03846	2.17911e-11	1.01603e-09	Nuclear transport factor 2 (NTF2) family protein with RNA binding (RRM-RBD-RNP motifs) domain; FUNCTIONS IN: RNA binding, nucleotide binding, nucleic acid binding; INVOLVED IN: transport, nucleocytoplasmic transport; LOCATED IN: intracellular; CONTAINS InterPro DOMAIN/s: Nuclear transport factor 2 (InterPro:IPR002075), RNA recognition motif, RNP-1 (InterPro:IPR000504), Nuclear transport factor 2,…
AT3G21600	1.03833	9.88537e-10	3.38064e-08	Senescence/dehydration-associated protein-related; FUNCTIONS IN: molecular_function unknown; INVOLVED IN: biological_process unknown; EXPRESSED IN: 22 plant structures; EXPRESSED DURING: 13 growth stages; CONTAINS InterPro DOMAIN/s: Senescence/spartin-associated (InterPro:IPR009686); BEST Arabidopsis thaliana protein match is: Senescence/dehydration-associated protein-related (TAIR:AT4G15450.1); …
AT3G14550	1.03723	0.000192137	0.00166269	geranylgeranyl pyrophosphate synthase 3 (GGPS3); CONTAINS InterPro DOMAIN/s: Polyprenyl synthetase-related (InterPro:IPR017446), Terpenoid synthase (InterPro:IPR008949), Polyprenyl synthetase (InterPro:IPR000092); BEST Arabidopsis thaliana protein match is: Terpenoid synthases superfamily protein (TAIR:AT3G14530.1); Has 30201 Blast hits to 17322 proteins in 780 species: Archae - 12; Bacteria - 13…
AT3G09350	1.03443	8.00615e-11	3.33232e-09	Fes1A (Fes1A); CONTAINS InterPro DOMAIN/s: Armadillo-like helical (InterPro:IPR011989), Armadillo-type fold (InterPro:IPR016024); BEST Arabidopsis thaliana protein match is: Fes1C (TAIR:AT5G02150.1); Has 622 Blast hits to 617 proteins in 204 species: Archae - 0; Bacteria - 0; Metazoa - 202; Fungi - 158; Plants - 182; Viruses - 0; Other Eukaryotes - 80 (source: NCBI BLink).
AT3G20670	1.03421	2.29137e-09	7.26808e-08	histone H2A 13 (HTA13); FUNCTIONS IN: DNA binding; INVOLVED IN: nucleosome assembly; LOCATED IN: nucleus, nucleosome; EXPRESSED IN: 28 plant structures; EXPRESSED DURING: 14 growth stages; CONTAINS InterPro DOMAIN/s: Histone H2A (InterPro:IPR002119), Histone-fold (InterPro:IPR009072), Histone core (InterPro:IPR007125); BEST Arabidopsis thaliana protein match is: histone H2A 10 (TAIR:AT1G51060.1);…
AT5G18600	1.02506	1.95078e-09	6.28114e-08	Thioredoxin superfamily protein; FUNCTIONS IN: electron carrier activity, arsenate reductase (glutaredoxin) activity, protein disulfide oxidoreductase activity; INVOLVED IN: cell redox homeostasis; LOCATED IN: cellular_component unknown; EXPRESSED IN: 18 plant structures; EXPRESSED DURING: 10 growth stages; CONTAINS InterPro DOMAIN/s: Glutaredoxin-like, plant II (InterPro:IPR011905), Thioredoxin …
AT3G07750	1.02455	1.86339e-07	4.015e-06	3'-5'-exoribonuclease family protein; FUNCTIONS IN: 3'-5'-exoribonuclease activity, RNA binding; INVOLVED IN: RNA processing; LOCATED IN: cellular_component unknown; EXPRESSED IN: 21 plant structures; EXPRESSED DURING: 13 growth stages; CONTAINS InterPro DOMAIN/s: Exoribonuclease, phosphorolytic domain 2 (InterPro:IPR015847), Exoribonuclease, phosphorolytic domain 1 (InterPro:IPR001247), Ribosoma…
AT3G10050	1.02349	3.23515e-13	2.01488e-11	L-O-methylthreonine resistant 1 (OMR1); FUNCTIONS IN: L-threonine ammonia-lyase activity; INVOLVED IN: isoleucine biosynthetic process, threonine metabolic process; LOCATED IN: chloroplast; EXPRESSED IN: 22 plant structures; EXPRESSED DURING: 13 growth stages; CONTAINS InterPro DOMAIN/s: Threonine dehydratase I (InterPro:IPR005787), Pyridoxal phosphate-dependent enzyme, beta subunit (InterPro:IPR…
AT3G28770	1.02215	2.11845e-07	4.48529e-06	Protein of unknown function (DUF1216); FUNCTIONS IN: molecular_function unknown; INVOLVED IN: biological_process unknown; LOCATED IN: endomembrane system; EXPRESSED IN: petal, leaf whorl, male gametophyte, flower, epidermis; EXPRESSED DURING: L mature pollen stage, M germinated pollen stage, 4 anthesis, petal differentiation and expansion stage; CONTAINS InterPro DOMAIN/s: Protein of unknown func…
AT5G50810	1.02125	8.73921e-07	1.59673e-05	translocase inner membrane subunit 8 (TIM8); FUNCTIONS IN: P-P-bond-hydrolysis-driven protein transmembrane transporter activity; INVOLVED IN: protein targeting to mitochondrion, protein import into mitochondrial inner membrane; LOCATED IN: mitochondrion, mitochondrial inner membrane, mitochondrial intermembrane space; EXPRESSED IN: 23 plant structures; EXPRESSED DURING: 13 growth stages; CONTAIN…
AT2G37025	1.01979	7.21196e-08	1.69989e-06	TRF-like 8 (TRFL8); FUNCTIONS IN: DNA binding; INVOLVED IN: regulation of transcription; CONTAINS InterPro DOMAIN/s: SANT, DNA-binding (InterPro:IPR001005), Homeodomain-like (InterPro:IPR009057), HTH transcriptional regulator, Myb-type, DNA-binding (InterPro:IPR017930), Homeodomain-related (InterPro:IPR012287); BEST Arabidopsis thaliana protein match is: TRF-like 6 (TAIR:AT1G72650.2); Has 426 Bla…
AT5G15850	1.01939	1.11272e-12	6.4368e-11	CONSTANS-like 1 (COL1); FUNCTIONS IN: sequence-specific DNA binding transcription factor activity, zinc ion binding; INVOLVED IN: circadian rhythm, regulation of flower development; LOCATED IN: intracellular; EXPRESSED IN: 21 plant structures; EXPRESSED DURING: 13 growth stages; CONTAINS InterPro DOMAIN/s: CCT domain (InterPro:IPR010402), Zinc finger, B-box (InterPro:IPR000315); BEST Arabidopsis …
AT4G34265	1.01838	5.54132e-11	2.34647e-09	unknown protein; FUNCTIONS IN: molecular_function unknown; INVOLVED IN: biological_process unknown; LOCATED IN: chloroplast; EXPRESSED IN: 22 plant structures; EXPRESSED DURING: 13 growth stages; BEST Arabidopsis thaliana protein match is: unknown protein (TAIR:AT2G15000.3); Has 76 Blast hits to 76 proteins in 9 species: Archae - 0; Bacteria - 0; Metazoa - 0; Fungi - 0; Plants - 76; Viruses - 0; …
AT4G33865	1.01795	1.07405e-12	6.25552e-11	Ribosomal protein S14p/S29e family protein; FUNCTIONS IN: structural constituent of ribosome; INVOLVED IN: translation; LOCATED IN: cytosolic small ribosomal subunit, ribosome; EXPRESSED IN: 24 plant structures; EXPRESSED DURING: 14 growth stages; CONTAINS InterPro DOMAIN/s: Ribosomal protein S14 (InterPro:IPR001209); BEST Arabidopsis thaliana protein match is: Ribosomal protein S14p/S29e family …
AT1G07180	1.01622	6.95922e-09	2.02315e-07	alternative NAD(P)H dehydrogenase 1 (NDA1); FUNCTIONS IN: NADH dehydrogenase activity; INVOLVED IN: oxidation reduction; LOCATED IN: intrinsic to mitochondrial inner membrane, mitochondrion; EXPRESSED IN: 20 plant structures; EXPRESSED DURING: 10 growth stages; CONTAINS InterPro DOMAIN/s: FAD-dependent pyridine nucleotide-disulphide oxidoreductase (InterPro:IPR013027), Pyridine nucleotide-disulph…
AT1G49170	1.01617	0.000114357	0.00106814	Protein of unknown function (DUF167); CONTAINS InterPro DOMAIN/s: Protein of unknown function DUF167 (InterPro:IPR003746); BEST Arabidopsis thaliana protein match is: Protein of unknown function (DUF167) (TAIR:AT5G63440.3); Has 579 Blast hits to 579 proteins in 252 species: Archae - 16; Bacteria - 317; Metazoa - 105; Fungi - 25; Plants - 60; Viruses - 0; Other Eukaryotes - 56 (source: NCBI BLink).
AT2G20490	1.01611	0.000349719	0.00275248	NOP10; FUNCTIONS IN: RNA binding; INVOLVED IN: polar nucleus fusion; LOCATED IN: nucleolus, Cajal body; EXPRESSED IN: 22 plant structures; EXPRESSED DURING: 13 growth stages; CONTAINS InterPro DOMAIN/s: H/ACA ribonucleoprotein complex, subunit Nop10 (InterPro:IPR007264); Has 388 Blast hits to 388 proteins in 192 species: Archae - 0; Bacteria - 0; Metazoa - 133; Fungi - 120; Plants - 61; Viruses -…
AT2G30540	1.01363	3.21779e-06	5.01934e-05	Thioredoxin superfamily protein; FUNCTIONS IN: electron carrier activity, protein disulfide oxidoreductase activity; INVOLVED IN: cell redox homeostasis; LOCATED IN: endomembrane system; EXPRESSED IN: 15 plant structures; EXPRESSED DURING: 6 growth stages; CONTAINS InterPro DOMAIN/s: Glutaredoxin-like, plant II (InterPro:IPR011905), Glutaredoxin (InterPro:IPR002109), Thioredoxin fold (InterPro:IP…
AT1G13810	1.01294	0.000161823	0.00143604	Restriction endonuclease, type II-like superfamily protein; FUNCTIONS IN: DNA binding, nuclease activity; INVOLVED IN: biological_process unknown; LOCATED IN: cellular_component unknown; EXPRESSED IN: 23 plant structures; EXPRESSED DURING: 13 growth stages; CONTAINS InterPro DOMAIN/s: YqaJ viral recombinase family (InterPro:IPR019080), Exonuclease, phage-type/RecB, C-terminal (InterPro:IPR011604)…
AT5G51550	1.01087	1.20077e-09	4.02576e-08	EXORDIUM like 3 (EXL3); CONTAINS InterPro DOMAIN/s: Phosphate-induced protein 1 (InterPro:IPR006766); BEST Arabidopsis thaliana protein match is: EXORDIUM like 5 (TAIR:AT2G17230.1); Has 398 Blast hits to 397 proteins in 23 species: Archae - 0; Bacteria - 2; Metazoa - 0; Fungi - 0; Plants - 396; Viruses - 0; Other Eukaryotes - 0 (source: NCBI BLink).
AT1G65000	1.01056	0.000436468	0.00331478	unknown protein; BEST Arabidopsis thaliana protein match is: unknown protein (TAIR:AT5G38060.1); Has 49 Blast hits to 49 proteins in 14 species: Archae - 0; Bacteria - 0; Metazoa - 0; Fungi - 0; Plants - 49; Viruses - 0; Other Eukaryotes - 0 (source: NCBI BLink).
AT4G13575	1.0088	4.56507e-05	0.000487808	unknown protein; FUNCTIONS IN: molecular_function unknown; INVOLVED IN: biological_process unknown; LOCATED IN: cellular_component unknown; Has 30201 Blast hits to 17322 proteins in 780 species: Archae - 12; Bacteria - 1396; Metazoa - 17338; Fungi - 3422; Plants - 5037; Viruses - 0; Other Eukaryotes - 2996 (source: NCBI BLink).
AT1G57660	1.00821	8.40912e-10	2.89902e-08	Translation protein SH3-like family protein; FUNCTIONS IN: structural constituent of ribosome; INVOLVED IN: translation; LOCATED IN: ribosome, intracellular; EXPRESSED IN: guard cell, juvenile leaf; CONTAINS InterPro DOMAIN/s: Translation protein SH3-like (InterPro:IPR008991), Ribosomal protein L21e (InterPro:IPR001147), Ribosomal protein L21e, conserved site (InterPro:IPR018259); BEST Arabidopsi…
AT5G14020	1.00403	3.14505e-05	0.000354259	Endosomal targeting BRO1-like domain-containing protein; INVOLVED IN: N-terminal protein myristoylation; LOCATED IN: vacuole; EXPRESSED IN: root; CONTAINS InterPro DOMAIN/s: BRO1 (InterPro:IPR004328); BEST Arabidopsis thaliana protein match is: Endosomal targeting BRO1-like domain-containing protein (TAIR:AT1G73390.3); Has 94 Blast hits to 94 proteins in 13 species: Archae - 0; Bacteria - 0; Meta…
AT5G12240	1.00375	3.39626e-08	8.61175e-07	unknown protein; Has 1807 Blast hits to 1807 proteins in 277 species: Archae - 0; Bacteria - 0; Metazoa - 736; Fungi - 347; Plants - 385; Viruses - 0; Other Eukaryotes - 339 (source: NCBI BLink).
AT3G55120	1.00211	3.59907e-07	7.17502e-06	TRANSPARENT TESTA 5 (TT5); FUNCTIONS IN: chalcone isomerase activity; INVOLVED IN: response to UV, response to UV-B, response to karrikin, response to sucrose stimulus, flavonoid biosynthetic process; LOCATED IN: plant-type vacuole membrane, endoplasmic reticulum, extrinsic to endoplasmic reticulum membrane, nucleus; EXPRESSED IN: 24 plant structures; EXPRESSED DURING: 14 growth stages; CONTAINS …
AT1G27050	1.00157	8.51717e-08	1.98018e-06	homeobox protein 54 (HB54); CONTAINS InterPro DOMAIN/s: RNA recognition motif, RNP-1 (InterPro:IPR000504), Nucleotide-binding, alpha-beta plait (InterPro:IPR012677); Has 5308 Blast hits to 5298 proteins in 368 species: Archae - 2; Bacteria - 4; Metazoa - 3484; Fungi - 119; Plants - 1607; Viruses - 0; Other Eukaryotes - 92 (source: NCBI BLink).
AT4G26110	0.998039	1.22961e-09	4.10632e-08	nucleosome assembly protein1;1 (NAP1;1); FUNCTIONS IN: DNA binding; INVOLVED IN: DNA repair, nucleosome assembly; LOCATED IN: nucleus, plasma membrane, cytoplasm; EXPRESSED IN: 24 plant structures; EXPRESSED DURING: 13 growth stages; CONTAINS InterPro DOMAIN/s: Nucleosome assembly protein (NAP) (InterPro:IPR002164); BEST Arabidopsis thaliana protein match is: nucleosome assembly protein 1;3 (TAIR…
AT2G44040	0.995358	2.74633e-10	1.03229e-08	Dihydrodipicolinate reductase, bacterial/plant; FUNCTIONS IN: dihydrodipicolinate reductase activity; INVOLVED IN: oxidation reduction, lysine biosynthetic process via diaminopimelate, metabolic process, diaminopimelate biosynthetic process; LOCATED IN: chloroplast; EXPRESSED IN: cotyledon; CONTAINS InterPro DOMAIN/s: Dihydrodipicolinate reductase, C-terminal (InterPro:IPR022663), NAD(P)-binding …
AT2G30000	0.995331	0.000856619	0.00584728	PHF5-like protein; CONTAINS InterPro DOMAIN/s: PHF5-like (InterPro:IPR005345); BEST Arabidopsis thaliana protein match is: PHF5-like protein (TAIR:AT1G07170.3); Has 420 Blast hits to 420 proteins in 206 species: Archae - 0; Bacteria - 0; Metazoa - 129; Fungi - 128; Plants - 86; Viruses - 0; Other Eukaryotes - 77 (source: NCBI BLink).
AT2G39500	0.994733	0.00064719	0.00461631	unknown protein; FUNCTIONS IN: molecular_function unknown; INVOLVED IN: biological_process unknown; LOCATED IN: endomembrane system; EXPRESSED IN: 21 plant structures; EXPRESSED DURING: 12 growth stages; Has 16 Blast hits to 16 proteins in 8 species: Archae - 0; Bacteria - 0; Metazoa - 0; Fungi - 0; Plants - 16; Viruses - 0; Other Eukaryotes - 0 (source: NCBI BLink).
AT5G37670	0.992592	0.00148902	0.00931797	HSP20-like chaperones superfamily protein; CONTAINS InterPro DOMAIN/s: Heat shock protein Hsp20 (InterPro:IPR002068), HSP20-like chaperone (InterPro:IPR008978); BEST Arabidopsis thaliana protein match is: HSP20-like chaperones superfamily protein (TAIR:AT1G59860.1); Has 1807 Blast hits to 1807 proteins in 277 species: Archae - 0; Bacteria - 0; Metazoa - 736; Fungi - 347; Plants - 385; Viruses - 0…
AT3G61110	0.992062	8.57367e-05	0.000834149	ribosomal protein S27 (RS27A); FUNCTIONS IN: structural constituent of ribosome; INVOLVED IN: translation, ribosome biogenesis; LOCATED IN: cytosolic small ribosomal subunit, cytosolic ribosome, ribosome, cell wall; EXPRESSED IN: 22 plant structures; EXPRESSED DURING: 13 growth stages; CONTAINS InterPro DOMAIN/s: Ribosomal protein, zinc-binding domain (InterPro:IPR011332), Ribosomal protein S27e …
AT3G46040	0.991112	5.95841e-12	3.05346e-10	ribosomal protein S15A D (RPS15AD); FUNCTIONS IN: structural constituent of ribosome; INVOLVED IN: translation; LOCATED IN: cytosolic small ribosomal subunit, cytosolic ribosome; EXPRESSED IN: 25 plant structures; EXPRESSED DURING: 15 growth stages; CONTAINS InterPro DOMAIN/s: Ribosomal protein S8 (InterPro:IPR000630); BEST Arabidopsis thaliana protein match is: Ribosomal protein S8 family protei…
AT1G68238	0.989966	4.69909e-05	0.000499004	unknown protein; FUNCTIONS IN: molecular_function unknown; INVOLVED IN: biological_process unknown; LOCATED IN: endomembrane system; Has 30201 Blast hits to 17322 proteins in 780 species: Archae - 12; Bacteria - 1396; Metazoa - 17338; Fungi - 3422; Plants - 5037; Viruses - 0; Other Eukaryotes - 2996 (source: NCBI BLink).
AT3G28160	0.988699	6.04219e-11	2.54593e-09	copia-like retrotransposon family, has a 1.4e-06 P-value blast match to GB:CAA31653 polyprotein (Ty1_Copia-element) (Arabidopsis thaliana)
AT1G67120	0.987992	5.4601e-09	1.60927e-07	ATPases;nucleotide binding;ATP binding;nucleoside-triphosphatases;transcription factor binding; FUNCTIONS IN: nucleoside-triphosphatase activity, ATPase activity, transcription factor binding, nucleotide binding, ATP binding; INVOLVED IN: regulation of transcription, DNA-dependent, regulation of protein complex assembly; LOCATED IN: chloroplast envelope; EXPRESSED IN: 23 plant structures; EXPRESS…
AT1G15380	0.987451	1.07418e-11	5.26749e-10	Lactoylglutathione lyase / glyoxalase I family protein; CONTAINS InterPro DOMAIN/s: Glyoxalase/bleomycin resistance protein/dioxygenase (InterPro:IPR004360); BEST Arabidopsis thaliana protein match is: Lactoylglutathione lyase / glyoxalase I family protein (TAIR:AT1G80160.1); Has 780 Blast hits to 780 proteins in 276 species: Archae - 1; Bacteria - 484; Metazoa - 4; Fungi - 2; Plants - 222; Virus…
AT2G24395	0.987436	9.51931e-05	0.000909558	chaperone protein dnaJ-related; FUNCTIONS IN: molecular_function unknown; INVOLVED IN: biological_process unknown; LOCATED IN: chloroplast; Has 31 Blast hits to 31 proteins in 15 species: Archae - 0; Bacteria - 2; Metazoa - 1; Fungi - 0; Plants - 26; Viruses - 0; Other Eukaryotes - 2 (source: NCBI BLink).
AT5G06760	0.983165	0.000688675	0.00486311	Late Embryogenesis Abundant 4-5 (LEA4-5); CONTAINS InterPro DOMAIN/s: Late embryogenesis abundant protein, group 1 (InterPro:IPR005513); Has 1807 Blast hits to 1807 proteins in 277 species: Archae - 0; Bacteria - 0; Metazoa - 736; Fungi - 347; Plants - 385; Viruses - 0; Other Eukaryotes - 339 (source: NCBI BLink).
AT1G57860	0.982626	2.34906e-11	1.0805e-09	Translation protein SH3-like family protein; FUNCTIONS IN: structural constituent of ribosome; INVOLVED IN: translation; LOCATED IN: ribosome, cytosolic large ribosomal subunit; EXPRESSED IN: juvenile leaf; CONTAINS InterPro DOMAIN/s: Translation protein SH3-like (InterPro:IPR008991), Ribosomal protein L21e (InterPro:IPR001147), Ribosomal protein L21e, conserved site (InterPro:IPR018259); BEST Ar…
AT3G06145	0.980598	5.21555e-05	0.000546033	unknown protein; Has 15 Blast hits to 15 proteins in 7 species: Archae - 0; Bacteria - 0; Metazoa - 0; Fungi - 0; Plants - 15; Viruses - 0; Other Eukaryotes - 0 (source: NCBI BLink).
AT4G25890	0.979735	1.24153e-10	4.95017e-09	60S acidic ribosomal protein family; FUNCTIONS IN: structural constituent of ribosome; INVOLVED IN: translational elongation; LOCATED IN: cytosolic ribosome, ribosome, nucleus, plasma membrane; EXPRESSED IN: 23 plant structures; EXPRESSED DURING: 14 growth stages; CONTAINS InterPro DOMAIN/s: Ribosomal protein 60S (InterPro:IPR001813); BEST Arabidopsis thaliana protein match is: 60S acidic ribosom…
AT1G63260	0.97877	1.26058e-08	3.46405e-07	tetraspanin10 (TET10); INVOLVED IN: aging; LOCATED IN: endomembrane system, integral to membrane; EXPRESSED IN: 22 plant structures; EXPRESSED DURING: 13 growth stages; CONTAINS InterPro DOMAIN/s: Tetraspanin (InterPro:IPR018499), Tetraspanin, subgroup (InterPro:IPR000301); BEST Arabidopsis thaliana protein match is: tetraspanin3 (TAIR:AT3G45600.1); Has 817 Blast hits to 814 proteins in 84 specie…
AT3G23325	0.977709	2.93502e-05	0.000335248	Splicing factor 3B subunit 5/RDS3 complex subunit 10; CONTAINS InterPro DOMAIN/s: Splicing factor 3B subunit 5/RDS3 complex subunit 10 (InterPro:IPR009846), Splicing factor 3B, subunit 5 (InterPro:IPR017089); BEST Arabidopsis thaliana protein match is: Splicing factor 3B subunit 5/RDS3 complex subunit 10 (TAIR:AT4G14342.1); Has 334 Blast hits to 334 proteins in 171 species: Archae - 0; Bacteria -…
AT1G77750	0.977064	1.1802e-06	2.06778e-05	Ribosomal protein S13/S18 family; FUNCTIONS IN: structural constituent of ribosome, RNA binding, nucleic acid binding; INVOLVED IN: translation; LOCATED IN: mitochondrion, small ribosomal subunit, mitochondrial small ribosomal subunit; EXPRESSED IN: 23 plant structures; EXPRESSED DURING: 13 growth stages; CONTAINS InterPro DOMAIN/s: Ribosomal protein S13, conserved site (InterPro:IPR018269), Ribo…
AT5G52900	0.97456	2.22605e-06	3.60323e-05	unknown protein; Has 30201 Blast hits to 17322 proteins in 780 species: Archae - 12; Bacteria - 1396; Metazoa - 17338; Fungi - 3422; Plants - 5037; Viruses - 0; Other Eukaryotes - 2996 (source: NCBI BLink).
AT1G13270	0.973816	3.84702e-09	1.16606e-07	methionine aminopeptidase 1B (MAP1C); FUNCTIONS IN: metalloexopeptidase activity, aminopeptidase activity; INVOLVED IN: proteolysis, N-terminal protein amino acid modification; LOCATED IN: mitochondrion, chloroplast; EXPRESSED IN: 22 plant structures; EXPRESSED DURING: 13 growth stages; CONTAINS InterPro DOMAIN/s: Peptidase M24, structural domain (InterPro:IPR000994), Peptidase M24A, methionine a…
AT3G62870	0.972338	6.04184e-09	1.77155e-07	Ribosomal protein L7Ae/L30e/S12e/Gadd45 family protein; FUNCTIONS IN: structural constituent of ribosome; INVOLVED IN: translation; LOCATED IN: cytosolic ribosome, cytosolic large ribosomal subunit, plasma membrane, membrane; EXPRESSED IN: 25 plant structures; EXPRESSED DURING: 13 growth stages; CONTAINS InterPro DOMAIN/s: Ribosomal protein L7A/L8 (InterPro:IPR001921), Ribosomal protein L7Ae/L8/N…
AT1G15250	0.967796	1.82385e-05	0.000223271	Zinc-binding ribosomal protein family protein; FUNCTIONS IN: structural constituent of ribosome; INVOLVED IN: translation, ribosome biogenesis; LOCATED IN: ribosome, cytosolic large ribosomal subunit; EXPRESSED IN: 20 plant structures; EXPRESSED DURING: 13 growth stages; CONTAINS InterPro DOMAIN/s: Ribosomal protein L37e, conserved site (InterPro:IPR018267), Ribosomal protein, zinc-binding domain…
AT2G04390	0.966921	5.43699e-06	7.93688e-05	Ribosomal S17 family protein; FUNCTIONS IN: structural constituent of ribosome; INVOLVED IN: translation; LOCATED IN: cytosolic small ribosomal subunit, ribosome, nucleolus, plasma membrane; CONTAINS InterPro DOMAIN/s: Ribosomal protein S17e (InterPro:IPR001210), Ribosomal protein S17e, conserved site (InterPro:IPR018273); BEST Arabidopsis thaliana protein match is: Ribosomal S17 family protein (…
AT5G04130	0.966704	1.9609e-10	7.50288e-09	DNA GYRASE B2 (GYRB2); FUNCTIONS IN: DNA topoisomerase activity, DNA topoisomerase (ATP-hydrolyzing) activity, DNA binding, ATP binding; INVOLVED IN: DNA topological change, DNA metabolic process; LOCATED IN: mitochondrion; CONTAINS InterPro DOMAIN/s: DNA topoisomerase, type IIA, conserved site (InterPro:IPR018522), DNA topoisomerase, type IIA, subunit B (InterPro:IPR000565), DNA topoisomerase, t…
AT4G19530	0.966208	9.69617e-10	3.32259e-08	disease resistance protein (TIR-NBS-LRR class) family; FUNCTIONS IN: transmembrane receptor activity, ATP binding; INVOLVED IN: defense response signaling pathway, resistance gene-dependent, defense response; LOCATED IN: intrinsic to membrane; EXPRESSED IN: 18 plant structures; EXPRESSED DURING: 9 growth stages; CONTAINS InterPro DOMAIN/s: NB-ARC (InterPro:IPR002182), Toll-Interleukin receptor (I…
AT5G04600	0.964286	6.4253e-11	2.70069e-09	RNA-binding (RRM/RBD/RNP motifs) family protein; FUNCTIONS IN: RNA binding, nucleotide binding, nucleic acid binding; INVOLVED IN: biological_process unknown; LOCATED IN: nucleolus; EXPRESSED IN: 22 plant structures; EXPRESSED DURING: 13 growth stages; CONTAINS InterPro DOMAIN/s: RNA recognition motif, RNP-1 (InterPro:IPR000504), Nucleotide-binding, alpha-beta plait (InterPro:IPR012677); BEST Ara…
AT5G38430	0.963299	7.54116e-09	2.17458e-07	Ribulose bisphosphate carboxylase (small chain) family protein; FUNCTIONS IN: ribulose-bisphosphate carboxylase activity; INVOLVED IN: carbon fixation, response to blue light, response to red light, response to far red light; LOCATED IN: in 7 components; EXPRESSED IN: 14 plant structures; EXPRESSED DURING: seedling growth; CONTAINS InterPro DOMAIN/s: Ribulose bisphosphate carboxylase, small chain…
AT2G07340	0.963045	8.83067e-05	0.000855738	PREFOLDIN 1 (PFD1); FUNCTIONS IN: unfolded protein binding; INVOLVED IN: protein folding; LOCATED IN: prefoldin complex; EXPRESSED IN: 22 plant structures; EXPRESSED DURING: 13 growth stages; CONTAINS InterPro DOMAIN/s: Prefoldin beta-like (InterPro:IPR002777), Prefoldin (InterPro:IPR009053); Has 311 Blast hits to 311 proteins in 149 species: Archae - 25; Bacteria - 0; Metazoa - 139; Fungi - 66; …
AT3G28900	0.962347	3.49045e-09	1.06747e-07	Ribosomal protein L34e superfamily protein; FUNCTIONS IN: structural constituent of ribosome; INVOLVED IN: translation, ribosome biogenesis; LOCATED IN: cytosolic ribosome, ribosome, cytosolic large ribosomal subunit; EXPRESSED IN: 22 plant structures; EXPRESSED DURING: 13 growth stages; CONTAINS InterPro DOMAIN/s: Ribosomal protein L34e, conserved site (InterPro:IPR018065), Ribosomal protein L34…
AT1G31860	0.961474	1.07892e-06	1.92591e-05	AT-IE; FUNCTIONS IN: phosphoribosyl-AMP cyclohydrolase activity, phosphoribosyl-ATP diphosphatase activity; INVOLVED IN: histidine biosynthetic process; LOCATED IN: chloroplast; EXPRESSED IN: 22 plant structures; EXPRESSED DURING: 13 growth stages; CONTAINS InterPro DOMAIN/s: Phosphoribosyl-AMP cyclohydrolase (InterPro:IPR002496), Phosphoribosyl-ATP pyrophosphohydrolase (InterPro:IPR008179), Phos…
AT1G26630	0.959754	1.73946e-08	4.65266e-07	FUMONISIN B1-RESISTANT12 (FBR12); FUNCTIONS IN: translation initiation factor activity; INVOLVED IN: in 7 processes; LOCATED IN: nucleus; EXPRESSED IN: 27 plant structures; EXPRESSED DURING: 15 growth stages; CONTAINS InterPro DOMAIN/s: Nucleic acid-binding, OB-fold (InterPro:IPR012340), Translation elongation factor, IF5A, hypusine site (InterPro:IPR019769), Translation protein SH3-like, subgrou…
AT5G59870	0.959246	4.43234e-11	1.92772e-09	histone H2A 6 (HTA6); FUNCTIONS IN: DNA binding; INVOLVED IN: nucleosome assembly; LOCATED IN: nucleolus; EXPRESSED IN: 27 plant structures; EXPRESSED DURING: 13 growth stages; CONTAINS InterPro DOMAIN/s: Histone H2A (InterPro:IPR002119), Histone-fold (InterPro:IPR009072), Histone core (InterPro:IPR007125); BEST Arabidopsis thaliana protein match is: histone H2A 12 (TAIR:AT5G02560.1); Has 1807 Bl…
AT2G20560	0.959088	4.41634e-11	1.92749e-09	DNAJ heat shock family protein; FUNCTIONS IN: unfolded protein binding, heat shock protein binding; INVOLVED IN: protein folding; LOCATED IN: cellular_component unknown; EXPRESSED IN: 10 plant structures; EXPRESSED DURING: M germinated pollen stage, 4 anthesis, C globular stage, petal differentiation and expansion stage; CONTAINS InterPro DOMAIN/s: Molecular chaperone, heat shock protein, Hsp40, …
AT3G45030	0.958853	3.21894e-08	8.18647e-07	Ribosomal protein S10p/S20e family protein; FUNCTIONS IN: structural constituent of ribosome, RNA binding; INVOLVED IN: translation; LOCATED IN: cytosolic small ribosomal subunit, small ribosomal subunit; EXPRESSED IN: guard cell; CONTAINS InterPro DOMAIN/s: Ribosomal protein S10, conserved site (InterPro:IPR018268), Ribosomal protein S10, eukaryotic/archaeal (InterPro:IPR005729), Ribosomal prote…
AT1G71730	0.958625	4.81199e-08	1.17984e-06	unknown protein; Has 52 Blast hits to 52 proteins in 24 species: Archae - 0; Bacteria - 0; Metazoa - 4; Fungi - 0; Plants - 41; Viruses - 0; Other Eukaryotes - 7 (source: NCBI BLink).
AT5G57290	0.958058	1.08288e-07	2.4595e-06	60S acidic ribosomal protein family; FUNCTIONS IN: structural constituent of ribosome; INVOLVED IN: translational elongation; LOCATED IN: cytosolic ribosome, ribosome, nucleus; EXPRESSED IN: 25 plant structures; EXPRESSED DURING: 13 growth stages; CONTAINS InterPro DOMAIN/s: Ribosomal protein 60S (InterPro:IPR001813); BEST Arabidopsis thaliana protein match is: 60S acidic ribosomal protein family…
AT5G47610	0.957399	6.86899e-08	1.62579e-06	RING/U-box superfamily protein; FUNCTIONS IN: zinc ion binding; EXPRESSED IN: 17 plant structures; EXPRESSED DURING: 12 growth stages; CONTAINS InterPro DOMAIN/s: Zinc finger, RING-type (InterPro:IPR001841), Zinc finger, C3HC4 RING-type (InterPro:IPR018957); BEST Arabidopsis thaliana protein match is: RING/U-box superfamily protein (TAIR:AT4G17245.1); Has 1807 Blast hits to 1807 proteins in 277 s…
AT1G22590	0.957308	5.54194e-06	8.04878e-05	AGAMOUS-like 87 (AGL87); Has 9 Blast hits to 9 proteins in 3 species: Archae - 0; Bacteria - 0; Metazoa - 0; Fungi - 0; Plants - 8; Viruses - 0; Other Eukaryotes - 1 (source: NCBI BLink).
AT1G72040	0.956986	1.23474e-11	5.93546e-10	P-loop containing nucleoside triphosphate hydrolases superfamily protein; FUNCTIONS IN: phosphotransferase activity, alcohol group as acceptor, ATP binding; INVOLVED IN: nucleobase, nucleoside, nucleotide and nucleic acid metabolic process; LOCATED IN: nucleus; EXPRESSED IN: 23 plant structures; EXPRESSED DURING: 13 growth stages; CONTAINS InterPro DOMAIN/s: Deoxynucleoside kinase (InterPro:IPR00…
AT5G42590	0.956081	1.53383e-10	5.97598e-09	cytochrome P450, family 71, subfamily A, polypeptide 16 (CYP71A16); FUNCTIONS IN: electron carrier activity, monooxygenase activity, iron ion binding, oxygen binding, heme binding; INVOLVED IN: oxidation reduction; LOCATED IN: chloroplast; EXPRESSED IN: root, cultured cell; CONTAINS InterPro DOMAIN/s: Cytochrome P450 (InterPro:IPR001128), Cytochrome P450, conserved site (InterPro:IPR017972), Cyto…
AT4G19003	0.954681	3.22838e-09	1.0035e-07	VPS25; CONTAINS InterPro DOMAIN/s: ESCRT-II complex, vps25 subunit, N-terminal winged helix (InterPro:IPR014041), ESCRT-II complex, vps25 subunit, C-terminal winged helix (InterPro:IPR014040), ESCRT-II complex, vps25 subunit (InterPro:IPR008570); Has 30201 Blast hits to 17322 proteins in 780 species: Archae - 12; Bacteria - 1396; Metazoa - 17338; Fungi - 3422; Plants - 5037; Viruses - 0; Other Eu…
AT3G54090	0.954196	3.27165e-10	1.20585e-08	fructokinase-like 1 (FLN1); FUNCTIONS IN: kinase activity; INVOLVED IN: acetate fermentation, sucrose biosynthetic process, sucrose catabolic process, using beta-fructofuranosidase; LOCATED IN: chloroplast nucleoid, nucleus, chloroplast, nucleoid, cytoplasm; EXPRESSED IN: 22 plant structures; EXPRESSED DURING: 13 growth stages; CONTAINS InterPro DOMAIN/s: Carbohydrate/purine kinase (InterPro:IPR0…
AT4G27090	0.953993	2.21559e-09	7.06711e-08	Ribosomal protein L14; FUNCTIONS IN: structural constituent of ribosome; INVOLVED IN: translation, ribosome biogenesis; LOCATED IN: in 8 components; EXPRESSED IN: 24 plant structures; EXPRESSED DURING: 13 growth stages; CONTAINS InterPro DOMAIN/s: Ribosomal protein L14 (InterPro:IPR002784); BEST Arabidopsis thaliana protein match is: Ribosomal protein L14 (TAIR:AT2G20450.1); Has 1807 Blast hits t…
AT3G06390	0.953877	3.11359e-05	0.00035118	Uncharacterised protein family (UPF0497); CONTAINS InterPro DOMAIN/s: Uncharacterised protein family UPF0497, trans-membrane plant (InterPro:IPR006702), Uncharacterised protein family UPF0497, trans-membrane plant subgroup (InterPro:IPR006459); BEST Arabidopsis thaliana protein match is: Uncharacterised protein family (UPF0497) (TAIR:AT4G15610.1); Has 628 Blast hits to 628 proteins in 21 species:…
AT2G41945	0.953659	9.94326e-07	1.793e-05	unknown protein; BEST Arabidopsis thaliana protein match is: unknown protein (TAIR:AT3G04040.1); Has 35333 Blast hits to 34131 proteins in 2444 species: Archae - 798; Bacteria - 22429; Metazoa - 974; Fungi - 991; Plants - 531; Viruses - 0; Other Eukaryotes - 9610 (source: NCBI BLink).
AT4G12600	0.95298	8.21582e-09	2.3524e-07	Ribosomal protein L7Ae/L30e/S12e/Gadd45 family protein; FUNCTIONS IN: RNA binding; INVOLVED IN: ribosome biogenesis; LOCATED IN: ribonucleoprotein complex; EXPRESSED IN: 22 plant structures; EXPRESSED DURING: 13 growth stages; CONTAINS InterPro DOMAIN/s: H/ACA ribonucleoprotein complex, subunit Nhp2, eukaryote (InterPro:IPR002415), Ribosomal protein L7Ae/L8/Nhp2 family (InterPro:IPR018492), Ribos…
AT1G23090	0.95252	1.78369e-09	5.79784e-08	sulfate transporter 91 (AST91); FUNCTIONS IN: sulfate transmembrane transporter activity; INVOLVED IN: sulfate transport, transport, transmembrane transport; LOCATED IN: integral to membrane, membrane; EXPRESSED IN: 22 plant structures; EXPRESSED DURING: 13 growth stages; CONTAINS InterPro DOMAIN/s: Sulphate transporter (InterPro:IPR011547), Sulphate transporter/antisigma-factor antagonist STAS (…
AT2G04530	0.951291	3.84472e-07	7.60258e-06	CPZ; CONTAINS InterPro DOMAIN/s: Beta-lactamase-like (InterPro:IPR001279); BEST Arabidopsis thaliana protein match is: tRNAse Z1 (TAIR:AT1G74700.1); Has 30201 Blast hits to 17322 proteins in 780 species: Archae - 12; Bacteria - 1396; Metazoa - 17338; Fungi - 3422; Plants - 5037; Viruses - 0; Other Eukaryotes - 2996 (source: NCBI BLink).
AT3G44590	0.950145	4.07803e-06	6.17494e-05	60S acidic ribosomal protein family; FUNCTIONS IN: structural constituent of ribosome; INVOLVED IN: translational elongation; LOCATED IN: cytosol, cytosolic ribosome, ribosome, nucleus; EXPRESSED IN: 25 plant structures; EXPRESSED DURING: 15 growth stages; CONTAINS InterPro DOMAIN/s: Ribosomal protein 60S (InterPro:IPR001813); BEST Arabidopsis thaliana protein match is: 60S acidic ribosomal prote…
AT5G05590	0.949925	4.28513e-06	6.45416e-05	phosphoribosylanthranilate isomerase 2 (PAI2); CONTAINS InterPro DOMAIN/s: N-(5&apos;phosphoribosyl)anthranilate isomerase (PRAI) (InterPro:IPR001240), Aldolase-type TIM barrel (InterPro:IPR013785), Ribulose-phosphate binding barrel (InterPro:IPR011060); BEST Arabidopsis thaliana protein match is: phosphoribosylanthranilate isomerase 1 (TAIR:AT1G07780.5); Has 5501 Blast hits to 5500 proteins in 2…
AT2G42040	0.94918	9.02729e-05	0.000870343	CONTAINS InterPro DOMAIN/s: WRC (InterPro:IPR014977); Has 219 Blast hits to 219 proteins in 19 species: Archae - 0; Bacteria - 0; Metazoa - 3; Fungi - 0; Plants - 215; Viruses - 0; Other Eukaryotes - 1 (source: NCBI BLink).
AT5G15802	0.948156	2.59511e-05	0.000301878	unknown protein; FUNCTIONS IN: molecular_function unknown; INVOLVED IN: biological_process unknown; LOCATED IN: endomembrane system; Has 35 Blast hits to 35 proteins in 15 species: Archae - 0; Bacteria - 4; Metazoa - 0; Fungi - 0; Plants - 31; Viruses - 0; Other Eukaryotes - 0 (source: NCBI BLink).
AT5G07680	0.946671	2.44916e-06	3.91705e-05	NAC domain containing protein 80 (NAC080); FUNCTIONS IN: sequence-specific DNA binding transcription factor activity; INVOLVED IN: multicellular organismal development, regulation of transcription; LOCATED IN: cellular_component unknown; EXPRESSED IN: 12 plant structures; EXPRESSED DURING: LP.04 four leaves visible, 4 anthesis, C globular stage, petal differentiation and expansion stage; CONTAINS…
AT3G11050	0.946016	0.000611611	0.00440944	ferritin 2 (FER2); FUNCTIONS IN: oxidoreductase activity, ferric iron binding, binding, transition metal ion binding; INVOLVED IN: response to oxidative stress, cellular iron ion homeostasis, response to abscisic acid stimulus, iron ion transport; LOCATED IN: chloroplast; EXPRESSED IN: 12 plant structures; EXPRESSED DURING: 7 growth stages; CONTAINS InterPro DOMAIN/s: Ferritin, N-terminal (InterP…
AT1G77940	0.945276	2.15758e-11	1.01082e-09	Ribosomal protein L7Ae/L30e/S12e/Gadd45 family protein; FUNCTIONS IN: structural constituent of ribosome; INVOLVED IN: translation; LOCATED IN: cytosolic ribosome, cytosolic large ribosomal subunit; EXPRESSED IN: 26 plant structures; EXPRESSED DURING: 15 growth stages; CONTAINS InterPro DOMAIN/s: Ribosomal protein L7Ae/L30e/S12e/Gadd45 (InterPro:IPR004038), Ribosomal protein L30e (InterPro:IPR000…
AT5G51960	0.944846	6.92873e-05	0.000693483	CONTAINS InterPro DOMAIN/s: Complex 1 LYR protein (InterPro:IPR008011); Has 45 Blast hits to 45 proteins in 14 species: Archae - 0; Bacteria - 0; Metazoa - 0; Fungi - 0; Plants - 45; Viruses - 0; Other Eukaryotes - 0 (source: NCBI BLink).
AT5G02960	0.944525	4.37898e-09	1.31562e-07	Ribosomal protein S12/S23 family protein; FUNCTIONS IN: structural constituent of ribosome; INVOLVED IN: translation; LOCATED IN: cytosolic small ribosomal subunit, cytosolic ribosome, ribosome; EXPRESSED IN: guard cell, leaf; CONTAINS InterPro DOMAIN/s: Ribosomal protein S23, eukaryotic/archaeal (InterPro:IPR005680), Ribosomal protein S12/S23 (InterPro:IPR006032), Nucleic acid-binding, OB-fold-l…
AT3G14770	0.944255	1.04084e-08	2.92138e-07	Nodulin MtN3 family protein; FUNCTIONS IN: molecular_function unknown; INVOLVED IN: biological_process unknown; LOCATED IN: endomembrane system, integral to membrane, membrane; EXPRESSED IN: 22 plant structures; EXPRESSED DURING: 13 growth stages; CONTAINS InterPro DOMAIN/s: MtN3/saliva-related transmembrane protein, conserved region (InterPro:IPR018169), RAG1-activating protein 1 homologue (Inte…
AT4G39470	0.94345	1.55855e-06	2.657e-05	Tetratricopeptide repeat (TPR)-like superfamily protein; FUNCTIONS IN: binding; INVOLVED IN: biological_process unknown; CONTAINS InterPro DOMAIN/s: Tetratricopeptide-like helical (InterPro:IPR011990), Tetratricopeptide repeat-containing (InterPro:IPR013026), Tetratricopeptide repeat (InterPro:IPR019734); BEST Arabidopsis thaliana protein match is: Protein prenylyltransferase superfamily protein …
AT1G62480	0.940772	2.69688e-06	4.26922e-05	Vacuolar calcium-binding protein-related; INVOLVED IN: response to cadmium ion, response to salt stress; LOCATED IN: cellular_component unknown; EXPRESSED IN: 23 plant structures; EXPRESSED DURING: 13 growth stages; Has 21787 Blast hits to 9668 proteins in 1087 species: Archae - 111; Bacteria - 3941; Metazoa - 6730; Fungi - 2179; Plants - 741; Viruses - 179; Other Eukaryotes - 7906 (source: NCBI …
AT1G69572	0.939953	3.98026e-07	7.85238e-06	N	A
AT3G03920	0.938218	3.41685e-11	1.53041e-09	H/ACA ribonucleoprotein complex, subunit Gar1/Naf1 protein; FUNCTIONS IN: snoRNA binding, pseudouridine synthase activity, RNA binding; LOCATED IN: chloroplast thylakoid membrane, nucleolus; EXPRESSED IN: 23 plant structures; EXPRESSED DURING: 13 growth stages; CONTAINS InterPro DOMAIN/s: H/ACA ribonucleoprotein complex, subunit Gar1, eukaryote (InterPro:IPR021154), H/ACA ribonucleoprotein comple…
AT3G62690	0.936795	0.000129744	0.00119422	AtL5 (ATL5); FUNCTIONS IN: zinc ion binding; INVOLVED IN: protein complex assembly; LOCATED IN: membrane; EXPRESSED IN: 6 plant structures; EXPRESSED DURING: F mature embryo stage, petal differentiation and expansion stage, E expanded cotyledon stage, D bilateral stage; CONTAINS InterPro DOMAIN/s: Zinc finger, RING-type (InterPro:IPR001841), Zinc finger, C3HC4 RING-type (InterPro:IPR018957); BEST…
AT4G04840	0.934227	1.97755e-10	7.54965e-09	methionine sulfoxide reductase B6 (MSRB6); FUNCTIONS IN: peptide-methionine-(S)-S-oxide reductase activity; INVOLVED IN: oxidation reduction; LOCATED IN: cytosol; EXPRESSED IN: 11 plant structures; EXPRESSED DURING: 7 growth stages; CONTAINS InterPro DOMAIN/s: Methionine sulphoxide reductase B (InterPro:IPR002579), Mss4-like (InterPro:IPR011057); BEST Arabidopsis thaliana protein match is: methio…
AT1G10682	0.93326	2.62935e-07	5.43218e-06	A	N	A
AT1G15390	0.933253	7.33673e-08	1.72216e-06	peptide deformylase 1A (PDF1A); FUNCTIONS IN: peptide deformylase activity; INVOLVED IN: translation, co-translational protein modification; LOCATED IN: mitochondrion, chloroplast, plant-type cell wall; EXPRESSED IN: 25 plant structures; EXPRESSED DURING: 15 growth stages; CONTAINS InterPro DOMAIN/s: Formylmethionine deformylase (InterPro:IPR000181); BEST Arabidopsis thaliana protein match is: pe…
AT2G38810	0.933142	0.000826554	0.0056784	histone H2A 8 (HTA8); FUNCTIONS IN: DNA binding; INVOLVED IN: regulation of flower development; LOCATED IN: nucleolus; EXPRESSED IN: 21 plant structures; EXPRESSED DURING: 12 growth stages; CONTAINS InterPro DOMAIN/s: Histone H2A (InterPro:IPR002119), Histone-fold (InterPro:IPR009072), Histone core (InterPro:IPR007125); BEST Arabidopsis thaliana protein match is: histone H2A 11 (TAIR:AT3G54560.1)…
AT2G19740	0.932289	1.16895e-09	3.93454e-08	Ribosomal protein L31e family protein; FUNCTIONS IN: structural constituent of ribosome; INVOLVED IN: translation, ribosome biogenesis; LOCATED IN: cytosolic ribosome, ribosome, cytosolic large ribosomal subunit, chloroplast, plasma membrane; EXPRESSED IN: 22 plant structures; EXPRESSED DURING: 13 growth stages; CONTAINS InterPro DOMAIN/s: Ribosomal protein L31e (InterPro:IPR000054), Ribosomal pr…
AT4G09320	0.930069	2.65834e-07	5.48544e-06	NDPK1; FUNCTIONS IN: nucleoside diphosphate kinase activity, ATP binding; INVOLVED IN: response to cadmium ion, response to salt stress; LOCATED IN: apoplast, peroxisome, chloroplast, plasma membrane, vacuole; EXPRESSED IN: 30 plant structures; EXPRESSED DURING: 15 growth stages; CONTAINS InterPro DOMAIN/s: Nucleoside diphosphate kinase, core (InterPro:IPR001564); BEST Arabidopsis thaliana protei…
AT3G09735	0.929835	1.61464e-05	0.000200245	S1FA-like DNA-binding protein; FUNCTIONS IN: DNA binding; INVOLVED IN: regulation of transcription; LOCATED IN: endomembrane system, nucleus; EXPRESSED IN: 22 plant structures; EXPRESSED DURING: 13 growth stages; CONTAINS InterPro DOMAIN/s: DNA binding protein S1FA (InterPro:IPR006779); BEST Arabidopsis thaliana protein match is: S1FA-like DNA-binding protein (TAIR:AT2G37120.1); Has 76 Blast hits…
ATCG01010	0.929503	3.72247e-05	0.00040799	NDHF; FUNCTIONS IN: NADH dehydrogenase activity; INVOLVED IN: photosynthesis; LOCATED IN: chloroplast; EXPRESSED IN: 21 plant structures; EXPRESSED DURING: 12 growth stages; CONTAINS InterPro DOMAIN/s: NADH:ubiquinone/plastoquinone oxidoreductase, chloroplast chain 5, C-terminal (InterPro:IPR002128), NADH-plastoquinone oxidoreductase, chain 5 (InterPro:IPR003945), NADH-plastoquinone oxidoreductas…
AT3G05560	0.929163	4.47333e-09	1.33925e-07	Ribosomal L22e protein family; FUNCTIONS IN: structural constituent of ribosome; INVOLVED IN: translation; LOCATED IN: cytosolic ribosome, ribosome, cytosolic large ribosomal subunit, nucleolus, plasma membrane; EXPRESSED IN: 22 plant structures; EXPRESSED DURING: 13 growth stages; CONTAINS InterPro DOMAIN/s: Ribosomal protein L22e (InterPro:IPR002671); BEST Arabidopsis thaliana protein match is:…
AT1G75750	0.928716	1.66459e-06	2.82088e-05	GAST1 protein homolog 1 (GASA1); CONTAINS InterPro DOMAIN/s: Gibberellin regulated protein (InterPro:IPR003854); BEST Arabidopsis thaliana protein match is: Gibberellin-regulated family protein (TAIR:AT2G18420.1); Has 473 Blast hits to 473 proteins in 44 species: Archae - 0; Bacteria - 0; Metazoa - 0; Fungi - 0; Plants - 473; Viruses - 0; Other Eukaryotes - 0 (source: NCBI BLink).
AT1G09590	0.928287	1.24476e-08	3.42975e-07	Translation protein SH3-like family protein; FUNCTIONS IN: structural constituent of ribosome; INVOLVED IN: translation; LOCATED IN: cytosolic ribosome, ribosome, cytosolic large ribosomal subunit, nucleolus, chloroplast; EXPRESSED IN: guard cell, juvenile leaf; CONTAINS InterPro DOMAIN/s: Translation protein SH3-like (InterPro:IPR008991), Ribosomal protein L21e (InterPro:IPR001147), Ribosomal pr…
AT3G63440	0.927006	5.61668e-06	8.12125e-05	cytokinin oxidase/dehydrogenase 6 (CKX6); CONTAINS InterPro DOMAIN/s: Cytokinin dehydrogenase 1, FAD/cytokinin binding domain (InterPro:IPR015345), FAD-binding, type 2 (InterPro:IPR016166), FAD-linked oxidase-like, C-terminal (InterPro:IPR016164), FAD linked oxidase, N-terminal (InterPro:IPR006094); BEST Arabidopsis thaliana protein match is: cytokinin oxidase/dehydrogenase 1 (TAIR:AT2G41510.1); …
AT5G41520	0.926828	2.71472e-08	7.06198e-07	RNA binding Plectin/S10 domain-containing protein; FUNCTIONS IN: structural constituent of ribosome; INVOLVED IN: translation; LOCATED IN: cytosolic small ribosomal subunit, cytosolic ribosome, cell wall, chloroplast; EXPRESSED IN: 25 plant structures; EXPRESSED DURING: 16 growth stages; CONTAINS InterPro DOMAIN/s: Plectin/S10, N-terminal (InterPro:IPR005326); BEST Arabidopsis thaliana protein ma…
AT4G09730	0.925665	9.19147e-11	3.76145e-09	RH39 (RH39); FUNCTIONS IN: LSU rRNA binding, ATPase activity, ATP-dependent helicase activity; INVOLVED IN: chloroplast ribulose bisphosphate carboxylase complex biogenesis, chloroplast rRNA processing; LOCATED IN: chloroplast; EXPRESSED IN: 21 plant structures; EXPRESSED DURING: 13 growth stages; CONTAINS InterPro DOMAIN/s: RNA helicase, DEAD-box type, Q motif (InterPro:IPR014014), DNA/RNA helic…
AT2G03050	0.92562	0.000261468	0.00217762	EMBRYO DEFECTIVE 93 (EMB93); FUNCTIONS IN: molecular_function unknown; INVOLVED IN: cellular response to singlet oxygen, embryo development ending in seed dormancy; LOCATED IN: chloroplast; EXPRESSED IN: 23 plant structures; EXPRESSED DURING: 15 growth stages; CONTAINS InterPro DOMAIN/s: Mitochodrial transcription termination factor-related (InterPro:IPR003690); BEST Arabidopsis thaliana protein …
AT3G58470	0.925438	7.91031e-06	0.000107476	nucleic acid binding;methyltransferases; FUNCTIONS IN: methyltransferase activity, nucleic acid binding; INVOLVED IN: methylation; LOCATED IN: cellular_component unknown; EXPRESSED IN: 21 plant structures; EXPRESSED DURING: 13 growth stages; CONTAINS InterPro DOMAIN/s: DNA methylase, N-6 adenine-specific, eukaryotic (InterPro:IPR019369), DNA methylase, N-6 adenine-specific, conserved site (InterP…
AT3G26710	0.925049	2.87347e-10	1.07535e-08	cofactor assembly of complex C (CCB1); FUNCTIONS IN: molecular_function unknown; INVOLVED IN: cytochrome b6f complex assembly; LOCATED IN: chloroplast; EXPRESSED IN: 23 plant structures; EXPRESSED DURING: 13 growth stages; CONTAINS InterPro DOMAIN/s: Protein of unknown function DUF3529 (InterPro:IPR021919); Has 212 Blast hits to 212 proteins in 63 species: Archae - 0; Bacteria - 77; Metazoa - 0; …
AT3G51240	0.924561	1.83536e-09	5.95446e-08	flavanone 3-hydroxylase (F3H); FUNCTIONS IN: naringenin 3-dioxygenase activity; INVOLVED IN: response to UV-B, response to sucrose stimulus, flavonoid biosynthetic process; LOCATED IN: cellular_component unknown; EXPRESSED IN: 20 plant structures; EXPRESSED DURING: 13 growth stages; CONTAINS InterPro DOMAIN/s: Oxoglutarate/iron-dependent oxygenase (InterPro:IPR005123); BEST Arabidopsis thaliana p…
AT1G14810	0.923649	6.01242e-10	2.11115e-08	semialdehyde dehydrogenase family protein; FUNCTIONS IN: oxidoreductase activity, acting on the aldehyde or oxo group of donors, NAD or NADP as acceptor, aspartate-semialdehyde dehydrogenase activity; INVOLVED IN: cellular amino acid biosynthetic process, oxidation reduction, threonine biosynthetic process, methionine biosynthetic process, cellular amino acid metabolic process; LOCATED IN: mitoch…
AT5G07090	0.92309	5.0894e-08	1.24072e-06	Ribosomal protein S4 (RPS4A) family protein; FUNCTIONS IN: structural constituent of ribosome, protein binding; INVOLVED IN: translation; LOCATED IN: cytosolic small ribosomal subunit, cytosolic ribosome, plasma membrane; EXPRESSED IN: 25 plant structures; EXPRESSED DURING: 13 growth stages; CONTAINS InterPro DOMAIN/s: Ribosomal protein S4e, central (InterPro:IPR013845), Ribosomal protein S4e, N-…
AT1G55330	0.921591	0.00160821	0.00989687	arabinogalactan protein 21 (AGP21); BEST Arabidopsis thaliana protein match is: arabinogalactan protein 12 (TAIR:AT3G13520.1); Has 48 Blast hits to 48 proteins in 8 species: Archae - 0; Bacteria - 0; Metazoa - 0; Fungi - 0; Plants - 48; Viruses - 0; Other Eukaryotes - 0 (source: NCBI BLink).
AT5G51970	0.920589	5.2614e-08	1.279e-06	GroES-like zinc-binding alcohol dehydrogenase family protein; FUNCTIONS IN: oxidoreductase activity, zinc ion binding; INVOLVED IN: oxidation reduction; EXPRESSED IN: 24 plant structures; EXPRESSED DURING: 15 growth stages; CONTAINS InterPro DOMAIN/s: GroES-like (InterPro:IPR011032), Alcohol dehydrogenase GroES-like (InterPro:IPR013154), Alcohol dehydrogenase, zinc-containing, conserved site (Int…
AT2G37900	0.920363	0.000240192	0.00202314	Major facilitator superfamily protein; FUNCTIONS IN: transporter activity; INVOLVED IN: oligopeptide transport; LOCATED IN: membrane; EXPRESSED IN: 15 plant structures; EXPRESSED DURING: 7 growth stages; CONTAINS InterPro DOMAIN/s: PTR2 family proton/oligopeptide symporter, conserved site (InterPro:IPR018456), Oligopeptide transporter (InterPro:IPR000109), Major facilitator superfamily, general s…
AT3G21300	0.919085	3.81299e-06	5.83576e-05	RNA methyltransferase family protein; FUNCTIONS IN: RNA binding, RNA methyltransferase activity; INVOLVED IN: RNA processing; EXPRESSED IN: 12 plant structures; EXPRESSED DURING: 9 growth stages; CONTAINS InterPro DOMAIN/s: Nucleic acid-binding, OB-fold-like (InterPro:IPR016027), 23S rRNA methyltransferase/RumA (InterPro:IPR001566), (Uracil-5)-methyltransferase (InterPro:IPR010280), Deoxyribonucl…
AT5G47930	0.918918	3.56931e-10	1.30709e-08	Zinc-binding ribosomal protein family protein; FUNCTIONS IN: structural constituent of ribosome; INVOLVED IN: translation, ribosome biogenesis; LOCATED IN: cytosolic small ribosomal subunit, cytosolic ribosome, ribosome, plasma membrane; EXPRESSED IN: 23 plant structures; EXPRESSED DURING: 13 growth stages; CONTAINS InterPro DOMAIN/s: Ribosomal protein, zinc-binding domain (InterPro:IPR011332), R…
AT5G48335	0.918325	4.1962e-05	0.000452643	unknown protein; FUNCTIONS IN: molecular_function unknown; INVOLVED IN: biological_process unknown; LOCATED IN: chloroplast; BEST Arabidopsis thaliana protein match is: unknown protein (TAIR:AT3G07580.1); Has 35333 Blast hits to 34131 proteins in 2444 species: Archae - 798; Bacteria - 22429; Metazoa - 974; Fungi - 991; Plants - 531; Viruses - 0; Other Eukaryotes - 9610 (source: NCBI BLink).
ATCG01100	0.915728	5.76561e-05	0.000595174	NDHA; FUNCTIONS IN: oxidoreductase activity, acting on NADH or NADPH; INVOLVED IN: photosynthesis; LOCATED IN: chloroplast, membrane; EXPRESSED IN: 22 plant structures; EXPRESSED DURING: 13 growth stages; CONTAINS InterPro DOMAIN/s: NADH:ubiquinone oxidoreductase, subunit 1 (InterPro:IPR001694), NADH:ubiquinone oxidoreductase, subunit 1, conserved site (InterPro:IPR018086); BEST Arabidopsis thali…
AT4G10450	0.914749	7.38072e-10	2.55481e-08	Ribosomal protein L6 family; FUNCTIONS IN: structural constituent of ribosome, rRNA binding; INVOLVED IN: translation; LOCATED IN: cytosolic ribosome, cytosolic large ribosomal subunit, large ribosomal subunit; EXPRESSED IN: 23 plant structures; EXPRESSED DURING: 13 growth stages; CONTAINS InterPro DOMAIN/s: Ribosomal protein L6 (InterPro:IPR000702), Ribosomal protein L6, alpha-beta domain (Inter…
AT5G48570	0.914614	3.88463e-09	1.17538e-07	FKBP-type peptidyl-prolyl cis-trans isomerase family protein; FUNCTIONS IN: FK506 binding, peptidyl-prolyl cis-trans isomerase activity, calmodulin binding; INVOLVED IN: protein folding; LOCATED IN: vacuole; EXPRESSED IN: 25 plant structures; EXPRESSED DURING: 14 growth stages; CONTAINS InterPro DOMAIN/s: Tetratricopeptide TPR-1 (InterPro:IPR001440), Tetratricopeptide-like helical (InterPro:IPR01…
AT3G62530	0.913684	1.60669e-10	6.23142e-09	ARM repeat superfamily protein; FUNCTIONS IN: lyase activity, zinc ion binding, metal ion binding; INVOLVED IN: biological_process unknown; LOCATED IN: mitochondrion, nucleolus, chloroplast, phycobilisome; CONTAINS InterPro DOMAIN/s: Armadillo-like helical (InterPro:IPR011989), Armadillo-type fold (InterPro:IPR016024), PBS lyase HEAT-like repeat (InterPro:IPR004155); BEST Arabidopsis thaliana pro…
AT2G37190	0.913458	6.22331e-08	1.48118e-06	Ribosomal protein L11 family protein; FUNCTIONS IN: structural constituent of ribosome, zinc ion binding; INVOLVED IN: response to cold, ribosome biogenesis; LOCATED IN: in 7 components; EXPRESSED IN: 25 plant structures; EXPRESSED DURING: 15 growth stages; CONTAINS InterPro DOMAIN/s: Ribosomal protein L11, C-terminal domain (InterPro:IPR020783), Ribosomal protein L11, N-terminal domain (InterPro…
AT2G28000	0.913306	3.65586e-08	9.21524e-07	chaperonin-60alpha (CPN60A); FUNCTIONS IN: ATP binding; INVOLVED IN: protein folding, chloroplast organization, embryo development; LOCATED IN: in 8 components; EXPRESSED IN: 26 plant structures; EXPRESSED DURING: 15 growth stages; CONTAINS InterPro DOMAIN/s: Chaperonin Cpn60/TCP-1 (InterPro:IPR002423), Chaperonin Cpn60, conserved site (InterPro:IPR018370), Chaperonin Cpn60 (InterPro:IPR001844); …
ATCG00530	0.913058	6.00617e-05	0.000614852	YCF10; LOCATED IN: endomembrane system, integral to membrane; EXPRESSED IN: 22 plant structures; EXPRESSED DURING: 13 growth stages; CONTAINS InterPro DOMAIN/s: CemA (InterPro:IPR004282); BEST Arabidopsis thaliana protein match is: CemA-like proton extrusion protein-related (TAIR:AT4G31040.1).
AT3G55110	0.912334	2.47618e-06	3.95656e-05	ABC-2 type transporter family protein; FUNCTIONS IN: ATPase activity, coupled to transmembrane movement of substances; LOCATED IN: membrane; EXPRESSED IN: 21 plant structures; EXPRESSED DURING: 12 growth stages; CONTAINS InterPro DOMAIN/s: ATPase, AAA+ type, core (InterPro:IPR003593), ABC transporter-like (InterPro:IPR003439), ABC-2 type transporter (InterPro:IPR013525), ABC transporter, conserve…
AT5G49910	0.911077	1.83884e-08	4.89544e-07	chloroplast heat shock protein 70-2 (CPHSC70-2EAT SHOCK PROTEIN 70-2); FUNCTIONS IN: protein binding; INVOLVED IN: protein folding, response to cadmium ion, protein targeting to chloroplast, response to heat; LOCATED IN: in 6 components; EXPRESSED IN: 26 plant structures; EXPRESSED DURING: 15 growth stages; CONTAINS InterPro DOMAIN/s: Heat shock protein 70, conserved site (InterPro:IPR018181), Ch…
AT3G02790	0.910418	8.86229e-07	1.61576e-05	zinc finger (C2H2 type) family protein; FUNCTIONS IN: sequence-specific DNA binding transcription factor activity; INVOLVED IN: regulation of transcription; LOCATED IN: intracellular; EXPRESSED IN: 22 plant structures; EXPRESSED DURING: 14 growth stages; CONTAINS InterPro DOMAIN/s: Zinc finger, C2H2-like (InterPro:IPR015880); BEST Arabidopsis thaliana protein match is: zinc finger (C2H2 type) fam…
AT3G51910	0.910245	0.0015558	0.00964439	heat shock transcription factor A7A (HSFA7A); FUNCTIONS IN: DNA binding, sequence-specific DNA binding transcription factor activity; INVOLVED IN: response to high light intensity, response to heat, regulation of cellular protein metabolic process; LOCATED IN: nucleus; EXPRESSED IN: 10 plant structures; EXPRESSED DURING: LP.06 six leaves visible, LP.04 four leaves visible, 4 anthesis, petal diffe…
AT4G28210	0.910052	5.38712e-08	1.30584e-06	embryo defective 1923 (emb1923); FUNCTIONS IN: molecular_function unknown; INVOLVED IN: embryo development ending in seed dormancy; LOCATED IN: chloroplast; EXPRESSED IN: 22 plant structures; EXPRESSED DURING: 13 growth stages; Has 30201 Blast hits to 17322 proteins in 780 species: Archae - 12; Bacteria - 1396; Metazoa - 17338; Fungi - 3422; Plants - 5037; Viruses - 0; Other Eukaryotes - 2996 (so…
AT3G09500	0.909707	1.49624e-10	5.84286e-09	Ribosomal L29 family protein ; FUNCTIONS IN: structural constituent of ribosome; INVOLVED IN: translation, ribosome biogenesis; LOCATED IN: ribosome, cytosolic large ribosomal subunit, nucleolus; EXPRESSED IN: 22 plant structures; EXPRESSED DURING: 13 growth stages; CONTAINS InterPro DOMAIN/s: Ribosomal protein L29 (InterPro:IPR001854), Ribosomal protein L29, conserved site (InterPro:IPR018254); …
AT4G36850	0.909652	5.36269e-08	1.30177e-06	PQ-loop repeat family protein / transmembrane family protein; CONTAINS InterPro DOMAIN/s: Cystinosin/ERS1p repeat (InterPro:IPR006603); BEST Arabidopsis thaliana protein match is: PQ-loop repeat family protein / transmembrane family protein (TAIR:AT2G41050.1); Has 883 Blast hits to 635 proteins in 156 species: Archae - 0; Bacteria - 0; Metazoa - 204; Fungi - 499; Plants - 92; Viruses - 0; Other E…
AT2G38025	0.909397	5.89931e-08	1.41592e-06	Cysteine proteinases superfamily protein; FUNCTIONS IN: molecular_function unknown; INVOLVED IN: biological_process unknown; LOCATED IN: chloroplast; CONTAINS InterPro DOMAIN/s: Ovarian tumour, otubain (InterPro:IPR003323); BEST Arabidopsis thaliana protein match is: Cysteine proteinases superfamily protein (TAIR:AT3G57810.1); Has 173 Blast hits to 173 proteins in 42 species: Archae - 0; Bacteria…
AT5G51780	0.908556	1.88545e-07	4.0523e-06	basic helix-loop-helix (bHLH) DNA-binding superfamily protein; FUNCTIONS IN: DNA binding, sequence-specific DNA binding transcription factor activity; INVOLVED IN: regulation of transcription; LOCATED IN: nucleus; CONTAINS InterPro DOMAIN/s: Helix-loop-helix DNA-binding domain (InterPro:IPR001092), Helix-loop-helix DNA-binding (InterPro:IPR011598); BEST Arabidopsis thaliana protein match is: basi…
AT1G79700	0.908509	3.57288e-08	9.03278e-07	Integrase-type DNA-binding superfamily protein; CONTAINS InterPro DOMAIN/s: DNA-binding, integrase-type (InterPro:IPR016177), Pathogenesis-related transcriptional factor/ERF, DNA-binding (InterPro:IPR001471); BEST Arabidopsis thaliana protein match is: ARIA-interacting double AP2 domain protein (TAIR:AT1G16060.1); Has 4359 Blast hits to 3628 proteins in 197 species: Archae - 0; Bacteria - 7; Meta…
AT5G63670	0.908258	3.7993e-05	0.000415876	SPT4 homolog 2 (SPT42); FUNCTIONS IN: positive transcription elongation factor activity, zinc ion binding; INVOLVED IN: positive regulation of transcription, N-terminal protein myristoylation; LOCATED IN: nucleus; EXPRESSED IN: 22 plant structures; EXPRESSED DURING: 13 growth stages; CONTAINS InterPro DOMAIN/s: Transcription initiation Spt4 (InterPro:IPR009287), Transcription initiation Spt4-like…
AT1G27400	0.906908	4.04716e-08	1.0112e-06	Ribosomal protein L22p/L17e family protein; FUNCTIONS IN: structural constituent of ribosome; INVOLVED IN: translation; LOCATED IN: ribosome, cytosolic large ribosomal subunit, plasma membrane, chloroplast, vacuole; EXPRESSED IN: 23 plant structures; EXPRESSED DURING: 13 growth stages; CONTAINS InterPro DOMAIN/s: Ribosomal protein L22/L17 (InterPro:IPR001063), Ribosomal protein L22/L17, eukaryoti…
AT4G25780	0.906808	0.000511024	0.00379818	CAP (Cysteine-rich secretory proteins, Antigen 5, and Pathogenesis-related 1 protein) superfamily protein; FUNCTIONS IN: molecular_function unknown; INVOLVED IN: biological_process unknown; LOCATED IN: endomembrane system, extracellular region; EXPRESSED IN: 14 plant structures; EXPRESSED DURING: 11 growth stages; CONTAINS InterPro DOMAIN/s: Allergen V5/Tpx-1 related, conserved site (InterPro:IPR…
AT2G33740	0.906329	1.34064e-05	0.000170223	CUTA; FUNCTIONS IN: copper ion binding; INVOLVED IN: response to metal ion; LOCATED IN: chloroplast; EXPRESSED IN: 22 plant structures; EXPRESSED DURING: 13 growth stages; CONTAINS InterPro DOMAIN/s: Divalent ion tolerance protein, CutA1 (InterPro:IPR004323), Nitrogen regulatory PII-like, alpha/beta (InterPro:IPR011322); Has 2282 Blast hits to 2282 proteins in 877 species: Archae - 133; Bacteria …
AT1G21550	0.905385	5.34603e-05	0.000556959	Calcium-binding EF-hand family protein; FUNCTIONS IN: calcium ion binding; INVOLVED IN: biological_process unknown; LOCATED IN: cellular_component unknown; EXPRESSED IN: 14 plant structures; EXPRESSED DURING: 8 growth stages; CONTAINS InterPro DOMAIN/s: EF-Hand 1, calcium-binding site (InterPro:IPR018247), EF-HAND 2 (InterPro:IPR018249), EF-hand-like domain (InterPro:IPR011992), Calcium-binding E…
AT5G62300	0.905157	2.49336e-10	9.41355e-09	Ribosomal protein S10p/S20e family protein; FUNCTIONS IN: structural constituent of ribosome, RNA binding; INVOLVED IN: translation; LOCATED IN: cytosolic small ribosomal subunit, small ribosomal subunit, cell wall; EXPRESSED IN: leaf; CONTAINS InterPro DOMAIN/s: Ribosomal protein S10, conserved site (InterPro:IPR018268), Ribosomal protein S10, eukaryotic/archaeal (InterPro:IPR005729), Ribosomal …
AT5G17350	0.905038	0.000382946	0.0029655	unknown protein; FUNCTIONS IN: molecular_function unknown; INVOLVED IN: N-terminal protein myristoylation; LOCATED IN: cellular_component unknown; EXPRESSED IN: 15 plant structures; EXPRESSED DURING: 8 growth stages; BEST Arabidopsis thaliana protein match is: unknown protein (TAIR:AT3G03280.1); Has 1807 Blast hits to 1807 proteins in 277 species: Archae - 0; Bacteria - 0; Metazoa - 736; Fungi - …
AT1G69200	0.904805	4.74652e-09	1.41607e-07	fructokinase-like 2 (FLN2); FUNCTIONS IN: kinase activity; INVOLVED IN: acetate fermentation, sucrose biosynthetic process, sucrose catabolic process, using beta-fructofuranosidase; LOCATED IN: chloroplast nucleoid, nucleoid; EXPRESSED IN: 21 plant structures; EXPRESSED DURING: 13 growth stages; CONTAINS InterPro DOMAIN/s: Carbohydrate/purine kinase (InterPro:IPR011611); BEST Arabidopsis thaliana…
AT5G19530	0.903101	3.39551e-10	1.24612e-08	ACAULIS 5 (ACL5); CONTAINS InterPro DOMAIN/s: Spermine synthase (InterPro:IPR001045); BEST Arabidopsis thaliana protein match is: spermidine synthase 1 (TAIR:AT1G23820.1); Has 30201 Blast hits to 17322 proteins in 780 species: Archae - 12; Bacteria - 1396; Metazoa - 17338; Fungi - 3422; Plants - 5037; Viruses - 0; Other Eukaryotes - 2996 (source: NCBI BLink).
AT1G68440	0.902325	2.00711e-07	4.28678e-06	unknown protein; BEST Arabidopsis thaliana protein match is: unknown protein (TAIR:AT1G25400.2); Has 86 Blast hits to 86 proteins in 29 species: Archae - 0; Bacteria - 6; Metazoa - 27; Fungi - 11; Plants - 24; Viruses - 0; Other Eukaryotes - 18 (source: NCBI BLink).
AT2G35240	0.902256	1.51066e-06	2.58311e-05	plastid developmental protein DAG, putative; BEST Arabidopsis thaliana protein match is: plastid developmental protein DAG, putative (TAIR:AT1G32580.1); Has 256 Blast hits to 233 proteins in 13 species: Archae - 0; Bacteria - 0; Metazoa - 0; Fungi - 0; Plants - 256; Viruses - 0; Other Eukaryotes - 0 (source: NCBI BLink).
AT3G14390	0.90113	2.17073e-09	6.96307e-08	Pyridoxal-dependent decarboxylase family protein; FUNCTIONS IN: diaminopimelate decarboxylase activity; INVOLVED IN: lysine biosynthetic process via diaminopimelate; LOCATED IN: chloroplast; EXPRESSED IN: guard cell, cultured cell; CONTAINS InterPro DOMAIN/s: Alanine racemase/group IV decarboxylase, C-terminal (InterPro:IPR009006), Ornithine/DAP/Arg decarboxylase (InterPro:IPR000183), Orn/DAP/Arg…
AT4G29030	0.901122	1.66492e-08	4.47431e-07	Putative membrane lipoprotein; FUNCTIONS IN: molecular_function unknown; INVOLVED IN: biological_process unknown; LOCATED IN: endomembrane system; EXPRESSED IN: 15 plant structures; EXPRESSED DURING: 7 growth stages; Has 83209 Blast hits to 19401 proteins in 1362 species: Archae - 122; Bacteria - 36227; Metazoa - 23555; Fungi - 3961; Plants - 7492; Viruses - 888; Other Eukaryotes - 10964 (source:…
AT2G46280	0.90006	1.21938e-07	2.7201e-06	TGF-beta receptor interacting protein 1 (TRIP-1); FUNCTIONS IN: protein binding, nucleotide binding; INVOLVED IN: response to cadmium ion, response to salt stress; LOCATED IN: CUL4 RING ubiquitin ligase complex; EXPRESSED IN: male gametophyte, guard cell, root, cultured cell, pollen tube; EXPRESSED DURING: L mature pollen stage, M germinated pollen stage; CONTAINS InterPro DOMAIN/s: WD40 repeat 2…
AT3G06610	0.898518	1.12621e-07	2.53546e-06	DNA-binding enhancer protein-related; Has 198 Blast hits to 198 proteins in 90 species: Archae - 0; Bacteria - 0; Metazoa - 126; Fungi - 17; Plants - 36; Viruses - 0; Other Eukaryotes - 19 (source: NCBI BLink).
AT5G09980	0.895729	0.001393	0.00880428	elicitor peptide 4 precursor (PROPEP4); FUNCTIONS IN: molecular_function unknown; INVOLVED IN: response to jasmonic acid stimulus; LOCATED IN: endomembrane system; EXPRESSED IN: 15 plant structures; EXPRESSED DURING: 6 growth stages; Has 30201 Blast hits to 17322 proteins in 780 species: Archae - 12; Bacteria - 1396; Metazoa - 17338; Fungi - 3422; Plants - 5037; Viruses - 0; Other Eukaryotes - 29…
AT5G44170	0.895338	8.70028e-06	0.000116265	S-adenosyl-L-methionine-dependent methyltransferases superfamily protein; CONTAINS InterPro DOMAIN/s: Methyltransferase-16, putative (InterPro:IPR019410); BEST Arabidopsis thaliana protein match is: S-adenosyl-L-methionine-dependent methyltransferases superfamily protein (TAIR:AT1G08125.1); Has 872 Blast hits to 871 proteins in 146 species: Archae - 0; Bacteria - 8; Metazoa - 297; Fungi - 242; Pl…
AT5G26800	0.893706	7.22957e-06	9.9816e-05	FUNCTIONS IN: molecular_function unknown; INVOLVED IN: biological_process unknown; LOCATED IN: mitochondrion; CONTAINS InterPro DOMAIN/s: IGR protein motif (InterPro:IPR019083); BEST Arabidopsis thaliana protein match is: unknown protein (TAIR:AT3G05810.1); Has 1807 Blast hits to 1807 proteins in 277 species: Archae - 0; Bacteria - 0; Metazoa - 736; Fungi - 347; Plants - 385; Viruses - 0; Other E…
AT5G64570	0.893413	1.49856e-08	4.0592e-07	beta-D-xylosidase 4 (XYL4); FUNCTIONS IN: xylan 1,4-beta-xylosidase activity, hydrolase activity, hydrolyzing O-glycosyl compounds; INVOLVED IN: xylan catabolic process; LOCATED IN: apoplast, cell wall; EXPRESSED IN: 24 plant structures; EXPRESSED DURING: 13 growth stages; CONTAINS InterPro DOMAIN/s: Glycoside hydrolase, family 3, N-terminal (InterPro:IPR001764), Glycoside hydrolase, family 3, C-…
AT2G47640	0.892553	4.78018e-07	9.26975e-06	Small nuclear ribonucleoprotein family protein; FUNCTIONS IN: molecular_function unknown; LOCATED IN: nucleolus, nucleus, small nucleolar ribonucleoprotein complex; EXPRESSED IN: 23 plant structures; EXPRESSED DURING: 13 growth stages; CONTAINS InterPro DOMAIN/s: Like-Sm ribonucleoprotein (LSM) domain (InterPro:IPR001163), Like-Sm ribonucleoprotein (LSM) domain, eukaryotic/archaea-type (InterPro:…
AT5G01350	0.892484	2.46486e-09	7.78326e-08	unknown protein; FUNCTIONS IN: molecular_function unknown; INVOLVED IN: biological_process unknown; LOCATED IN: endomembrane system; EXPRESSED IN: 24 plant structures; EXPRESSED DURING: 15 growth stages; Has 30201 Blast hits to 17322 proteins in 780 species: Archae - 12; Bacteria - 1396; Metazoa - 17338; Fungi - 3422; Plants - 5037; Viruses - 0; Other Eukaryotes - 2996 (source: NCBI BLink).
AT5G40770	0.891524	1.4918e-10	5.83887e-09	prohibitin 3 (PHB3); INVOLVED IN: in 8 processes; LOCATED IN: in 6 components; EXPRESSED IN: 31 plant structures; EXPRESSED DURING: 14 growth stages; CONTAINS InterPro DOMAIN/s: Prohibitin (InterPro:IPR000163), Band 7 protein (InterPro:IPR001107); BEST Arabidopsis thaliana protein match is: prohibitin 4 (TAIR:AT3G27280.1); Has 1807 Blast hits to 1807 proteins in 277 species: Archae - 0; Bacteria …
AT5G22020	0.891107	2.67238e-09	8.38311e-08	Calcium-dependent phosphotriesterase superfamily protein; FUNCTIONS IN: strictosidine synthase activity; INVOLVED IN: alkaloid biosynthetic process, biosynthetic process; LOCATED IN: endomembrane system; CONTAINS InterPro DOMAIN/s: Strictosidine synthase (InterPro:IPR004141), Strictosidine synthase, conserved region (InterPro:IPR018119), Six-bladed beta-propeller, TolB-like (InterPro:IPR011042); …
AT5G19510	0.890092	3.10436e-08	7.9424e-07	Translation elongation factor EF1B/ribosomal protein S6 family protein; FUNCTIONS IN: translation elongation factor activity; INVOLVED IN: translational elongation, defense response to bacterium; LOCATED IN: apoplast, eukaryotic translation elongation factor 1 complex; EXPRESSED IN: 26 plant structures; EXPRESSED DURING: 15 growth stages; CONTAINS InterPro DOMAIN/s: Translation elongation factor …
AT2G19730	0.889698	2.94008e-07	5.99504e-06	Ribosomal L28e protein family; FUNCTIONS IN: structural constituent of ribosome; INVOLVED IN: translation, ribosome biogenesis; LOCATED IN: in 6 components; EXPRESSED IN: 23 plant structures; EXPRESSED DURING: 14 growth stages; CONTAINS InterPro DOMAIN/s: Ribosomal protein L28e (InterPro:IPR002672); BEST Arabidopsis thaliana protein match is: Ribosomal L28e protein family (TAIR:AT4G29410.2); Has …
AT1G13245	0.888149	4.9476e-11	2.13209e-09	ROTUNDIFOLIA like 17 (RTFL17); CONTAINS InterPro DOMAIN/s: DVL (InterPro:IPR012552); BEST Arabidopsis thaliana protein match is: ROTUNDIFOLIA like 15 (TAIR:AT1G68825.2); Has 124 Blast hits to 124 proteins in 12 species: Archae - 0; Bacteria - 0; Metazoa - 0; Fungi - 0; Plants - 124; Viruses - 0; Other Eukaryotes - 0 (source: NCBI BLink).
AT5G12110	0.888082	9.69566e-09	2.74715e-07	Glutathione S-transferase, C-terminal-like;Translation elongation factor EF1B/ribosomal protein S6; FUNCTIONS IN: translation elongation factor activity; INVOLVED IN: translational elongation; LOCATED IN: eukaryotic translation elongation factor 1 complex; EXPRESSED IN: 18 plant structures; EXPRESSED DURING: 12 growth stages; CONTAINS InterPro DOMAIN/s: Translation elongation factor EF1B/ribosoma…
AT1G06500	0.887793	4.34641e-06	6.52678e-05	unknown protein; Has 25 Blast hits to 25 proteins in 10 species: Archae - 0; Bacteria - 0; Metazoa - 0; Fungi - 0; Plants - 25; Viruses - 0; Other Eukaryotes - 0 (source: NCBI BLink).
AT5G48030	0.882685	1.13334e-09	3.82224e-08	gametophytic factor 2 (GFA2); FUNCTIONS IN: unfolded protein binding, heat shock protein binding; INVOLVED IN: in 7 processes; LOCATED IN: mitochondrion; EXPRESSED IN: 25 plant structures; EXPRESSED DURING: 13 growth stages; CONTAINS InterPro DOMAIN/s: Molecular chaperone, heat shock protein, Hsp40, DnaJ (InterPro:IPR015609), HSP40/DnaJ peptide-binding (InterPro:IPR008971), Chaperone DnaJ, C-term…
AT1G15930	0.882347	2.57335e-06	4.09265e-05	Ribosomal protein L7Ae/L30e/S12e/Gadd45 family protein; FUNCTIONS IN: structural constituent of ribosome; INVOLVED IN: response to cadmium ion, response to salt stress, translation; LOCATED IN: cytosolic small ribosomal subunit, cytosolic ribosome; EXPRESSED IN: 23 plant structures; EXPRESSED DURING: 13 growth stages; CONTAINS InterPro DOMAIN/s: Ribosomal protein S12e (InterPro:IPR000530), Riboso…
AT5G21950	0.882056	0.000308672	0.00248583	alpha/beta-Hydrolases superfamily protein; CONTAINS InterPro DOMAIN/s: Alpha/beta hydrolase fold-1 (InterPro:IPR000073); BEST Arabidopsis thaliana protein match is: alpha/beta-Hydrolases superfamily protein (TAIR:AT4G33180.1); Has 30201 Blast hits to 17322 proteins in 780 species: Archae - 12; Bacteria - 1396; Metazoa - 17338; Fungi - 3422; Plants - 5037; Viruses - 0; Other Eukaryotes - 2996 (sou…
AT5G15600	0.881977	2.23446e-05	0.000264983	SPIRAL1-like4 (SP1L4); BEST Arabidopsis thaliana protein match is: SPIRAL1-like3 (TAIR:AT3G02180.2); Has 230 Blast hits to 203 proteins in 47 species: Archae - 0; Bacteria - 6; Metazoa - 11; Fungi - 4; Plants - 139; Viruses - 2; Other Eukaryotes - 68 (source: NCBI BLink).
AT1G30070	0.880077	5.46111e-08	1.3219e-06	SGS domain-containing protein; FUNCTIONS IN: molecular_function unknown; INVOLVED IN: biological_process unknown; LOCATED IN: plasma membrane; EXPRESSED IN: 24 plant structures; EXPRESSED DURING: 13 growth stages; CONTAINS InterPro DOMAIN/s: CS-like domain (InterPro:IPR007052), Siah interacting protein, N-terminal (InterPro:IPR015120), SGS (InterPro:IPR007699), HSP20-like chaperone (InterPro:IPR0…
AT2G43780	0.875201	1.64666e-05	0.000203773	unknown protein; Has 30 Blast hits to 30 proteins in 11 species: Archae - 0; Bacteria - 0; Metazoa - 0; Fungi - 0; Plants - 30; Viruses - 0; Other Eukaryotes - 0 (source: NCBI BLink).
AT5G58370	0.873003	3.42141e-07	6.86899e-06	P-loop containing nucleoside triphosphate hydrolases superfamily protein; FUNCTIONS IN: GTP binding; INVOLVED IN: barrier septum formation; LOCATED IN: intracellular; EXPRESSED IN: 21 plant structures; EXPRESSED DURING: 13 growth stages; CONTAINS InterPro DOMAIN/s: GTP-binding protein, HSR1-related (InterPro:IPR002917), GTP-binding protein, ribosome biogenesis, YsxC (InterPro:IPR019987); BEST Ara…
AT3G44750	0.872762	4.25569e-08	1.05557e-06	histone deacetylase 3 (HDA3); FUNCTIONS IN: histone deacetylase activity, zinc ion binding, nucleic acid binding; INVOLVED IN: DNA mediated transformation, polarity specification of adaxial/abaxial axis; LOCATED IN: nucleolus; EXPRESSED IN: 21 plant structures; EXPRESSED DURING: 13 growth stages; CONTAINS InterPro DOMAIN/s: Zinc finger, C2H2-like (InterPro:IPR015880), Zinc finger, C2H2-type (Inte…
AT5G60870	0.869975	1.67203e-05	0.000206165	Regulator of chromosome condensation (RCC1) family protein; FUNCTIONS IN: Ran GTPase binding; INVOLVED IN: biological_process unknown; LOCATED IN: mitochondrion; EXPRESSED IN: 14 plant structures; EXPRESSED DURING: 7 growth stages; CONTAINS InterPro DOMAIN/s: Regulator of chromosome condensation/beta-lactamase-inhibitor protein II (InterPro:IPR009091), Regulator of chromosome condensation, RCC1 (…
AT5G22920	0.868535	3.00711e-08	7.75171e-07	CHY-type/CTCHY-type/RING-type Zinc finger protein; FUNCTIONS IN: zinc ion binding; EXPRESSED IN: 25 plant structures; EXPRESSED DURING: 14 growth stages; CONTAINS InterPro DOMAIN/s: Zinc finger, CHY-type (InterPro:IPR008913), Zinc finger, CTCHY-type (InterPro:IPR017921), Zinc finger, RING-type (InterPro:IPR001841), Zinc finger, C3HC4 RING-type (InterPro:IPR018957); BEST Arabidopsis thaliana prote…
AT2G31380	0.868286	2.8749e-08	7.43336e-07	salt tolerance homologue (STH); FUNCTIONS IN: sequence-specific DNA binding transcription factor activity, zinc ion binding, protein domain specific binding; INVOLVED IN: regulation of transcription; LOCATED IN: endomembrane system, intracellular; EXPRESSED IN: 21 plant structures; EXPRESSED DURING: 12 growth stages; CONTAINS InterPro DOMAIN/s: Zinc finger, B-box (InterPro:IPR000315); BEST Arabid…
AT5G46800	0.86822	1.14301e-08	3.17163e-07	A BOUT DE SOUFFLE (BOU); FUNCTIONS IN: binding, transporter activity; INVOLVED IN: transport, mitochondrial transport, ornithine transport; LOCATED IN: mitochondrion, mitochondrial inner membrane, chloroplast, plastid; EXPRESSED IN: 25 plant structures; EXPRESSED DURING: 15 growth stages; CONTAINS InterPro DOMAIN/s: Mitochondrial substrate carrier (InterPro:IPR001993), Mitochondrial substrate/sol…
AT1G47520	0.867724	8.36197e-05	0.000816344	copia-like retrotransposon family, has a 3.3e-256 P-value blast match to GB:CAA72989 open reading frame 1 (Ty1_Copia-element) (Brassica oleracea)
AT3G17609	0.866132	2.44198e-05	0.000286408	HY5-homolog (HYH); CONTAINS InterPro DOMAIN/s: Basic-leucine zipper (bZIP) transcription factor (InterPro:IPR004827), bZIP transcription factor, bZIP-1 (InterPro:IPR011616); BEST Arabidopsis thaliana protein match is: Basic-leucine zipper (bZIP) transcription factor family protein (TAIR:AT5G11260.1); Has 1693 Blast hits to 1693 proteins in 216 species: Archae - 0; Bacteria - 0; Metazoa - 863; Fun…
AT4G34750	0.865798	0.000131424	0.00120547	SAUR-like auxin-responsive protein family ; CONTAINS InterPro DOMAIN/s: Auxin responsive SAUR protein (InterPro:IPR003676); BEST Arabidopsis thaliana protein match is: SAUR-like auxin-responsive protein family (TAIR:AT5G10990.1); Has 1347 Blast hits to 1333 proteins in 27 species: Archae - 0; Bacteria - 0; Metazoa - 0; Fungi - 0; Plants - 1346; Viruses - 0; Other Eukaryotes - 1 (source: NCBI BLin…
AT3G12685	0.865243	0.000294346	0.00239845	Acid phosphatase/vanadium-dependent haloperoxidase-related protein; CONTAINS InterPro DOMAIN/s: Acid phosphatase/vanadium-dependent haloperoxidase related (InterPro:IPR003832); BEST Arabidopsis thaliana protein match is: Acid phosphatase/vanadium-dependent haloperoxidase-related protein (TAIR:AT1G24350.1); Has 1099 Blast hits to 1099 proteins in 402 species: Archae - 0; Bacteria - 719; Metazoa - …
AT2G28130	0.865215	2.65013e-05	0.00030735	unknown protein; FUNCTIONS IN: molecular_function unknown; INVOLVED IN: biological_process unknown; LOCATED IN: cellular_component unknown; EXPRESSED IN: 25 plant structures; EXPRESSED DURING: 13 growth stages; Has 35333 Blast hits to 34131 proteins in 2444 species: Archae - 798; Bacteria - 22429; Metazoa - 974; Fungi - 991; Plants - 531; Viruses - 0; Other Eukaryotes - 9610 (source: NCBI BLink).
AT4G35770	0.864529	7.80124e-07	1.43457e-05	SENESCENCE 1 (SEN1); FUNCTIONS IN: molecular_function unknown; INVOLVED IN: in 6 processes; LOCATED IN: chloroplast; EXPRESSED IN: 22 plant structures; EXPRESSED DURING: 13 growth stages; CONTAINS InterPro DOMAIN/s: Rhodanese-like (InterPro:IPR001763); BEST Arabidopsis thaliana protein match is: sulfurtransferase protein 16 (TAIR:AT5G66040.1); Has 1680 Blast hits to 1680 proteins in 570 species: …
AT3G17611	0.862905	3.7317e-06	5.72676e-05	RHOMBOID-like protein 14 (RBL14); FUNCTIONS IN: zinc ion binding; INVOLVED IN: biological_process unknown; LOCATED IN: intracellular; EXPRESSED IN: 23 plant structures; EXPRESSED DURING: 13 growth stages; CONTAINS InterPro DOMAIN/s: Zinc finger, RanBP2-type (InterPro:IPR001876); BEST Arabidopsis thaliana protein match is: RHOMBOID-like protein 15 (TAIR:AT3G58460.1); Has 871 Blast hits to 869 prot…
AT3G58700	0.859454	6.28338e-06	8.9058e-05	Ribosomal L5P family protein; FUNCTIONS IN: structural constituent of ribosome; INVOLVED IN: translation; LOCATED IN: cytosolic ribosome, cytosolic large ribosomal subunit, vacuole; EXPRESSED IN: 23 plant structures; EXPRESSED DURING: 13 growth stages; CONTAINS InterPro DOMAIN/s: Ribosomal protein L5 (InterPro:IPR002132), Ribosomal protein L5, conserved site (InterPro:IPR020929), Ribosomal protei…
AT3G13000	0.858227	3.3301e-09	1.02879e-07	Protein of unknown function, DUF547; FUNCTIONS IN: sequence-specific DNA binding transcription factor activity; INVOLVED IN: regulation of transcription; LOCATED IN: vacuole; EXPRESSED IN: 22 plant structures; EXPRESSED DURING: 13 growth stages; CONTAINS InterPro DOMAIN/s: Protein of unknown function DUF547 (InterPro:IPR006869); BEST Arabidopsis thaliana protein match is: Protein of unknown funct…
AT1G61570	0.858017	0.000238199	0.00201021	translocase of the inner mitochondrial membrane 13 (TIM13); FUNCTIONS IN: copper ion binding, P-P-bond-hydrolysis-driven protein transmembrane transporter activity; INVOLVED IN: protein import into mitochondrial inner membrane, protein targeting to mitochondrion; LOCATED IN: mitochondrion, mitochondrial inner membrane, mitochondrial intermembrane space; EXPRESSED IN: 22 plant structures; EXPRESSE…
AT4G16720	0.856909	3.34168e-06	5.18888e-05	Ribosomal protein L23/L15e family protein; FUNCTIONS IN: structural constituent of ribosome; INVOLVED IN: translation; LOCATED IN: cytosolic ribosome, ribosome, cytosolic large ribosomal subunit, plasma membrane; EXPRESSED IN: 23 plant structures; EXPRESSED DURING: 13 growth stages; CONTAINS InterPro DOMAIN/s: Ribosomal protein L15e (InterPro:IPR000439), Ribosomal protein L23/L15e, core (InterPro…
AT2G20530	0.85461	1.06255e-07	2.42413e-06	prohibitin 6 (PHB6); INVOLVED IN: biological_process unknown; LOCATED IN: mitochondrion, plasma membrane, mitochondrial respiratory chain complex I, respiratory chain complex I, membrane; EXPRESSED IN: 11 plant structures; EXPRESSED DURING: M germinated pollen stage; CONTAINS InterPro DOMAIN/s: Prohibitin (InterPro:IPR000163), Band 7 protein (InterPro:IPR001107); BEST Arabidopsis thaliana protein…
AT4G11190	0.85393	3.54947e-06	5.49653e-05	Disease resistance-responsive (dirigent-like protein) family protein; FUNCTIONS IN: molecular_function unknown; INVOLVED IN: lignan biosynthetic process, defense response; LOCATED IN: endomembrane system; EXPRESSED IN: 10 plant structures; EXPRESSED DURING: F mature embryo stage, petal differentiation and expansion stage, E expanded cotyledon stage, D bilateral stage; CONTAINS InterPro DOMAIN/s: …
AT4G10330	0.853432	3.79068e-06	5.80682e-05	glycine-rich protein; Has 3957 Blast hits to 1040 proteins in 164 species: Archae - 18; Bacteria - 176; Metazoa - 2052; Fungi - 68; Plants - 1288; Viruses - 62; Other Eukaryotes - 293 (source: NCBI BLink).
AT1G13640	0.852813	1.85839e-09	6.01774e-08	Phosphatidylinositol 3- and 4-kinase family protein; FUNCTIONS IN: inositol or phosphatidylinositol kinase activity, phosphotransferase activity, alcohol group as acceptor; LOCATED IN: cellular_component unknown; EXPRESSED IN: 22 plant structures; EXPRESSED DURING: 15 growth stages; CONTAINS InterPro DOMAIN/s: Phosphatidylinositol 3-/4-kinase, catalytic (InterPro:IPR000403); BEST Arabidopsis thal…
AT3G21330	0.852582	0.000453661	0.00342403	basic helix-loop-helix (bHLH) DNA-binding superfamily protein; FUNCTIONS IN: DNA binding, sequence-specific DNA binding transcription factor activity; INVOLVED IN: regulation of transcription; LOCATED IN: nucleus; CONTAINS InterPro DOMAIN/s: Helix-loop-helix DNA-binding domain (InterPro:IPR001092), Helix-loop-helix DNA-binding (InterPro:IPR011598); BEST Arabidopsis thaliana protein match is: basi…
AT1G14345	0.851537	1.51945e-07	3.35005e-06	NAD(P)-linked oxidoreductase superfamily protein; FUNCTIONS IN: oxidoreductase activity; INVOLVED IN: oxidation reduction; LOCATED IN: chloroplast thylakoid membrane, chloroplast, membrane; EXPRESSED IN: 21 plant structures; EXPRESSED DURING: 13 growth stages; CONTAINS InterPro DOMAIN/s: Aldo/keto reductase (InterPro:IPR001395); Has 297 Blast hits to 297 proteins in 86 species: Archae - 0; Bacter…
AT3G13882	0.849814	6.17833e-06	8.78626e-05	Ribosomal protein L34; FUNCTIONS IN: structural constituent of ribosome; INVOLVED IN: translation; LOCATED IN: ribosome, intracellular; CONTAINS InterPro DOMAIN/s: Ribosomal protein L34 (InterPro:IPR000271), Ribosomal protein L34, conserved site (InterPro:IPR020939); Has 35333 Blast hits to 34131 proteins in 2444 species: Archae - 798; Bacteria - 22429; Metazoa - 974; Fungi - 991; Plants - 531; V…
AT2G23170	0.849759	5.19016e-07	9.95891e-06	GH3.3; CONTAINS InterPro DOMAIN/s: GH3 auxin-responsive promoter (InterPro:IPR004993); BEST Arabidopsis thaliana protein match is: Auxin-responsive GH3 family protein (TAIR:AT4G37390.1); Has 1734 Blast hits to 1530 proteins in 236 species: Archae - 0; Bacteria - 610; Metazoa - 53; Fungi - 2; Plants - 676; Viruses - 0; Other Eukaryotes - 393 (source: NCBI BLink).
AT5G14740	0.849622	3.59333e-06	5.55084e-05	carbonic anhydrase 2 (CA2); FUNCTIONS IN: carbonate dehydratase activity, zinc ion binding; INVOLVED IN: defense response to bacterium, carbon utilization; LOCATED IN: in 7 components; EXPRESSED IN: 24 plant structures; EXPRESSED DURING: 13 growth stages; CONTAINS InterPro DOMAIN/s: Carbonic anhydrase, prokaryotic-like, conserved site (InterPro:IPR015892), Carbonic anhydrase (InterPro:IPR001765);…
AT3G16240	0.849105	1.7152e-05	0.000211334	delta tonoplast integral protein (DELTA-TIP); FUNCTIONS IN: water channel activity, ammonia transmembrane transporter activity, urea transmembrane transporter activity, methylammonium transmembrane transporter activity; INVOLVED IN: transport, urea transport, water transport; LOCATED IN: in 10 components; EXPRESSED IN: 27 plant structures; EXPRESSED DURING: 14 growth stages; CONTAINS InterPro DOM…
AT5G02610	0.84855	1.02339e-07	2.34105e-06	Ribosomal L29 family protein ; FUNCTIONS IN: structural constituent of ribosome; INVOLVED IN: translation, ribosome biogenesis; LOCATED IN: cytosolic ribosome, ribosome, cytosolic large ribosomal subunit, plasma membrane; EXPRESSED IN: 25 plant structures; EXPRESSED DURING: 15 growth stages; CONTAINS InterPro DOMAIN/s: Ribosomal protein L29 (InterPro:IPR001854), Ribosomal protein L29, conserved s…
AT3G07430	0.847953	1.95253e-08	5.17391e-07	YLMG1-1; FUNCTIONS IN: molecular_function unknown; INVOLVED IN: nucleoid organization, chloroplast fission, embryo development ending in seed dormancy; LOCATED IN: chloroplast, chloroplast envelope, thylakoid membrane; EXPRESSED IN: 22 plant structures; EXPRESSED DURING: 13 growth stages; CONTAINS InterPro DOMAIN/s: Protein of unknown function YGGT (InterPro:IPR003425); BEST Arabidopsis thaliana …
AT3G44010	0.84749	3.30989e-05	0.000368931	Ribosomal protein S14p/S29e family protein; FUNCTIONS IN: structural constituent of ribosome; INVOLVED IN: translation; LOCATED IN: cytosolic small ribosomal subunit, ribosome; EXPRESSED IN: male gametophyte, cultured cell, pollen tube; EXPRESSED DURING: L mature pollen stage, M germinated pollen stage; CONTAINS InterPro DOMAIN/s: Ribosomal protein S14 (InterPro:IPR001209); BEST Arabidopsis thali…
AT1G31310	0.847098	0.000306491	0.00247186	hydroxyproline-rich glycoprotein family protein; CONTAINS InterPro DOMAIN/s: MYB-like (InterPro:IPR017877); BEST Arabidopsis thaliana protein match is: Homeodomain-like superfamily protein (TAIR:AT2G35640.1); Has 3054 Blast hits to 2678 proteins in 309 species: Archae - 8; Bacteria - 384; Metazoa - 1064; Fungi - 253; Plants - 884; Viruses - 120; Other Eukaryotes - 341 (source: NCBI BLink).
AT3G56910	0.846312	1.76488e-06	2.95852e-05	plastid-specific 50S ribosomal protein 5 (PSRP5); FUNCTIONS IN: molecular_function unknown; INVOLVED IN: biological_process unknown; LOCATED IN: thylakoid, chloroplast thylakoid membrane, chloroplast, chloroplast envelope; EXPRESSED IN: 22 plant structures; EXPRESSED DURING: 13 growth stages; Has 42 Blast hits to 42 proteins in 16 species: Archae - 0; Bacteria - 0; Metazoa - 2; Fungi - 0; Plants …
AT4G38960	0.845648	0.000273363	0.00225469	B-box type zinc finger family protein; FUNCTIONS IN: sequence-specific DNA binding transcription factor activity, zinc ion binding; INVOLVED IN: regulation of transcription; LOCATED IN: endomembrane system, intracellular; EXPRESSED IN: 18 plant structures; EXPRESSED DURING: 8 growth stages; CONTAINS InterPro DOMAIN/s: Zinc finger, B-box (InterPro:IPR000315); BEST Arabidopsis thaliana protein matc…
AT3G04790	0.844402	4.09617e-08	1.02045e-06	Ribose 5-phosphate isomerase, type A protein; FUNCTIONS IN: ribose-5-phosphate isomerase activity; INVOLVED IN: defense response to bacterium, reductive pentose-phosphate cycle; LOCATED IN: thylakoid, chloroplast thylakoid membrane, chloroplast stroma, chloroplast, chloroplast envelope; EXPRESSED IN: 26 plant structures; EXPRESSED DURING: 14 growth stages; CONTAINS InterPro DOMAIN/s: Ribose 5-pho…
AT3G07110	0.843654	4.42739e-10	1.59395e-08	Ribosomal protein L13 family protein; FUNCTIONS IN: structural constituent of ribosome; INVOLVED IN: translation; LOCATED IN: in 6 components; EXPRESSED IN: 24 plant structures; EXPRESSED DURING: 13 growth stages; CONTAINS InterPro DOMAIN/s: Ribosomal protein L13 (InterPro:IPR005822), Ribosomal protein L13, eukaryotic/archaeal (InterPro:IPR005755); BEST Arabidopsis thaliana protein match is: Ribo…
AT3G13740	0.841735	5.46936e-08	1.32202e-06	Ribonuclease III family protein; FUNCTIONS IN: RNA binding, ribonuclease III activity; INVOLVED IN: RNA processing; EXPRESSED IN: 21 plant structures; EXPRESSED DURING: 13 growth stages; CONTAINS InterPro DOMAIN/s: Ribonuclease III (InterPro:IPR000999); BEST Arabidopsis thaliana protein match is: Ribonuclease III family protein (TAIR:AT1G55140.1); Has 1542 Blast hits to 1541 proteins in 746 speci…
AT3G53630	0.840378	3.98346e-06	6.06403e-05	unknown protein; BEST Arabidopsis thaliana protein match is: unknown protein (TAIR:AT4G18692.1); Has 42 Blast hits to 42 proteins in 10 species: Archae - 0; Bacteria - 0; Metazoa - 0; Fungi - 0; Plants - 42; Viruses - 0; Other Eukaryotes - 0 (source: NCBI BLink).
AT1G77440	0.840284	6.5778e-05	0.000663809	20S proteasome beta subunit C2 (PBC2); FUNCTIONS IN: peptidase activity, endopeptidase activity, threonine-type endopeptidase activity; INVOLVED IN: ubiquitin-dependent protein catabolic process; LOCATED IN: proteasome core complex, proteasome complex; EXPRESSED IN: 24 plant structures; EXPRESSED DURING: 13 growth stages; CONTAINS InterPro DOMAIN/s: Proteasome, beta-type subunit, conserved site (…
AT5G37720	0.839909	1.12575e-05	0.000145869	ALWAYS EARLY 4 (ALY4); FUNCTIONS IN: nucleotide binding, nucleic acid binding; INVOLVED IN: biological_process unknown; LOCATED IN: nucleolus; CONTAINS InterPro DOMAIN/s: RNA recognition motif, RNP-1 (InterPro:IPR000504), Nucleotide-binding, alpha-beta plait (InterPro:IPR012677); BEST Arabidopsis thaliana protein match is: RNA-binding (RRM/RBD/RNP motifs) family protein (TAIR:AT1G66260.2); Has 88…
AT4G40045	0.838906	0.000661143	0.00470689	unknown protein; Has 30201 Blast hits to 17322 proteins in 780 species: Archae - 12; Bacteria - 1396; Metazoa - 17338; Fungi - 3422; Plants - 5037; Viruses - 0; Other Eukaryotes - 2996 (source: NCBI BLink).
AT1G77120	0.838171	1.03753e-05	0.000136091	alcohol dehydrogenase 1 (ADH1); FUNCTIONS IN: alcohol dehydrogenase (NAD) activity; INVOLVED IN: response to cadmium ion, cellular respiration, response to salt stress, response to hypoxia, response to osmotic stress; LOCATED IN: cytosol, plasma membrane; EXPRESSED IN: 24 plant structures; EXPRESSED DURING: 12 growth stages; CONTAINS InterPro DOMAIN/s: GroES-like (InterPro:IPR011032), Alcohol deh…
AT2G22240	0.837049	8.90213e-08	2.06406e-06	myo-inositol-1-phosphate synthase 2 (MIPS2); CONTAINS InterPro DOMAIN/s: Myo-inositol-1-phosphate synthase (InterPro:IPR002587), Myo-inositol-1-phosphate synthase, GAPDH-like (InterPro:IPR013021), NAD(P)-binding domain (InterPro:IPR016040); BEST Arabidopsis thaliana protein match is: myo-inositol-1-phosphate synthase 1 (TAIR:AT4G39800.1); Has 1859 Blast hits to 1855 proteins in 512 species: Archa…
AT1G54250	0.836827	4.58244e-05	0.000489358	NRPB8A; FUNCTIONS IN: DNA-directed RNA polymerase activity; INVOLVED IN: transcription; LOCATED IN: DNA-directed RNA polymerase II, core complex; CONTAINS InterPro DOMAIN/s: Nucleic acid-binding, OB-fold-like (InterPro:IPR016027), Nucleic acid-binding, OB-fold (InterPro:IPR012340), RNA polymerase, Rpb8 (InterPro:IPR005570); BEST Arabidopsis thaliana protein match is: RNA polymerase Rpb8 (TAIR:AT3…
AT1G60190	0.83615	0.000131461	0.00120547	ARM repeat superfamily protein; FUNCTIONS IN: ubiquitin-protein ligase activity, binding, zinc ion binding; INVOLVED IN: protein ubiquitination; LOCATED IN: ubiquitin ligase complex; EXPRESSED IN: 6 plant structures; EXPRESSED DURING: 4 anthesis, petal differentiation and expansion stage; CONTAINS InterPro DOMAIN/s: Zinc finger, RING-type (InterPro:IPR001841), U box domain (InterPro:IPR003613), A…
AT3G61250	0.836109	0.00127282	0.00816258	myb domain protein 17 (MYB17); CONTAINS InterPro DOMAIN/s: SANT, DNA-binding (InterPro:IPR001005), Homeodomain-like (InterPro:IPR009057), Myb, DNA-binding (InterPro:IPR014778), HTH transcriptional regulator, Myb-type, DNA-binding (InterPro:IPR017930), Homeodomain-related (InterPro:IPR012287), Myb transcription factor (InterPro:IPR015495); BEST Arabidopsis thaliana protein match is: myb domain pro…
AT3G02080	0.835523	1.55912e-07	3.42425e-06	Ribosomal protein S19e family protein; FUNCTIONS IN: structural constituent of ribosome; INVOLVED IN: translation; LOCATED IN: cytosolic small ribosomal subunit, cytosolic ribosome, ribosome, cell wall; EXPRESSED IN: 24 plant structures; EXPRESSED DURING: 13 growth stages; CONTAINS InterPro DOMAIN/s: Ribosomal protein S19e, conserved site (InterPro:IPR018277), Ribosomal protein S19e (InterPro:IPR…
AT1G10470	0.834017	8.67172e-07	1.58707e-05	response regulator 4 (ARR4); CONTAINS InterPro DOMAIN/s: CheY-like (InterPro:IPR011006), Signal transduction response regulator, receiver domain (InterPro:IPR001789); BEST Arabidopsis thaliana protein match is: response regulator 3 (TAIR:AT1G59940.1); Has 56806 Blast hits to 56102 proteins in 2778 species: Archae - 292; Bacteria - 49762; Metazoa - 41; Fungi - 583; Plants - 1526; Viruses - 7; Othe…
AT5G21930	0.833905	5.20592e-07	9.96129e-06	P-type ATPase of Arabidopsis 2 (PAA2); CONTAINS InterPro DOMAIN/s: Heavy metal transport/detoxification protein (InterPro:IPR006121), ATPase, P type, cation/copper-transporter (InterPro:IPR006403), ATPase, P-type, ATPase-associated domain (InterPro:IPR008250), Haloacid dehalogenase-like hydrolase (InterPro:IPR005834), ATPase, P-type, K/Mg/Cd/Cu/Zn/Na/Ca/Na/H-transporter (InterPro:IPR001757), ATPa…
AT5G14530	0.832351	1.16842e-05	0.000150398	Transducin/WD40 repeat-like superfamily protein; CONTAINS InterPro DOMAIN/s: WD40 repeat 2 (InterPro:IPR019782), WD40 repeat, conserved site (InterPro:IPR019775), WD40 repeat (InterPro:IPR001680), G-protein beta WD-40 repeat, region (InterPro:IPR020472), WD40 repeat-like-containing domain (InterPro:IPR011046), WD40-repeat-containing domain (InterPro:IPR017986), WD40/YVTN repeat-like-containing do…
AT2G39390	0.831764	1.00821e-09	3.43414e-08	Ribosomal L29 family protein ; FUNCTIONS IN: structural constituent of ribosome; INVOLVED IN: translation, ribosome biogenesis; LOCATED IN: cytosolic ribosome, ribosome, cytosolic large ribosomal subunit; EXPRESSED IN: 22 plant structures; EXPRESSED DURING: 13 growth stages; CONTAINS InterPro DOMAIN/s: Ribosomal protein L29 (InterPro:IPR001854), Ribosomal protein L29, conserved site (InterPro:IPR…
AT3G15450	0.830972	1.90689e-06	3.17173e-05	Aluminium induced protein with YGL and LRDR motifs; FUNCTIONS IN: molecular_function unknown; EXPRESSED IN: 25 plant structures; EXPRESSED DURING: 13 growth stages; BEST Arabidopsis thaliana protein match is: Aluminium induced protein with YGL and LRDR motifs (TAIR:AT4G27450.1); Has 430 Blast hits to 430 proteins in 86 species: Archae - 0; Bacteria - 40; Metazoa - 2; Fungi - 2; Plants - 364; Viru…
AT3G14430	0.830783	7.89303e-06	0.000107326	unknown protein; FUNCTIONS IN: molecular_function unknown; INVOLVED IN: response to oxidative stress; LOCATED IN: mitochondrion; EXPRESSED IN: 23 plant structures; EXPRESSED DURING: 13 growth stages; Has 16 Blast hits to 16 proteins in 7 species: Archae - 0; Bacteria - 0; Metazoa - 0; Fungi - 0; Plants - 16; Viruses - 0; Other Eukaryotes - 0 (source: NCBI BLink).
AT3G47300	0.829355	0.00116609	0.0075663	SELT-like protein precursor (SELT); FUNCTIONS IN: selenium binding; INVOLVED IN: cell redox homeostasis; CONTAINS InterPro DOMAIN/s: Selenoprotein T (InterPro:IPR019389), Selenoprotein, Rdx type (InterPro:IPR011893); BEST Arabidopsis thaliana protein match is: Selenoprotein, Rdx type (TAIR:AT5G58640.1); Has 232 Blast hits to 232 proteins in 72 species: Archae - 0; Bacteria - 2; Metazoa - 131; Fun…
AT5G18100	0.828375	6.36831e-05	0.000646107	copper/zinc superoxide dismutase 3 (CSD3); FUNCTIONS IN: superoxide dismutase activity; INVOLVED IN: response to oxidative stress, oxygen and reactive oxygen species metabolic process, removal of superoxide radicals; LOCATED IN: peroxisome, vacuole; EXPRESSED IN: 22 plant structures; EXPRESSED DURING: 13 growth stages; CONTAINS InterPro DOMAIN/s: Superoxide dismutase, copper/zinc, binding site (I…
AT1G21540	0.827327	0.000874421	0.00594738	AMP-dependent synthetase and ligase family protein; FUNCTIONS IN: catalytic activity; INVOLVED IN: metabolic process; EXPRESSED IN: 10 plant structures; EXPRESSED DURING: 4 anthesis, C globular stage, F mature embryo stage, petal differentiation and expansion stage, E expanded cotyledon stage; CONTAINS InterPro DOMAIN/s: EF-Hand 1, calcium-binding site (InterPro:IPR018247), AMP-binding, conserved…
AT2G33430	0.825745	1.051e-08	2.9354e-07	differentiation and greening-like 1 (DAL1); FUNCTIONS IN: molecular_function unknown; INVOLVED IN: plastid organization, endonucleolytic cleavage of tetracistronic rRNA transcript (SSU-rRNA, LSU-rRNA, 4.5S-rRNA, 5S-rRNA); LOCATED IN: chloroplast; EXPRESSED IN: 22 plant structures; EXPRESSED DURING: 13 growth stages; BEST Arabidopsis thaliana protein match is: plastid developmental protein DAG, pu…
AT3G46940	0.825691	0.00012881	0.00118728	DUTP-PYROPHOSPHATASE-LIKE 1 (DUT1); FUNCTIONS IN: hydrolase activity, dUTP diphosphatase activity; INVOLVED IN: DNA repair, 2'-deoxyribonucleotide metabolic process; LOCATED IN: cellular_component unknown; EXPRESSED IN: 22 plant structures; EXPRESSED DURING: 13 growth stages; CONTAINS InterPro DOMAIN/s: DeoxyUTP pyrophosphatase domain, subfamily 1, (InterPro:IPR008181), DeoxyUTP pyrophosphatase d…
AT5G42760	0.822797	0.00150957	0.00942237	Leucine carboxyl methyltransferase; FUNCTIONS IN: methyltransferase activity; INVOLVED IN: biological_process unknown; LOCATED IN: cellular_component unknown; EXPRESSED IN: 21 plant structures; EXPRESSED DURING: 13 growth stages; CONTAINS InterPro DOMAIN/s: Conserved hypothetical protein CHP00027, methylltransferase (InterPro:IPR011610), Leucine carboxyl methyltransferase (InterPro:IPR007213); Ha…
AT3G60245	0.822702	3.74441e-07	7.43469e-06	Zinc-binding ribosomal protein family protein; FUNCTIONS IN: structural constituent of ribosome; INVOLVED IN: translation, ribosome biogenesis; LOCATED IN: ribosome, cytosolic large ribosomal subunit; EXPRESSED IN: 25 plant structures; EXPRESSED DURING: 15 growth stages; CONTAINS InterPro DOMAIN/s: Ribosomal protein, zinc-binding domain (InterPro:IPR011332), Ribosomal protein L37ae (InterPro:IPR0…
AT2G37020	0.822084	7.5533e-06	0.000103698	Translin family protein; FUNCTIONS IN: sequence-specific DNA binding, DNA binding; INVOLVED IN: biological_process unknown; LOCATED IN: chloroplast; EXPRESSED IN: 21 plant structures; EXPRESSED DURING: 13 growth stages; CONTAINS InterPro DOMAIN/s: Translin, C-terminal (InterPro:IPR016069), Translin (InterPro:IPR002848), Translin, N-terminal (InterPro:IPR016068); Has 30201 Blast hits to 17322 prot…
AT2G22425	0.821949	8.25868e-06	0.000111411	Microsomal signal peptidase 12 kDa subunit (SPC12); FUNCTIONS IN: peptidase activity; INVOLVED IN: signal peptide processing; LOCATED IN: endomembrane system, signal peptidase complex, integral to membrane; EXPRESSED IN: 22 plant structures; EXPRESSED DURING: 13 growth stages; CONTAINS InterPro DOMAIN/s: Microsomal signal peptidase 12kDa subunit (InterPro:IPR009542); BEST Arabidopsis thaliana pro…
AT4G28190	0.820495	5.84529e-06	8.36827e-05	ULTRAPETALA1 (ULT1); FUNCTIONS IN: DNA binding; INVOLVED IN: regulation of floral meristem growth, meristem determinacy, regulation of inflorescence meristem growth, floral meristem determinacy; LOCATED IN: cytosol, nucleus; EXPRESSED IN: 29 plant structures; EXPRESSED DURING: 19 growth stages; CONTAINS InterPro DOMAIN/s: Developmental regulator, ULTRAPETALA (InterPro:IPR020533), SAND domain (Int…
AT1G74070	0.820472	1.26491e-06	2.20038e-05	Cyclophilin-like peptidyl-prolyl cis-trans isomerase family protein; FUNCTIONS IN: peptidyl-prolyl cis-trans isomerase activity; INVOLVED IN: protein folding; LOCATED IN: chloroplast thylakoid lumen, chloroplast; EXPRESSED IN: 20 plant structures; EXPRESSED DURING: 13 growth stages; CONTAINS InterPro DOMAIN/s: Cyclophilin-like (InterPro:IPR015891), Peptidyl-prolyl cis-trans isomerase, cyclophilin…
AT5G06980	0.82001	1.69638e-08	4.54455e-07	unknown protein; BEST Arabidopsis thaliana protein match is: unknown protein (TAIR:AT3G12320.1); Has 30201 Blast hits to 17322 proteins in 780 species: Archae - 12; Bacteria - 1396; Metazoa - 17338; Fungi - 3422; Plants - 5037; Viruses - 0; Other Eukaryotes - 2996 (source: NCBI BLink).
AT4G21770	0.818665	6.48785e-07	1.21933e-05	Pseudouridine synthase family protein; FUNCTIONS IN: pseudouridine synthase activity; INVOLVED IN: pseudouridine synthesis, RNA modification; LOCATED IN: chloroplast; CONTAINS InterPro DOMAIN/s: Pseudouridine synthase, catalytic domain (InterPro:IPR020103), Pseudouridine synthase, RsuA and RluB/C/D/E/F (InterPro:IPR006145); Has 5935 Blast hits to 5933 proteins in 1806 species: Archae - 0; Bacteri…
ATCG01110	0.81827	2.05293e-06	3.37508e-05	NAD(P)H dehydrogenase subunit H (NDHH); FUNCTIONS IN: NADPH dehydrogenase activity; INVOLVED IN: photosynthetic electron transport in photosystem II; LOCATED IN: chloroplast thylakoid membrane, chloroplast; EXPRESSED IN: 22 plant structures; EXPRESSED DURING: 13 growth stages; CONTAINS InterPro DOMAIN/s: NADH-quinone oxidoreductase, subunit D (InterPro:IPR001135), NADH:ubiquinone oxidoreductase, …
AT3G53870	0.817303	7.07302e-06	9.80512e-05	Ribosomal protein S3 family protein; FUNCTIONS IN: structural constituent of ribosome, RNA binding; INVOLVED IN: response to salt stress, translation; LOCATED IN: cytosolic small ribosomal subunit, cytosolic ribosome, membrane; EXPRESSED IN: root, leaf; CONTAINS InterPro DOMAIN/s: K Homology, prokaryotic type (InterPro:IPR009019), K Homology, type 2 (InterPro:IPR004044), K Homology (InterPro:IPR0…
AT5G44680	0.81638	7.76901e-07	1.43019e-05	DNA glycosylase superfamily protein; FUNCTIONS IN: DNA-3-methyladenine glycosylase I activity, catalytic activity; INVOLVED IN: DNA repair, base-excision repair; EXPRESSED IN: 21 plant structures; EXPRESSED DURING: 13 growth stages; CONTAINS InterPro DOMAIN/s: DNA glycosylase (InterPro:IPR011257), Methyladenine glycosylase (InterPro:IPR005019); BEST Arabidopsis thaliana protein match is: DNA glyc…
AT3G23710	0.81575	9.14937e-06	0.000121411	Tic22-like family protein; LOCATED IN: chloroplast, chloroplast inner membrane; EXPRESSED IN: 23 plant structures; EXPRESSED DURING: 14 growth stages; CONTAINS InterPro DOMAIN/s: Tic22-like (InterPro:IPR007378); BEST Arabidopsis thaliana protein match is: Tic22-like family protein (TAIR:AT4G33350.1); Has 104 Blast hits to 104 proteins in 42 species: Archae - 0; Bacteria - 39; Metazoa - 0; Fungi -…
AT5G23760	0.814869	9.19223e-07	1.66347e-05	Copper transport protein family; BEST Arabidopsis thaliana protein match is: Heavy metal transport/detoxification superfamily protein (TAIR:AT1G01490.2); Has 30201 Blast hits to 17322 proteins in 780 species: Archae - 12; Bacteria - 1396; Metazoa - 17338; Fungi - 3422; Plants - 5037; Viruses - 0; Other Eukaryotes - 2996 (source: NCBI BLink).
AT2G24860	0.814142	2.69794e-07	5.54702e-06	DnaJ/Hsp40 cysteine-rich domain superfamily protein; FUNCTIONS IN: unfolded protein binding, heat shock protein binding; INVOLVED IN: protein folding; EXPRESSED IN: 23 plant structures; EXPRESSED DURING: 15 growth stages; CONTAINS InterPro DOMAIN/s: Heat shock protein DnaJ, cysteine-rich domain (InterPro:IPR001305); Has 124 Blast hits to 124 proteins in 32 species: Archae - 0; Bacteria - 8; Metaz…
AT3G02900	0.813822	1.00397e-07	2.30278e-06	unknown protein; FUNCTIONS IN: molecular_function unknown; INVOLVED IN: biological_process unknown; LOCATED IN: chloroplast; EXPRESSED IN: 22 plant structures; EXPRESSED DURING: 13 growth stages; BEST Arabidopsis thaliana protein match is: unknown protein (TAIR:AT5G16660.1); Has 80 Blast hits to 80 proteins in 21 species: Archae - 0; Bacteria - 4; Metazoa - 0; Fungi - 0; Plants - 76; Viruses - 0;…
AT1G76100	0.813587	2.07088e-05	0.000248171	plastocyanin 1 (PETE1); FUNCTIONS IN: electron carrier activity, copper ion binding; LOCATED IN: thylakoid, thylakoid lumen, chloroplast thylakoid lumen, chloroplast; EXPRESSED IN: 22 plant structures; EXPRESSED DURING: 13 growth stages; CONTAINS InterPro DOMAIN/s: Blue (type 1) copper protein (InterPro:IPR001235), Cupredoxin (InterPro:IPR008972), Plastocyanin (InterPro:IPR002387), Blue (type 1) …
AT5G24735	0.813537	4.7918e-05	0.000507376	N	A
AT5G01650	0.813162	4.34864e-06	6.52678e-05	Tautomerase/MIF superfamily protein; FUNCTIONS IN: molecular_function unknown; INVOLVED IN: inflammatory response, response to other organism; LOCATED IN: chloroplast; EXPRESSED IN: 23 plant structures; EXPRESSED DURING: 13 growth stages; CONTAINS InterPro DOMAIN/s: Tautomerase (InterPro:IPR014347), Macrophage migration inhibitory factor (InterPro:IPR001398); BEST Arabidopsis thaliana protein mat…
AT2G29500	0.81304	1.17385e-06	2.05875e-05	HSP20-like chaperones superfamily protein; CONTAINS InterPro DOMAIN/s: Heat shock protein Hsp20 (InterPro:IPR002068), HSP20-like chaperone (InterPro:IPR008978); BEST Arabidopsis thaliana protein match is: HSP20-like chaperones superfamily protein (TAIR:AT1G07400.1); Has 6873 Blast hits to 6873 proteins in 1575 species: Archae - 184; Bacteria - 4083; Metazoa - 80; Fungi - 309; Plants - 1622; Virus…
AT1G64600	0.81271	0.000540499	0.00398601	methyltransferases;copper ion binding; FUNCTIONS IN: methyltransferase activity, copper ion binding; INVOLVED IN: translation; LOCATED IN: cellular_component unknown; EXPRESSED IN: 23 plant structures; EXPRESSED DURING: 13 growth stages; CONTAINS InterPro DOMAIN/s: Ribosomal protein Rsm22, bacterial-type (InterPro:IPR015324), Cytochrome c oxidase assembly protein CtaG/Cox11 (InterPro:IPR007533); …
AT1G50460	0.81271	1.88732e-08	5.01669e-07	hexokinase-like 1 (HKL1); FUNCTIONS IN: hexokinase activity, ATP binding; INVOLVED IN: response to salt stress, response to cold, response to osmotic stress; LOCATED IN: mitochondrion, plastid; EXPRESSED IN: 26 plant structures; EXPRESSED DURING: 13 growth stages; CONTAINS InterPro DOMAIN/s: Hexokinase, N-terminal (InterPro:IPR022672), Hexokinase, C-terminal (InterPro:IPR022673), Hexokinase (Inte…
AT3G48140	0.812454	7.32201e-05	0.000728147	B12D protein; CONTAINS InterPro DOMAIN/s: B12D (InterPro:IPR010530); BEST Arabidopsis thaliana protein match is: B12D protein (TAIR:AT3G29970.1); Has 143 Blast hits to 143 proteins in 25 species: Archae - 0; Bacteria - 0; Metazoa - 0; Fungi - 0; Plants - 143; Viruses - 0; Other Eukaryotes - 0 (source: NCBI BLink).
AT2G18020	0.812441	1.93801e-05	0.000235389	embryo defective 2296 (EMB2296); FUNCTIONS IN: structural constituent of ribosome, protein binding; INVOLVED IN: translation, embryo development ending in seed dormancy; LOCATED IN: in 7 components; EXPRESSED IN: male gametophyte, guard cell, cultured cell; EXPRESSED DURING: L mature pollen stage, M germinated pollen stage; CONTAINS InterPro DOMAIN/s: Nucleic acid-binding, OB-fold (InterPro:IPR01…
AT3G21760	0.811789	1.34838e-06	2.32661e-05	HYPOSTATIN RESISTANCE 1 (HYR1); FUNCTIONS IN: UDP-glycosyltransferase activity, transferase activity, transferring glycosyl groups; INVOLVED IN: metabolic process; LOCATED IN: cellular_component unknown; EXPRESSED IN: 21 plant structures; EXPRESSED DURING: 13 growth stages; CONTAINS InterPro DOMAIN/s: UDP-glucuronosyl/UDP-glucosyltransferase (InterPro:IPR002213); BEST Arabidopsis thaliana protein…
AT3G53740	0.811085	3.95399e-09	1.19424e-07	Ribosomal protein L36e family protein; FUNCTIONS IN: structural constituent of ribosome; INVOLVED IN: translation; LOCATED IN: cytosolic ribosome, ribosome, cytosolic large ribosomal subunit, plasma membrane, membrane; EXPRESSED IN: 23 plant structures; EXPRESSED DURING: 13 growth stages; CONTAINS InterPro DOMAIN/s: Ribosomal protein L36e (InterPro:IPR000509); BEST Arabidopsis thaliana protein ma…
AT2G04795	0.810461	5.76864e-05	0.000595174	unknown protein; BEST Arabidopsis thaliana protein match is: unknown protein (TAIR:AT5G35732.1); Has 18 Blast hits to 18 proteins in 6 species: Archae - 0; Bacteria - 0; Metazoa - 0; Fungi - 0; Plants - 18; Viruses - 0; Other Eukaryotes - 0 (source: NCBI BLink).
AT4G29905	0.8098	1.41753e-05	0.000178393	unknown protein; BEST Arabidopsis thaliana protein match is: unknown protein (TAIR:AT5G57123.1); Has 73 Blast hits to 73 proteins in 13 species: Archae - 0; Bacteria - 0; Metazoa - 0; Fungi - 0; Plants - 73; Viruses - 0; Other Eukaryotes - 0 (source: NCBI BLink).
AT2G22230	0.809086	3.17642e-05	0.000357086	Thioesterase superfamily protein; FUNCTIONS IN: crotonoyl-[acyl-carrier-protein] hydratase activity, 3-hydroxyacyl-[acyl-carrier-protein] dehydratase activity; INVOLVED IN: defense response to fungus, incompatible interaction, fatty acid biosynthetic process; LOCATED IN: cell wall, chloroplast; EXPRESSED IN: 23 plant structures; EXPRESSED DURING: 13 growth stages; CONTAINS InterPro DOMAIN/s: Beta…
AT5G51460	0.808733	3.37647e-07	6.78675e-06	ATTPPA; FUNCTIONS IN: trehalose-phosphatase activity; INVOLVED IN: trehalose biosynthetic process; LOCATED IN: chloroplast; EXPRESSED IN: 23 plant structures; EXPRESSED DURING: 16 growth stages; CONTAINS InterPro DOMAIN/s: HAD-superfamily hydrolase, subfamily IIB (InterPro:IPR006379), Trehalose-phosphatase (InterPro:IPR003337); BEST Arabidopsis thaliana protein match is: Haloacid dehalogenase-lik…
AT5G38290	0.806609	2.40615e-05	0.000282984	Peptidyl-tRNA hydrolase family protein; FUNCTIONS IN: aminoacyl-tRNA hydrolase activity; INVOLVED IN: translation; LOCATED IN: chloroplast; EXPRESSED IN: 21 plant structures; EXPRESSED DURING: 13 growth stages; CONTAINS InterPro DOMAIN/s: Peptidyl-tRNA hydrolase, conserved site (InterPro:IPR018171), Peptidyl-tRNA hydrolase (InterPro:IPR001328); BEST Arabidopsis thaliana protein match is: Peptidyl…
AT4G14600	0.806544	7.78035e-05	0.000765696	Target SNARE coiled-coil domain protein; FUNCTIONS IN: molecular_function unknown; INVOLVED IN: biological_process unknown; LOCATED IN: plasma membrane; EXPRESSED IN: 23 plant structures; EXPRESSED DURING: 13 growth stages; CONTAINS InterPro DOMAIN/s: Target SNARE coiled-coil domain (InterPro:IPR000727); BEST Arabidopsis thaliana protein match is: Target SNARE coiled-coil domain protein (TAIR:AT1…
AT1G30880	0.80641	3.89837e-07	7.69974e-06	unknown protein; Has 24 Blast hits to 24 proteins in 8 species: Archae - 0; Bacteria - 0; Metazoa - 2; Fungi - 0; Plants - 22; Viruses - 0; Other Eukaryotes - 0 (source: NCBI BLink).
AT1G07770	0.806122	1.25415e-07	2.78311e-06	ribosomal protein S15A (RPS15A); FUNCTIONS IN: structural constituent of ribosome; INVOLVED IN: translation; LOCATED IN: cytosolic small ribosomal subunit, cytosolic ribosome, cell wall, plasma membrane, membrane; EXPRESSED IN: 24 plant structures; EXPRESSED DURING: 13 growth stages; CONTAINS InterPro DOMAIN/s: Ribosomal protein S8 (InterPro:IPR000630); BEST Arabidopsis thaliana protein match is:…
AT3G20000	0.80603	4.7879e-09	1.42593e-07	translocase of the outer mitochondrial membrane 40 (TOM40); FUNCTIONS IN: voltage-gated anion channel activity, P-P-bond-hydrolysis-driven protein transmembrane transporter activity; INVOLVED IN: protein targeting to mitochondrion, anion transport; LOCATED IN: mitochondrial outer membrane, mitochondrion, mitochondrial inner membrane, plasma membrane, mitochondrial outer membrane translocase compl…
AT5G64816	0.805358	0.00116919	0.00758067	unknown protein; Has 30201 Blast hits to 17322 proteins in 780 species: Archae - 12; Bacteria - 1396; Metazoa - 17338; Fungi - 3422; Plants - 5037; Viruses - 0; Other Eukaryotes - 2996 (source: NCBI BLink).
AT1G54690	0.805172	0.000600208	0.0043419	gamma histone variant H2AX (GAMMA-H2AX); FUNCTIONS IN: DNA binding; INVOLVED IN: nucleosome assembly; LOCATED IN: nucleolus, nucleus; EXPRESSED IN: 28 plant structures; EXPRESSED DURING: 13 growth stages; CONTAINS InterPro DOMAIN/s: Histone H2A (InterPro:IPR002119), Histone-fold (InterPro:IPR009072), Histone core (InterPro:IPR007125); BEST Arabidopsis thaliana protein match is: Histone superfamil…
AT1G14320	0.803337	1.9114e-06	3.17605e-05	SUPPRESSOR OF ACAULIS 52 (SAC52); FUNCTIONS IN: structural constituent of ribosome; INVOLVED IN: cellular response to UV-B, translation; LOCATED IN: in 7 components; EXPRESSED IN: 27 plant structures; EXPRESSED DURING: 15 growth stages; CONTAINS InterPro DOMAIN/s: Ribosomal protein L10e (InterPro:IPR001197), Ribosomal protein L10e/L16 (InterPro:IPR016180), Ribosomal protein L10e, conserved site (…
AT5G66580	0.802578	3.95339e-05	0.000430259	unknown protein; FUNCTIONS IN: molecular_function unknown; INVOLVED IN: N-terminal protein myristoylation; LOCATED IN: cellular_component unknown; BEST Arabidopsis thaliana protein match is: unknown protein (TAIR:AT3G50800.1); Has 1807 Blast hits to 1807 proteins in 277 species: Archae - 0; Bacteria - 0; Metazoa - 736; Fungi - 347; Plants - 385; Viruses - 0; Other Eukaryotes - 339 (source: NCBI B…
AT4G29390	0.801988	1.19294e-07	2.67509e-06	Ribosomal protein S30 family protein; FUNCTIONS IN: structural constituent of ribosome; INVOLVED IN: translation; LOCATED IN: cytosolic small ribosomal subunit, ribosome, nucleolus; EXPRESSED IN: 23 plant structures; EXPRESSED DURING: 13 growth stages; CONTAINS InterPro DOMAIN/s: Ribosomal protein S30 (InterPro:IPR006846); BEST Arabidopsis thaliana protein match is: Ribosomal protein S30 family p…
AT4G32590	0.80131	0.000806772	0.00557178	2Fe-2S ferredoxin-like superfamily protein; FUNCTIONS IN: electron carrier activity, iron-sulfur cluster binding; LOCATED IN: chloroplast; EXPRESSED IN: 21 plant structures; EXPRESSED DURING: 15 growth stages; CONTAINS InterPro DOMAIN/s: Ferredoxin (InterPro:IPR001041), Beta-grasp fold, ferredoxin-type (InterPro:IPR012675); BEST Arabidopsis thaliana protein match is: NDH-dependent cyclic electron…
AT5G56100	0.801218	2.40859e-07	5.00641e-06	glycine-rich protein / oleosin; FUNCTIONS IN: molecular_function unknown; INVOLVED IN: lipid storage; LOCATED IN: monolayer-surrounded lipid storage body, integral to membrane, membrane; EXPRESSED IN: 21 plant structures; EXPRESSED DURING: 12 growth stages; CONTAINS InterPro DOMAIN/s: Oleosin (InterPro:IPR000136); Has 1807 Blast hits to 1807 proteins in 277 species: Archae - 0; Bacteria - 0; Meta…
AT3G12965	0.800863	2.70773e-06	4.28216e-05	N	A
AT4G26160	0.799984	4.59883e-05	0.000490494	atypical CYS HIS rich thioredoxin 1 (ACHT1); FUNCTIONS IN: oxidoreductase activity, acting on sulfur group of donors, disulfide as acceptor; INVOLVED IN: cell redox homeostasis; LOCATED IN: chloroplast membrane, chloroplast, chloroplast stroma; EXPRESSED IN: 23 plant structures; EXPRESSED DURING: 13 growth stages; CONTAINS InterPro DOMAIN/s: Thioredoxin fold (InterPro:IPR012335), Thioredoxin, cor…
AT3G14900	0.799983	1.16863e-05	0.000150398	unknown protein; FUNCTIONS IN: molecular_function unknown; INVOLVED IN: embryo development; LOCATED IN: chloroplast; EXPRESSED IN: 19 plant structures; EXPRESSED DURING: 13 growth stages; Has 17135 Blast hits to 10204 proteins in 644 species: Archae - 47; Bacteria - 1684; Metazoa - 5536; Fungi - 2506; Plants - 1043; Viruses - 361; Other Eukaryotes - 5958 (source: NCBI BLink).
AT4G13170	0.79931	9.72461e-08	2.24561e-06	Ribosomal protein L13 family protein; FUNCTIONS IN: structural constituent of ribosome; INVOLVED IN: translation; LOCATED IN: ribosome, cytosolic large ribosomal subunit, membrane; EXPRESSED IN: 22 plant structures; EXPRESSED DURING: 13 growth stages; CONTAINS InterPro DOMAIN/s: Ribosomal protein L13 (InterPro:IPR005822), Ribosomal protein L13, eukaryotic/archaeal (InterPro:IPR005755); BEST Arabi…
AT4G18100	0.798973	3.0528e-06	4.79706e-05	Ribosomal protein L32e; FUNCTIONS IN: structural constituent of ribosome; INVOLVED IN: translation, ribosome biogenesis; LOCATED IN: cytosolic ribosome, ribosome, cytosolic large ribosomal subunit, nucleolus; EXPRESSED IN: callus, pollen tube, leaf; CONTAINS InterPro DOMAIN/s: Ribosomal protein L32e (InterPro:IPR001515), Ribosomal protein L32e, conserved site (InterPro:IPR018263); BEST Arabidopsi…
AT4G30220	0.798774	4.60761e-05	0.000490805	small nuclear ribonucleoprotein F (RUXF); FUNCTIONS IN: molecular_function unknown; LOCATED IN: nucleolus, nucleus, small nucleolar ribonucleoprotein complex; EXPRESSED IN: 22 plant structures; EXPRESSED DURING: 13 growth stages; CONTAINS InterPro DOMAIN/s: Small nuclear ribonucleoprotein SmF (InterPro:IPR016487), Like-Sm ribonucleoprotein (LSM) domain (InterPro:IPR001163), Like-Sm ribonucleoprot…
AT3G52730	0.797688	7.09574e-07	1.31905e-05	ubiquinol-cytochrome C reductase UQCRX/QCR9-like family protein; FUNCTIONS IN: ubiquinol-cytochrome-c reductase activity; INVOLVED IN: mitochondrial electron transport, ubiquinol to cytochrome c; LOCATED IN: mitochondrial envelope, mitochondrion, mitochondrial respiratory chain complex III, membrane; EXPRESSED IN: 24 plant structures; EXPRESSED DURING: 16 growth stages; CONTAINS InterPro DOMAIN/s…
AT2G39460	0.796708	1.23493e-05	0.000157976	ribosomal protein L23AA (RPL23AA); FUNCTIONS IN: structural constituent of ribosome, RNA binding, nucleotide binding; INVOLVED IN: response to oxidative stress, response to high light intensity, response to cold, translation, ribosome biogenesis; LOCATED IN: in 6 components; EXPRESSED IN: 25 plant structures; EXPRESSED DURING: 13 growth stages; CONTAINS InterPro DOMAIN/s: Ribosomal protein L23/L2…
AT1G63660	0.795648	2.25125e-07	4.73123e-06	GMP synthase (glutamine-hydrolyzing), putative / glutamine amidotransferase, putative; FUNCTIONS IN: asparagine synthase (glutamine-hydrolyzing) activity, catalytic activity, GMP synthase (glutamine-hydrolyzing) activity, ATP binding; INVOLVED IN: in 7 processes; EXPRESSED IN: 22 plant structures; EXPRESSED DURING: 13 growth stages; CONTAINS InterPro DOMAIN/s: Glutamine amidotransferase class-I, …
AT1G04270	0.794903	6.90424e-07	1.28766e-05	cytosolic ribosomal protein S15 (RPS15); FUNCTIONS IN: structural constituent of ribosome; INVOLVED IN: translation; LOCATED IN: cytosolic small ribosomal subunit, cytosolic ribosome, plasma membrane; EXPRESSED IN: 24 plant structures; EXPRESSED DURING: 14 growth stages; CONTAINS InterPro DOMAIN/s: Ribosomal protein S15, eukaryotic/archaeal (InterPro:IPR005713), Ribosomal protein S19/S15 (InterPr…
AT3G57180	0.794563	4.84536e-07	9.38548e-06	BRASSINAZOLE(BRZ) INSENSITIVE PALE GREEN 2 (BPG2); FUNCTIONS IN: GTP binding; INVOLVED IN: brassinosteroid mediated signaling pathway, developmental process; LOCATED IN: chloroplast; EXPRESSED IN: 17 plant structures; EXPRESSED DURING: 13 growth stages; CONTAINS InterPro DOMAIN/s: GTP-binding protein, HSR1-related (InterPro:IPR002917); BEST Arabidopsis thaliana protein match is: P-loop containing…
AT1G78180	0.794518	3.06408e-05	0.000347202	Mitochondrial substrate carrier family protein; FUNCTIONS IN: binding; INVOLVED IN: transport, mitochondrial transport, transmembrane transport; LOCATED IN: mitochondrial inner membrane, membrane; EXPRESSED IN: 22 plant structures; EXPRESSED DURING: 13 growth stages; CONTAINS InterPro DOMAIN/s: Mitochondrial carrier protein (InterPro:IPR002067), Mitochondrial substrate carrier (InterPro:IPR001993…
AT1G80050	0.792921	0.000172087	0.00151374	adenine phosphoribosyl transferase 2 (APT2); FUNCTIONS IN: phosphate transmembrane transporter activity, adenine phosphoribosyltransferase activity; INVOLVED IN: adenine salvage; LOCATED IN: cytosol, plasma membrane; EXPRESSED IN: 21 plant structures; EXPRESSED DURING: 13 growth stages; CONTAINS InterPro DOMAIN/s: Adenine phosphoribosyl transferase (InterPro:IPR005764), Phosphoribosyltransferase …
AT2G38230	0.79258	1.57463e-05	0.000195854	pyridoxine biosynthesis 1.1 (PDX1.1); FUNCTIONS IN: protein heterodimerization activity; INVOLVED IN: vitamin B6 biosynthetic process, response to absence of light; LOCATED IN: cytosol, chloroplast; EXPRESSED IN: 14 plant structures; CONTAINS InterPro DOMAIN/s: Vitamin B6 biosynthesis protein (InterPro:IPR001852), Ribulose-phosphate binding barrel (InterPro:IPR011060); BEST Arabidopsis thaliana p…
AT3G57800	0.79251	1.60688e-08	4.32513e-07	basic helix-loop-helix (bHLH) DNA-binding superfamily protein; FUNCTIONS IN: DNA binding, sequence-specific DNA binding transcription factor activity; INVOLVED IN: regulation of transcription; LOCATED IN: nucleus; EXPRESSED IN: 21 plant structures; EXPRESSED DURING: 13 growth stages; CONTAINS InterPro DOMAIN/s: Helix-loop-helix DNA-binding domain (InterPro:IPR001092), Helix-loop-helix DNA-binding…
AT5G48110	0.79214	4.36849e-05	0.000468563	Terpenoid cyclases/Protein prenyltransferases superfamily protein; FUNCTIONS IN: lyase activity, magnesium ion binding; INVOLVED IN: metabolic process; LOCATED IN: chloroplast; EXPRESSED IN: root, flower; EXPRESSED DURING: 4 anthesis; CONTAINS InterPro DOMAIN/s: Terpene synthase, metal-binding domain (InterPro:IPR005630), Terpenoid synthase (InterPro:IPR008949), Terpenoid cylases/protein prenyltr…
AT3G16660	0.791925	0.000160095	0.00142144	Pollen Ole e 1 allergen and extensin family protein; FUNCTIONS IN: molecular_function unknown; INVOLVED IN: biological_process unknown; LOCATED IN: endomembrane system; CONTAINS InterPro DOMAIN/s: Pollen Ole e 1 allergen/extensin (InterPro:IPR006041); BEST Arabidopsis thaliana protein match is: Pollen Ole e 1 allergen and extensin family protein (TAIR:AT3G16670.1); Has 273 Blast hits to 210 prote…
AT5G23040	0.79189	7.69364e-05	0.000758475	CELL GROWTH DEFECT FACTOR 1 (CDF1); INVOLVED IN: cell death; LOCATED IN: mitochondrion, chloroplast, chloroplast envelope; EXPRESSED IN: shoot, flower, leaf; CONTAINS InterPro DOMAIN/s: Protein of unknown function DUF3353 (InterPro:IPR021788); BEST Arabidopsis thaliana protein match is: Protein of unknown function (DUF3353) (TAIR:AT3G51140.1); Has 1807 Blast hits to 1807 proteins in 277 species: …
AT3G21110	0.791203	2.74924e-07	5.64571e-06	purin 7 (PUR7); FUNCTIONS IN: phosphoribosylaminoimidazolesuccinocarboxamide synthase activity; INVOLVED IN: response to auxin stimulus, purine nucleotide biosynthetic process; LOCATED IN: chloroplast; EXPRESSED IN: 24 plant structures; EXPRESSED DURING: 13 growth stages; CONTAINS InterPro DOMAIN/s: SAICAR synthetase, conserved site (InterPro:IPR018236), ATP-grasp fold, subdomain 2 (InterPro:IPR0…
AT3G57860	0.791141	0.000317241	0.00254149	UV-B-insensitive 4-like (UVI4-LIKE); BEST Arabidopsis thaliana protein match is: uv-b-insensitive 4 (TAIR:AT2G42260.1); Has 46 Blast hits to 46 proteins in 9 species: Archae - 0; Bacteria - 0; Metazoa - 0; Fungi - 0; Plants - 46; Viruses - 0; Other Eukaryotes - 0 (source: NCBI BLink).
AT2G39670	0.789355	1.52428e-08	4.12233e-07	Radical SAM superfamily protein; FUNCTIONS IN: iron-sulfur cluster binding, catalytic activity, RNA methyltransferase activity; INVOLVED IN: rRNA processing; LOCATED IN: cytoplasm; EXPRESSED IN: 21 plant structures; EXPRESSED DURING: 13 growth stages; CONTAINS InterPro DOMAIN/s: Elongator protein 3/MiaB/NifB (InterPro:IPR006638), Ribosomal RNA large subunit methyltransferase RlmN; (InterPro:IPR00…
AT5G14410	0.788686	0.000271943	0.00224732	unknown protein; Has 23 Blast hits to 23 proteins in 9 species: Archae - 0; Bacteria - 0; Metazoa - 0; Fungi - 0; Plants - 23; Viruses - 0; Other Eukaryotes - 0 (source: NCBI BLink).
AT5G08620	0.788013	7.18606e-07	1.33287e-05	STRESS RESPONSE SUPPRESSOR 2 (STRS2); CONTAINS InterPro DOMAIN/s: RNA helicase, DEAD-box type, Q motif (InterPro:IPR014014), DNA/RNA helicase, DEAD/DEAH box type, N-terminal (InterPro:IPR011545), DEAD-like helicase, N-terminal (InterPro:IPR014001), DNA/RNA helicase, C-terminal (InterPro:IPR001650), Helicase, superfamily 1/2, ATP-binding domain (InterPro:IPR014021); BEST Arabidopsis thaliana prote…
AT3G13470	0.78799	1.51432e-06	2.58678e-05	TCP-1/cpn60 chaperonin family protein; FUNCTIONS IN: ATP binding; INVOLVED IN: protein folding, protein refolding, cellular protein metabolic process; LOCATED IN: in 7 components; EXPRESSED IN: 26 plant structures; EXPRESSED DURING: 14 growth stages; CONTAINS InterPro DOMAIN/s: Chaperonin Cpn60/TCP-1 (InterPro:IPR002423), Chaperonin Cpn60, conserved site (InterPro:IPR018370), Chaperonin Cpn60 (In…
AT5G38890	0.787253	0.0012867	0.00822688	Nucleic acid-binding, OB-fold-like protein; FUNCTIONS IN: RNA binding; INVOLVED IN: biological_process unknown; LOCATED IN: cellular_component unknown; EXPRESSED IN: 22 plant structures; EXPRESSED DURING: 13 growth stages; CONTAINS InterPro DOMAIN/s: Ribosomal protein S1, RNA-binding domain (InterPro:IPR003029), Exosome complex, component CSL4 (InterPro:IPR019495); Has 35333 Blast hits to 34131 p…
AT1G14980	0.786258	7.65726e-08	1.79247e-06	chaperonin 10 (CPN10); FUNCTIONS IN: copper ion binding, chaperone binding; INVOLVED IN: protein folding, response to heat; LOCATED IN: mitochondrion; EXPRESSED IN: 23 plant structures; EXPRESSED DURING: 13 growth stages; CONTAINS InterPro DOMAIN/s: Chaperonin Cpn10 (InterPro:IPR020818), GroES-like (InterPro:IPR011032), Chaperonin Cpn10, conserved site (InterPro:IPR018369), Chaperonin Cpn10, subg…
ATCG00820	0.786198	0.00122806	0.00791122	ribosomal protein S19 (RPS19); FUNCTIONS IN: structural constituent of ribosome; INVOLVED IN: translation; LOCATED IN: plastid small ribosomal subunit, chloroplast, chloroplast stroma, plastid ribosome; EXPRESSED IN: 22 plant structures; EXPRESSED DURING: 13 growth stages; CONTAINS InterPro DOMAIN/s: Ribosomal protein S19/S15 (InterPro:IPR002222), Ribosomal protein S19 conserved site (InterPro:IP…
AT5G22390	0.785387	1.47037e-05	0.000184228	Protein of unknown function (DUF3049); CONTAINS InterPro DOMAIN/s: Protein of unknown function DUF3049 (InterPro:IPR021410); BEST Arabidopsis thaliana protein match is: Protein of unknown function (DUF3049) (TAIR:AT1G54740.1); Has 218 Blast hits to 214 proteins in 36 species: Archae - 0; Bacteria - 0; Metazoa - 28; Fungi - 3; Plants - 164; Viruses - 0; Other Eukaryotes - 23 (source: NCBI BLink).
AT2G39570	0.785162	6.67993e-07	1.25267e-05	ACT domain-containing protein; FUNCTIONS IN: amino acid binding; INVOLVED IN: metabolic process; EXPRESSED IN: 24 plant structures; EXPRESSED DURING: 15 growth stages; CONTAINS InterPro DOMAIN/s: Amino acid-binding ACT (InterPro:IPR002912); BEST Arabidopsis thaliana protein match is: ACT-like superfamily protein (TAIR:AT2G36840.1); Has 465 Blast hits to 403 proteins in 46 species: Archae - 0; Bac…
AT1G22780	0.784918	3.12256e-08	7.95596e-07	POINTED FIRST LEAVES (PFL); FUNCTIONS IN: structural constituent of ribosome, RNA binding, nucleic acid binding; INVOLVED IN: translational initiation, translation; LOCATED IN: cytosolic small ribosomal subunit, ribosome, small ribosomal subunit, cell wall, plasma membrane; EXPRESSED IN: 23 plant structures; EXPRESSED DURING: 13 growth stages; CONTAINS InterPro DOMAIN/s: Ribosomal protein S13-lik…
AT4G26210	0.784744	5.89055e-05	0.000605556	Mitochondrial ATP synthase subunit G protein; FUNCTIONS IN: hydrogen ion transmembrane transporter activity; INVOLVED IN: proton transport, ATP synthesis coupled proton transport; LOCATED IN: mitochondrial proton-transporting ATP synthase complex, coupling factor F(o); EXPRESSED IN: 22 plant structures; EXPRESSED DURING: 13 growth stages; CONTAINS InterPro DOMAIN/s: ATPase, F0 complex, subunit G,…
AT1G04240	0.784669	1.12056e-07	2.52608e-06	SHORT HYPOCOTYL 2 (SHY2); FUNCTIONS IN: sequence-specific DNA binding transcription factor activity; INVOLVED IN: response to auxin stimulus, response to cyclopentenone, response to brassinosteroid stimulus; LOCATED IN: nucleus; EXPRESSED IN: 22 plant structures; EXPRESSED DURING: 13 growth stages; CONTAINS InterPro DOMAIN/s: Aux/IAA-ARF-dimerisation (InterPro:IPR011525), AUX/IAA protein (InterPr…
AT3G05590	0.78372	1.72624e-06	2.90516e-05	ribosomal protein L18 (RPL18); FUNCTIONS IN: structural constituent of ribosome; INVOLVED IN: translation; LOCATED IN: cytosolic large ribosomal subunit, plasma membrane, chloroplast, vacuole, large ribosomal subunit; EXPRESSED IN: 24 plant structures; EXPRESSED DURING: 13 growth stages; CONTAINS InterPro DOMAIN/s: Ribosomal protein L18e/L15 (InterPro:IPR021131), Ribosomal protein L18e (InterPro:…
AT2G16280	0.783612	1.54598e-06	2.63822e-05	3-ketoacyl-CoA synthase 9 (KCS9); FUNCTIONS IN: transferase activity, transferring acyl groups other than amino-acyl groups, catalytic activity; INVOLVED IN: response to cold, response to light stimulus, very long-chain fatty acid metabolic process, response to osmotic stress, cuticle development; LOCATED IN: membrane; EXPRESSED IN: 25 plant structures; EXPRESSED DURING: 13 growth stages; CONTAIN…
AT1G67900	0.783612	2.83953e-07	5.81014e-06	Phototropic-responsive NPH3 family protein; FUNCTIONS IN: signal transducer activity; INVOLVED IN: response to light stimulus; LOCATED IN: cellular_component unknown; EXPRESSED IN: cultured cell; CONTAINS InterPro DOMAIN/s: NPH3 (InterPro:IPR004249), BTB/POZ fold (InterPro:IPR011333); BEST Arabidopsis thaliana protein match is: Phototropic-responsive NPH3 family protein (TAIR:AT3G26490.1); Has 88…
AT1G68550	0.783428	2.55853e-05	0.000298233	Integrase-type DNA-binding superfamily protein; FUNCTIONS IN: DNA binding, sequence-specific DNA binding transcription factor activity; INVOLVED IN: regulation of transcription, DNA-dependent; LOCATED IN: nucleus; EXPRESSED IN: sperm cell; CONTAINS InterPro DOMAIN/s: DNA-binding, integrase-type (InterPro:IPR016177), Pathogenesis-related transcriptional factor/ERF, DNA-binding (InterPro:IPR001471)…
AT2G05440	0.782883	7.21609e-06	9.97105e-05	GLYCINE RICH PROTEIN 9 (GRP9); FUNCTIONS IN: molecular_function unknown; INVOLVED IN: biological_process unknown; LOCATED IN: endomembrane system; CONTAINS InterPro DOMAIN/s: Glycine rich protein (InterPro:IPR010800); BEST Arabidopsis thaliana protein match is: Glycine-rich protein family (TAIR:AT2G05510.1); Has 109633 Blast hits to 26829 proteins in 1834 species: Archae - 115; Bacteria - 41993; …
AT1G52740	0.782706	1.75953e-06	2.95535e-05	histone H2A protein 9 (HTA9); FUNCTIONS IN: DNA binding; INVOLVED IN: detection of temperature stimulus, defense response to bacterium, regulation of flower development; LOCATED IN: vacuole; EXPRESSED IN: 23 plant structures; EXPRESSED DURING: 15 growth stages; CONTAINS InterPro DOMAIN/s: Histone H2A (InterPro:IPR002119), Histone-fold (InterPro:IPR009072), Histone core (InterPro:IPR007125); BEST …
AT1G74370	0.782405	4.15091e-06	6.25753e-05	RING/U-box superfamily protein; FUNCTIONS IN: zinc ion binding; EXPRESSED IN: 22 plant structures; EXPRESSED DURING: 13 growth stages; CONTAINS InterPro DOMAIN/s: Zinc finger, RING-type, conserved site (InterPro:IPR017907), Zinc finger, RING-type (InterPro:IPR001841); BEST Arabidopsis thaliana protein match is: RING/U-box superfamily protein (TAIR:AT3G29270.2); Has 323 Blast hits to 323 proteins …
AT1G29250	0.782199	1.11647e-06	1.97846e-05	Alba DNA/RNA-binding protein; FUNCTIONS IN: nucleic acid binding; INVOLVED IN: biological_process unknown; LOCATED IN: plasma membrane, nucleus; EXPRESSED IN: 23 plant structures; EXPRESSED DURING: 14 growth stages; CONTAINS InterPro DOMAIN/s: Alba, DNA/RNA-binding protein (InterPro:IPR002775), Uncharacterised conserved protein UCP030333, DNA/RNA-binding Alba-related (InterPro:IPR014560); BEST Ar…
AT5G45775	0.781923	5.54967e-08	1.33954e-06	Ribosomal L5P family protein; FUNCTIONS IN: structural constituent of ribosome; INVOLVED IN: translation; LOCATED IN: cytosolic large ribosomal subunit, vacuole; EXPRESSED IN: male gametophyte, leaf; CONTAINS InterPro DOMAIN/s: Ribosomal protein L5 (InterPro:IPR002132), Ribosomal protein L5, conserved site (InterPro:IPR020929), Ribosomal protein L5, C-terminal (InterPro:IPR020928), Ribosomal prot…
AT2G43330	0.781753	1.15966e-07	2.60389e-06	inositol transporter 1 (INT1); FUNCTIONS IN: carbohydrate transmembrane transporter activity, myo-inositol:hydrogen symporter activity, sugar:hydrogen symporter activity; INVOLVED IN: myo-inositol transport; LOCATED IN: plant-type vacuole membrane, vacuole, membrane; EXPRESSED IN: 23 plant structures; EXPRESSED DURING: 13 growth stages; CONTAINS InterPro DOMAIN/s: Sugar transporter, conserved sit…
AT3G05810	0.781265	0.000214071	0.00182858	FUNCTIONS IN: molecular_function unknown; INVOLVED IN: biological_process unknown; LOCATED IN: mitochondrion; EXPRESSED IN: 22 plant structures; EXPRESSED DURING: 13 growth stages; CONTAINS InterPro DOMAIN/s: IGR protein motif (InterPro:IPR019083); BEST Arabidopsis thaliana protein match is: unknown protein (TAIR:AT5G26800.1); Has 62 Blast hits to 62 proteins in 14 species: Archae - 0; Bacteria -…
AT1G54850	0.7811	2.16691e-05	0.000258048	HSP20-like chaperones superfamily protein; FUNCTIONS IN: molecular_function unknown; INVOLVED IN: biological_process unknown; LOCATED IN: nucleolus; EXPRESSED IN: 22 plant structures; EXPRESSED DURING: 13 growth stages; CONTAINS InterPro DOMAIN/s: Heat shock protein Hsp20 (InterPro:IPR002068), HSP20-like chaperone (InterPro:IPR008978); BEST Arabidopsis thaliana protein match is: HSP20-like chaper…
AT3G24830	0.780802	1.45966e-06	2.50343e-05	Ribosomal protein L13 family protein; FUNCTIONS IN: structural constituent of ribosome; INVOLVED IN: translation; LOCATED IN: cytosolic ribosome, cytosolic large ribosomal subunit, large ribosomal subunit, membrane; EXPRESSED IN: 22 plant structures; EXPRESSED DURING: 13 growth stages; CONTAINS InterPro DOMAIN/s: Ribosomal protein L13 (InterPro:IPR005822), Ribosomal protein L13, eukaryotic/archae…
AT5G51100	0.780478	2.53662e-06	4.04405e-05	Fe superoxide dismutase 2 (FSD2); FUNCTIONS IN: superoxide dismutase activity; INVOLVED IN: response to UV; LOCATED IN: chloroplast, nucleoid; EXPRESSED IN: 22 plant structures; EXPRESSED DURING: 13 growth stages; CONTAINS InterPro DOMAIN/s: Manganese/iron superoxide dismutase, N-terminal (InterPro:IPR019831), Manganese/iron superoxide dismutase (InterPro:IPR001189), Manganese/iron superoxide dis…
AT1G71260	0.780231	5.51799e-05	0.000572429	WHIRLY 2 (ATWHY2); CONTAINS InterPro DOMAIN/s: ssDNA-binding transcriptional regulator (InterPro:IPR009044), Plant transcription factor (InterPro:IPR013742); BEST Arabidopsis thaliana protein match is: ssDNA-binding transcriptional regulator (TAIR:AT1G14410.1); Has 105 Blast hits to 105 proteins in 29 species: Archae - 0; Bacteria - 0; Metazoa - 0; Fungi - 0; Plants - 90; Viruses - 0; Other Eukar…
AT4G39200	0.777711	4.96115e-07	9.57715e-06	Ribosomal protein S25 family protein; FUNCTIONS IN: structural constituent of ribosome; INVOLVED IN: translation; LOCATED IN: cytosolic small ribosomal subunit, cytosolic ribosome, ribosome; EXPRESSED IN: 23 plant structures; EXPRESSED DURING: 13 growth stages; CONTAINS InterPro DOMAIN/s: Ribosomal protein S25 (InterPro:IPR004977); BEST Arabidopsis thaliana protein match is: Ribosomal protein S25…
AT2G26860	0.777478	0.000460911	0.00347414	FBD, F-box and Leucine Rich Repeat domains containing protein; CONTAINS InterPro DOMAIN/s: FBD (InterPro:IPR013596), F-box domain, cyclin-like (InterPro:IPR001810), F-box domain, Skp2-like (InterPro:IPR022364), Leucine-rich repeat 2 (InterPro:IPR013101); BEST Arabidopsis thaliana protein match is: F-box/RNI-like superfamily protein (TAIR:AT5G60610.1); Has 2064 Blast hits to 2029 proteins in 30 sp…
AT2G24090	0.777247	0.000393515	0.00303312	Ribosomal protein L35; FUNCTIONS IN: structural constituent of ribosome; INVOLVED IN: translation; LOCATED IN: ribosome, chloroplast; EXPRESSED IN: 22 plant structures; EXPRESSED DURING: 13 growth stages; CONTAINS InterPro DOMAIN/s: Ribosomal protein L35, conserved site (InterPro:IPR018265), Ribosomal protein L35, non-mitochondrial (InterPro:IPR001706), Ribosomal protein L35 (InterPro:IPR021137);…
AT1G32900	0.776716	1.44937e-06	2.49078e-05	UDP-Glycosyltransferase superfamily protein; FUNCTIONS IN: protein binding, transferase activity, transferring glycosyl groups; INVOLVED IN: biosynthetic process, glucan biosynthetic process; LOCATED IN: chloroplast; EXPRESSED IN: 21 plant structures; EXPRESSED DURING: 13 growth stages; CONTAINS InterPro DOMAIN/s: Glycogen/starch synthases, ADP-glucose type (InterPro:IPR011835), Starch synthase, …
AT4G34760	0.776155	0.00073046	0.00510664	SAUR-like auxin-responsive protein family ; CONTAINS InterPro DOMAIN/s: Auxin responsive SAUR protein (InterPro:IPR003676); BEST Arabidopsis thaliana protein match is: SAUR-like auxin-responsive protein family (TAIR:AT2G16580.1); Has 1475 Blast hits to 1458 proteins in 28 species: Archae - 0; Bacteria - 0; Metazoa - 0; Fungi - 0; Plants - 1474; Viruses - 0; Other Eukaryotes - 1 (source: NCBI BLin…
AT3G62460	0.775545	0.000445274	0.00336966	Putative endonuclease or glycosyl hydrolase; BEST Arabidopsis thaliana protein match is: Putative endonuclease or glycosyl hydrolase (TAIR:AT3G62210.1); Has 141 Blast hits to 133 proteins in 10 species: Archae - 0; Bacteria - 0; Metazoa - 0; Fungi - 0; Plants - 141; Viruses - 0; Other Eukaryotes - 0 (source: NCBI BLink).
AT2G41040	0.773266	4.51666e-05	0.00048324	S-adenosyl-L-methionine-dependent methyltransferases superfamily protein; FUNCTIONS IN: methyltransferase activity; INVOLVED IN: response to karrikin; LOCATED IN: chloroplast, plastoglobule; EXPRESSED IN: 21 plant structures; EXPRESSED DURING: 12 growth stages; CONTAINS InterPro DOMAIN/s: Methyltransferase type 11 (InterPro:IPR013216); BEST Arabidopsis thaliana protein match is: S-adenosyl-L-meth…
AT2G23930	0.772758	7.28694e-06	0.000100446	probable small nuclear ribonucleoprotein G (SNRNP-G); CONTAINS InterPro DOMAIN/s: Like-Sm ribonucleoprotein (LSM) domain (InterPro:IPR001163), Like-Sm ribonucleoprotein (LSM)-related domain (InterPro:IPR010920), Like-Sm ribonucleoprotein (LSM) domain, eukaryotic/archaea-type (InterPro:IPR006649); BEST Arabidopsis thaliana protein match is: Small nuclear ribonucleoprotein family protein (TAIR:AT3G…
AT3G60210	0.771634	3.11586e-05	0.000351203	GroES-like family protein; FUNCTIONS IN: ATP binding; INVOLVED IN: protein folding; LOCATED IN: chloroplast, cytoplasm; EXPRESSED IN: 22 plant structures; EXPRESSED DURING: 13 growth stages; CONTAINS InterPro DOMAIN/s: Chaperonin Cpn10 (InterPro:IPR020818), GroES-like (InterPro:IPR011032), Chaperonin Cpn10, subgroup (InterPro:IPR001476); BEST Arabidopsis thaliana protein match is: chloroplast cha…
AT3G51790	0.771429	0.000234491	0.00198196	transmembrane protein G1P-related 1 (TG1); FUNCTIONS IN: molecular_function unknown; INVOLVED IN: cytochrome complex assembly, protein-heme linkage; LOCATED IN: plasma membrane; EXPRESSED IN: 22 plant structures; EXPRESSED DURING: 13 growth stages; CONTAINS InterPro DOMAIN/s: CcmE/CycJ protein (InterPro:IPR004329), Nucleic acid-binding, OB-fold (InterPro:IPR012340); Has 3203 Blast hits to 3203 pr…
AT4G08290	0.769946	4.12039e-07	8.09142e-06	nodulin MtN21 /EamA-like transporter family protein; LOCATED IN: endomembrane system, membrane; EXPRESSED IN: 22 plant structures; EXPRESSED DURING: 13 growth stages; CONTAINS InterPro DOMAIN/s: Protein of unknown function DUF6, transmembrane (InterPro:IPR000620); BEST Arabidopsis thaliana protein match is: nodulin MtN21 /EamA-like transporter family protein (TAIR:AT2G39510.1); Has 3333 Blast hit…
AT2G27580	0.76973	0.000190043	0.00164791	A20/AN1-like zinc finger family protein; FUNCTIONS IN: DNA binding, zinc ion binding; INVOLVED IN: biological_process unknown; LOCATED IN: cellular_component unknown; EXPRESSED IN: 22 plant structures; EXPRESSED DURING: 15 growth stages; CONTAINS InterPro DOMAIN/s: Zinc finger, AN1-type (InterPro:IPR000058), Zinc finger, A20-type (InterPro:IPR002653); BEST Arabidopsis thaliana protein match is: A…
AT1G65970	0.769395	5.62039e-06	8.12125e-05	thioredoxin-dependent peroxidase 2 (TPX2); FUNCTIONS IN: oxidoreductase activity, antioxidant activity; INVOLVED IN: cell redox homeostasis; LOCATED IN: cellular_component unknown; EXPRESSED IN: leaf; CONTAINS InterPro DOMAIN/s: Thioredoxin fold (InterPro:IPR012335), Thioredoxin-like (InterPro:IPR017936), Thioredoxin-like fold (InterPro:IPR012336), Redoxin (InterPro:IPR013740); BEST Arabidopsis t…
AT2G37270	0.768428	4.66768e-07	9.06189e-06	ribosomal protein 5B (RPS5B); FUNCTIONS IN: structural constituent of ribosome; INVOLVED IN: translation; LOCATED IN: in 7 components; EXPRESSED IN: fruit, cultured cell, pollen tube, leaf; EXPRESSED DURING: seedling growth; CONTAINS InterPro DOMAIN/s: Ribosomal protein S7, conserved site (InterPro:IPR020606), Ribosomal protein S7, eukaryotic/archaeal (InterPro:IPR005716), Ribosomal protein S7 (I…
AT2G32150	0.768312	2.54823e-05	0.000297439	Haloacid dehalogenase-like hydrolase (HAD) superfamily protein; FUNCTIONS IN: hydrolase activity, catalytic activity; INVOLVED IN: metabolic process; LOCATED IN: cellular_component unknown; EXPRESSED IN: 24 plant structures; EXPRESSED DURING: 13 growth stages; CONTAINS InterPro DOMAIN/s: Haloacid dehalogenase-like hydrolase (InterPro:IPR005834), Pyrimidine 5-nucleotidase (InterPro:IPR010237), HAD…
AT1G76300	0.76812	2.1152e-06	3.45746e-05	snRNP core protein SMD3 (SmD3); FUNCTIONS IN: molecular_function unknown; LOCATED IN: nuclear body, nucleolus, nucleus, small nucleolar ribonucleoprotein complex; EXPRESSED IN: 22 plant structures; EXPRESSED DURING: 13 growth stages; CONTAINS InterPro DOMAIN/s: Like-Sm ribonucleoprotein (LSM) domain (InterPro:IPR001163), Like-Sm ribonucleoprotein (LSM) domain, eukaryotic/archaea-type (InterPro:IP…
AT2G37690	0.767571	1.70321e-06	2.87491e-05	phosphoribosylaminoimidazole carboxylase, putative / AIR carboxylase, putative; FUNCTIONS IN: phosphoribosylaminoimidazole carboxylase activity, catalytic activity, ATP binding; INVOLVED IN: 'de novo' IMP biosynthetic process, pollen development; LOCATED IN: chloroplast; CONTAINS InterPro DOMAIN/s: Phosphoribosylaminoimidazole carboxylase (InterPro:IPR016301), PreATP-grasp-like fold (InterPro:IPR…
AT3G12210	0.76738	7.61302e-05	0.000751829	DNA binding; FUNCTIONS IN: DNA binding; INVOLVED IN: DNA repair; EXPRESSED IN: 22 plant structures; EXPRESSED DURING: 13 growth stages; CONTAINS InterPro DOMAIN/s: Helix-hairpin-helix DNA-binding motif, class 1 (InterPro:IPR003583); Has 220 Blast hits to 220 proteins in 100 species: Archae - 3; Bacteria - 2; Metazoa - 90; Fungi - 77; Plants - 38; Viruses - 0; Other Eukaryotes - 10 (source: NCBI B…
AT3G04400	0.76734	2.00581e-05	0.000241732	embryo defective 2171 (emb2171); FUNCTIONS IN: structural constituent of ribosome; INVOLVED IN: translation, embryo development ending in seed dormancy; LOCATED IN: ribosome, cytosolic large ribosomal subunit; EXPRESSED IN: 23 plant structures; EXPRESSED DURING: 13 growth stages; CONTAINS InterPro DOMAIN/s: Ribosomal protein L14b/L23e (InterPro:IPR000218), Ribosomal protein L14 conserved site (In…
AT5G64150	0.767044	0.000145729	0.0013151	RNA methyltransferase family protein; FUNCTIONS IN: protein methyltransferase activity, methyltransferase activity, catalytic activity, nucleic acid binding; INVOLVED IN: methylation, protein amino acid methylation; LOCATED IN: chloroplast; EXPRESSED IN: 18 plant structures; EXPRESSED DURING: 11 growth stages; CONTAINS InterPro DOMAIN/s: Methyltransferase small (InterPro:IPR007848), DNA methylase…
AT2G30010	0.766489	1.12835e-06	1.99744e-05	TRICHOME BIREFRINGENCE-LIKE 45 (TBL45); CONTAINS InterPro DOMAIN/s: Protein of unknown function DUF231, plant (InterPro:IPR004253); BEST Arabidopsis thaliana protein match is: Plant protein of unknown function (DUF828) (TAIR:AT5G58600.1); Has 1337 Blast hits to 1318 proteins in 28 species: Archae - 0; Bacteria - 0; Metazoa - 0; Fungi - 0; Plants - 1337; Viruses - 0; Other Eukaryotes - 0 (source: …
AT5G28770	0.764892	3.07624e-08	7.89413e-07	BZO2H3; FUNCTIONS IN: DNA binding, protein heterodimerization activity, sequence-specific DNA binding transcription factor activity; INVOLVED IN: regulation of transcription, DNA-dependent; EXPRESSED IN: 22 plant structures; EXPRESSED DURING: 13 growth stages; CONTAINS InterPro DOMAIN/s: Basic-leucine zipper (bZIP) transcription factor (InterPro:IPR004827), bZIP transcription factor, bZIP-1 (Inte…
AT5G25140	0.764654	4.24939e-05	0.000457513	cytochrome P450, family 71, subfamily B, polypeptide 13 (CYP71B13); FUNCTIONS IN: electron carrier activity, monooxygenase activity, iron ion binding, oxygen binding, heme binding; INVOLVED IN: oxidation reduction; LOCATED IN: endomembrane system; EXPRESSED IN: 13 plant structures; EXPRESSED DURING: 7 growth stages; CONTAINS InterPro DOMAIN/s: Cytochrome P450 (InterPro:IPR001128), Cytochrome P450…
AT1G66240	0.763747	4.69538e-05	0.000499004	homolog of anti-oxidant 1 (ATX1); FUNCTIONS IN: metal ion binding; INVOLVED IN: metal ion transport; LOCATED IN: endomembrane system; EXPRESSED IN: 22 plant structures; EXPRESSED DURING: 13 growth stages; CONTAINS InterPro DOMAIN/s: Heavy metal transport/detoxification protein (InterPro:IPR006121); BEST Arabidopsis thaliana protein match is: copper chaperone (TAIR:AT3G56240.1); Has 1720 Blast hit…
AT5G52570	0.762961	1.21345e-07	2.71041e-06	beta-carotene hydroxylase 2 (BETA-OHASE 2); FUNCTIONS IN: carotene beta-ring hydroxylase activity; INVOLVED IN: xanthophyll biosynthetic process, carotene metabolic process; LOCATED IN: endoplasmic reticulum, chloroplast; EXPRESSED IN: 20 plant structures; EXPRESSED DURING: 11 growth stages; CONTAINS InterPro DOMAIN/s: Fatty acid hydroxylase (InterPro:IPR006694); BEST Arabidopsis thaliana protein…
AT5G22370	0.762833	6.98448e-05	0.000697835	QUATRE-QUART 1 (QQT1); FUNCTIONS IN: nucleotide binding, ATP binding; INVOLVED IN: embryo development, cell division, embryo development ending in seed dormancy; LOCATED IN: microtubule; EXPRESSED IN: 29 plant structures; EXPRESSED DURING: 14 growth stages; CONTAINS InterPro DOMAIN/s: Protein of unknown function, ATP binding (InterPro:IPR004130); BEST Arabidopsis thaliana protein match is: P-loop…
AT5G23740	0.762575	4.44856e-08	1.09703e-06	ribosomal protein S11-beta (RPS11-BETA); FUNCTIONS IN: structural constituent of ribosome; INVOLVED IN: translation; LOCATED IN: cytosolic small ribosomal subunit, membrane; EXPRESSED IN: 22 plant structures; EXPRESSED DURING: 13 growth stages; CONTAINS InterPro DOMAIN/s: Nucleic acid-binding, OB-fold-like (InterPro:IPR016027), Nucleic acid-binding, OB-fold (InterPro:IPR012340), Ribosomal protein…
AT3G59890	0.761228	0.000128008	0.00118079	Dihydrodipicolinate reductase, bacterial/plant; FUNCTIONS IN: dihydrodipicolinate reductase activity; INVOLVED IN: oxidation reduction, lysine biosynthetic process via diaminopimelate, diaminopimelate biosynthetic process, metabolic process; LOCATED IN: chloroplast, cytoplasm; CONTAINS InterPro DOMAIN/s: Dihydrodipicolinate reductase, C-terminal (InterPro:IPR022663), NAD(P)-binding domain (InterP…
AT1G18810	0.760657	8.15678e-05	0.000798139	phytochrome kinase substrate-related; BEST Arabidopsis thaliana protein match is: phytochrome kinase substrate 1 (TAIR:AT2G02950.1); Has 458 Blast hits to 394 proteins in 45 species: Archae - 0; Bacteria - 2; Metazoa - 60; Fungi - 9; Plants - 109; Viruses - 2; Other Eukaryotes - 276 (source: NCBI BLink).
AT5G61170	0.76041	1.61502e-06	2.74232e-05	Ribosomal protein S19e family protein; FUNCTIONS IN: structural constituent of ribosome; INVOLVED IN: translation; LOCATED IN: cytosolic small ribosomal subunit, cytosolic ribosome, ribosome, vacuole; EXPRESSED IN: 23 plant structures; EXPRESSED DURING: 13 growth stages; CONTAINS InterPro DOMAIN/s: Ribosomal protein S19e, conserved site (InterPro:IPR018277), Ribosomal protein S19e (InterPro:IPR00…
AT2G32060	0.759348	2.29553e-07	4.80064e-06	Ribosomal protein L7Ae/L30e/S12e/Gadd45 family protein; FUNCTIONS IN: structural constituent of ribosome; INVOLVED IN: translation; LOCATED IN: cytosolic small ribosomal subunit, cytosolic ribosome, nucleus; EXPRESSED IN: 22 plant structures; EXPRESSED DURING: 13 growth stages; CONTAINS InterPro DOMAIN/s: Ribosomal protein S12e (InterPro:IPR000530), Ribosomal protein L7Ae/L30e/S12e/Gadd45 (InterP…
AT5G15200	0.758968	2.27654e-06	3.66847e-05	Ribosomal protein S4; FUNCTIONS IN: structural constituent of ribosome; INVOLVED IN: translation; LOCATED IN: in 7 components; EXPRESSED IN: 26 plant structures; EXPRESSED DURING: 14 growth stages; CONTAINS InterPro DOMAIN/s: Ribosomal protein S4 (InterPro:IPR001912), Ribosomal protein S4, conserved site (InterPro:IPR018079), Ribosomal protein S4/S9, eukaryotic/archaeal (InterPro:IPR005710), RNA-…
AT2G23690	0.75764	0.000249715	0.00209199	unknown protein; FUNCTIONS IN: molecular_function unknown; INVOLVED IN: N-terminal protein myristoylation; LOCATED IN: cellular_component unknown; EXPRESSED IN: 7 plant structures; EXPRESSED DURING: petal differentiation and expansion stage; BEST Arabidopsis thaliana protein match is: unknown protein (TAIR:AT4G37240.1); Has 243 Blast hits to 243 proteins in 15 species: Archae - 0; Bacteria - 0; M…
AT2G42580	0.757519	2.0649e-06	3.38663e-05	tetratricopetide-repeat thioredoxin-like 3 (TTL3); FUNCTIONS IN: binding; INVOLVED IN: brassinosteroid mediated signaling pathway, auxin mediated signaling pathway, leaf vascular tissue pattern formation; EXPRESSED IN: 22 plant structures; EXPRESSED DURING: 13 growth stages; CONTAINS InterPro DOMAIN/s: Molecular chaperone, heat shock protein, Hsp40, DnaJ (InterPro:IPR015609), Tetratricopeptide TP…
AT5G18670	0.757479	4.7296e-06	7.01886e-05	beta-amylase 3 (BMY3); FUNCTIONS IN: cation binding, beta-amylase activity, catalytic activity; INVOLVED IN: cellulose biosynthetic process, carbohydrate metabolic process, polysaccharide catabolic process; EXPRESSED IN: 23 plant structures; EXPRESSED DURING: 13 growth stages; CONTAINS InterPro DOMAIN/s: Glycoside hydrolase, family 14 (InterPro:IPR001554), Glycoside hydrolase, catalytic core (Int…
AT3G44326	0.757454	6.81636e-05	0.000685452	F-box family protein; FUNCTIONS IN: molecular_function unknown; INVOLVED IN: biological_process unknown; LOCATED IN: chloroplast; CONTAINS InterPro DOMAIN/s: F-box domain, cyclin-like (InterPro:IPR001810), F-box domain, Skp2-like (InterPro:IPR022364); BEST Arabidopsis thaliana protein match is: F-box family protein (TAIR:AT2G27310.1); Has 35333 Blast hits to 34131 proteins in 2444 species: Archae…
AT5G54640	0.757406	6.91126e-06	9.60429e-05	RESISTANT TO AGROBACTERIUM TRANSFORMATION 5 (RAT5); FUNCTIONS IN: DNA binding; INVOLVED IN: DNA mediated transformation, response to bacterium, response to wounding; LOCATED IN: nucleolus; EXPRESSED IN: 24 plant structures; EXPRESSED DURING: 15 growth stages; CONTAINS InterPro DOMAIN/s: Histone H2A (InterPro:IPR002119), Histone-fold (InterPro:IPR009072), Histone core (InterPro:IPR007125); BEST Ar…
AT3G27890	0.757331	0.000192588	0.00166575	NADPH:quinone oxidoreductase (NQR); FUNCTIONS IN: FMN reductase activity; INVOLVED IN: response to salt stress, defense response to bacterium; LOCATED IN: chloroplast stroma, chloroplast, plasma membrane; EXPRESSED IN: 22 plant structures; EXPRESSED DURING: 14 growth stages; CONTAINS InterPro DOMAIN/s: NADPH-dependent FMN reductase (InterPro:IPR005025); Has 4868 Blast hits to 4868 proteins in 147…
AT1G60940	0.75726	1.71783e-06	2.89386e-05	SNF1-related protein kinase 2.10 (SNRK2.10); CONTAINS InterPro DOMAIN/s: Protein kinase, ATP binding site (InterPro:IPR017441), Serine/threonine-protein kinase domain (InterPro:IPR002290), Serine/threonine-protein kinase-like domain (InterPro:IPR017442), Protein kinase-like domain (InterPro:IPR011009), Serine/threonine-protein kinase, active site (InterPro:IPR008271), Protein kinase, catalytic do…
AT5G66010	0.756763	2.66573e-05	0.000308411	RNA-binding (RRM/RBD/RNP motifs) family protein; FUNCTIONS IN: RNA binding, nucleotide binding, nucleic acid binding; INVOLVED IN: biological_process unknown; LOCATED IN: cellular_component unknown; EXPRESSED IN: 24 plant structures; EXPRESSED DURING: 15 growth stages; CONTAINS InterPro DOMAIN/s: RNA recognition motif, RNP-1 (InterPro:IPR000504), Nucleotide-binding, alpha-beta plait (InterPro:IPR…
AT3G13450	0.756156	1.4966e-07	3.30822e-06	DARK INDUCIBLE 4 (DIN4); FUNCTIONS IN: 3-methyl-2-oxobutanoate dehydrogenase (2-methylpropanoyl-transferring) activity, catalytic activity; INVOLVED IN: response to light stimulus, response to sucrose stimulus; EXPRESSED IN: 25 plant structures; EXPRESSED DURING: 13 growth stages; CONTAINS InterPro DOMAIN/s: Transketolase, C-terminal (InterPro:IPR005476), Transketolase-like, C-terminal (InterPro:…
AT3G27740	0.755999	2.74593e-08	7.1323e-07	carbamoyl phosphate synthetase A (CARA); FUNCTIONS IN: carbamoyl-phosphate synthase (glutamine-hydrolyzing) activity, catalytic activity; INVOLVED IN: cellular response to phosphate starvation; LOCATED IN: chloroplast, chloroplast stroma; EXPRESSED IN: 23 plant structures; EXPRESSED DURING: 13 growth stages; CONTAINS InterPro DOMAIN/s: Glutamine amidotransferase class-I, C-terminal (InterPro:IPR0…
AT2G30520	0.755802	5.90269e-06	8.42924e-05	ROOT PHOTOTROPISM 2 (RPT2); FUNCTIONS IN: signal transducer activity; INVOLVED IN: phototropism; LOCATED IN: nucleus; EXPRESSED IN: 22 plant structures; EXPRESSED DURING: 13 growth stages; CONTAINS InterPro DOMAIN/s: NPH3 (InterPro:IPR004249), BTB/POZ (InterPro:IPR013069), BTB/POZ fold (InterPro:IPR011333), BTB/POZ-like (InterPro:IPR000210); BEST Arabidopsis thaliana protein match is: Phototropic…
AT1G30680	0.755136	1.72708e-07	3.74493e-06	toprim domain-containing protein; FUNCTIONS IN: DNA helicase activity, nucleic acid binding, ATP binding; INVOLVED IN: DNA replication, DNA metabolic process; CONTAINS InterPro DOMAIN/s: Toprim domain, subgroup (InterPro:IPR006154), DNA helicase, DnaB-like, C-terminal (InterPro:IPR007694), Toprim domain (InterPro:IPR006171); BEST Arabidopsis thaliana protein match is: nucleic acid binding;nucleic…
AT2G45640	0.754739	1.35605e-05	0.000171924	SIN3 associated polypeptide P18 (SAP18); FUNCTIONS IN: protein binding, transcription regulator activity; INVOLVED IN: response to salt stress, response to abscisic acid stimulus; LOCATED IN: nucleolus; EXPRESSED IN: 22 plant structures; EXPRESSED DURING: 13 growth stages; CONTAINS InterPro DOMAIN/s: Sin3 associated polypeptide p18 (InterPro:IPR010516), Histone deacetylase complex, SAP18 subunit …
AT4G28025	0.754718	4.95172e-06	7.29716e-05	unknown protein; FUNCTIONS IN: molecular_function unknown; INVOLVED IN: biological_process unknown; LOCATED IN: chloroplast thylakoid membrane; EXPRESSED IN: 23 plant structures; EXPRESSED DURING: 13 growth stages; Has 30201 Blast hits to 17322 proteins in 780 species: Archae - 12; Bacteria - 1396; Metazoa - 17338; Fungi - 3422; Plants - 5037; Viruses - 0; Other Eukaryotes - 2996 (source: NCBI BL…
AT4G02130	0.754638	4.21129e-07	8.24148e-06	galacturonosyltransferase 6 (GATL6); FUNCTIONS IN: transferase activity, transferring hexosyl groups, polygalacturonate 4-alpha-galacturonosyltransferase activity, transferase activity, transferring glycosyl groups; INVOLVED IN: carbohydrate biosynthetic process; LOCATED IN: endomembrane system; EXPRESSED IN: 22 plant structures; EXPRESSED DURING: 13 growth stages; CONTAINS InterPro DOMAIN/s: Gly…
AT3G45300	0.754027	1.11293e-07	2.51551e-06	isovaleryl-CoA-dehydrogenase (IVD); FUNCTIONS IN: isovaleryl-CoA dehydrogenase activity, ATP binding; INVOLVED IN: leucine catabolic process; LOCATED IN: mitochondrion, mitochondrial matrix; EXPRESSED IN: 23 plant structures; EXPRESSED DURING: 15 growth stages; CONTAINS InterPro DOMAIN/s: Acyl-CoA oxidase/dehydrogenase, type1/2, C-terminal (InterPro:IPR013764), Acyl-CoA oxidase/dehydrogenase, typ…
AT5G56550	0.753948	3.42092e-05	0.000379077	OXIDATIVE STRESS 3 (OXS3); BEST Arabidopsis thaliana protein match is: unknown protein (TAIR:AT4G26288.1); Has 1807 Blast hits to 1807 proteins in 277 species: Archae - 0; Bacteria - 0; Metazoa - 736; Fungi - 347; Plants - 385; Viruses - 0; Other Eukaryotes - 339 (source: NCBI BLink).
AT1G64510	0.753127	7.67272e-06	0.000105	Translation elongation factor EF1B/ribosomal protein S6 family protein; FUNCTIONS IN: structural constituent of ribosome, rRNA binding; INVOLVED IN: translation, ribosome biogenesis; LOCATED IN: thylakoid, chloroplast thylakoid membrane, ribosome, chloroplast; EXPRESSED IN: 22 plant structures; EXPRESSED DURING: 13 growth stages; CONTAINS InterPro DOMAIN/s: Translation elongation factor EF1B/ribo…
AT5G24580	0.752883	1.56171e-05	0.0001945	Heavy metal transport/detoxification superfamily protein ; FUNCTIONS IN: copper ion binding, metal ion binding; INVOLVED IN: copper ion transport, metal ion transport; LOCATED IN: cellular_component unknown; EXPRESSED IN: 20 plant structures; EXPRESSED DURING: 13 growth stages; CONTAINS InterPro DOMAIN/s: Heavy metal transport/detoxification protein (InterPro:IPR006121); BEST Arabidopsis thaliana…
AT2G42770	0.752366	1.9102e-07	4.10032e-06	Peroxisomal membrane 22 kDa (Mpv17/PMP22) family protein; FUNCTIONS IN: molecular_function unknown; INVOLVED IN: biological_process unknown; LOCATED IN: peroxisomal membrane, chloroplast, chloroplast envelope; EXPRESSED IN: 23 plant structures; EXPRESSED DURING: 13 growth stages; CONTAINS InterPro DOMAIN/s: Mpv17/PMP22 (InterPro:IPR007248); BEST Arabidopsis thaliana protein match is: Peroxisomal …
AT5G47950	0.751458	2.77045e-06	4.36948e-05	HXXXD-type acyl-transferase family protein; FUNCTIONS IN: transferase activity, transferring acyl groups other than amino-acyl groups, transferase activity; INVOLVED IN: biological_process unknown; LOCATED IN: cellular_component unknown; EXPRESSED IN: root; CONTAINS InterPro DOMAIN/s: Transferase (InterPro:IPR003480); BEST Arabidopsis thaliana protein match is: HXXXD-type acyl-transferase family …
AT3G27420	0.751058	0.000549788	0.00404228	unknown protein; BEST Arabidopsis thaliana protein match is: unknown protein (TAIR:AT5G40600.1); Has 43 Blast hits to 43 proteins in 15 species: Archae - 0; Bacteria - 0; Metazoa - 3; Fungi - 0; Plants - 39; Viruses - 0; Other Eukaryotes - 1 (source: NCBI BLink).
AT5G52890	0.750935	0.00149433	0.00934437	AT hook motif-containing protein; FUNCTIONS IN: DNA binding; INVOLVED IN: biological_process unknown; LOCATED IN: cellular_component unknown; CONTAINS InterPro DOMAIN/s: AT hook, DNA-binding motif (InterPro:IPR017956); BEST Arabidopsis thaliana protein match is: DNA binding (TAIR:AT4G21895.1); Has 35333 Blast hits to 34131 proteins in 2444 species: Archae - 798; Bacteria - 22429; Metazoa - 974; F…
AT1G06960	0.749987	0.000318471	0.00254673	RNA-binding (RRM/RBD/RNP motifs) family protein; FUNCTIONS IN: RNA binding, nucleotide binding, nucleic acid binding; EXPRESSED IN: 20 plant structures; EXPRESSED DURING: 12 growth stages; CONTAINS InterPro DOMAIN/s: RNA recognition motif, RNP-1 (InterPro:IPR000504), Nucleotide-binding, alpha-beta plait (InterPro:IPR012677); BEST Arabidopsis thaliana protein match is: U2 small nuclear ribonucleop…
AT3G48930	0.749513	2.62684e-06	4.1658e-05	embryo defective 1080 (EMB1080); FUNCTIONS IN: structural constituent of ribosome; INVOLVED IN: translation, embryo development ending in seed dormancy; LOCATED IN: cytosolic small ribosomal subunit, cytosolic ribosome, cell wall, membrane; EXPRESSED IN: 22 plant structures; EXPRESSED DURING: 13 growth stages; CONTAINS InterPro DOMAIN/s: Nucleic acid-binding, OB-fold-like (InterPro:IPR016027), Nu…
AT1G01100	0.749317	0.000201059	0.00173025	60S acidic ribosomal protein family; FUNCTIONS IN: structural constituent of ribosome; INVOLVED IN: translational elongation; LOCATED IN: cytosol, cytosolic ribosome, ribosome, nucleus, plasma membrane; EXPRESSED IN: 25 plant structures; EXPRESSED DURING: 14 growth stages; CONTAINS InterPro DOMAIN/s: Ribosomal protein 60S (InterPro:IPR001813); BEST Arabidopsis thaliana protein match is: 60S acidi…
AT5G55280	0.748635	3.05277e-07	6.20185e-06	homolog of bacterial cytokinesis Z-ring protein FTSZ 1-1 (FTSZ1-1); FUNCTIONS IN: protein binding, structural molecule activity; INVOLVED IN: chloroplast fission, plastid fission; LOCATED IN: chloroplast stroma, chloroplast; EXPRESSED IN: 23 plant structures; EXPRESSED DURING: 13 growth stages; CONTAINS InterPro DOMAIN/s: Cell division protein FtsZ, N-terminal (InterPro:IPR000158), Tubulin, conse…
AT3G17160	0.748057	1.35723e-05	0.000171946	unknown protein; FUNCTIONS IN: molecular_function unknown; INVOLVED IN: biological_process unknown; LOCATED IN: cellular_component unknown; EXPRESSED IN: 23 plant structures; EXPRESSED DURING: 13 growth stages; Has 54259 Blast hits to 25265 proteins in 1209 species: Archae - 350; Bacteria - 10795; Metazoa - 16137; Fungi - 8620; Plants - 3305; Viruses - 957; Other Eukaryotes - 14095 (source: NCBI …
AT4G00620	0.74767	2.0292e-05	0.000244205	Amino acid dehydrogenase family protein; FUNCTIONS IN: binding, catalytic activity; INVOLVED IN: folic acid and derivative biosynthetic process, metabolic process; LOCATED IN: chloroplast; CONTAINS InterPro DOMAIN/s: Tetrahydrofolate dehydrogenase/cyclohydrolase, NAD(P)-binding domain (InterPro:IPR020631), Tetrahydrofolate dehydrogenase/cyclohydrolase (InterPro:IPR000672), NAD(P)-binding domain (…
AT1G67430	0.747167	2.96821e-05	0.000338695	Ribosomal protein L22p/L17e family protein; FUNCTIONS IN: structural constituent of ribosome; INVOLVED IN: translation; LOCATED IN: in 6 components; EXPRESSED IN: 23 plant structures; EXPRESSED DURING: 13 growth stages; CONTAINS InterPro DOMAIN/s: Ribosomal protein L22/L17 (InterPro:IPR001063), Ribosomal protein L22/L17, eukaryotic/archaeal (InterPro:IPR005721), Ribosomal protein L22/L17, conserv…
AT3G60360	0.746621	9.2378e-05	0.00088713	EMBRYO SAC DEVELOPMENT ARREST 14 (EDA14); FUNCTIONS IN: molecular_function unknown; INVOLVED IN: megagametogenesis; LOCATED IN: small-subunit processome; EXPRESSED IN: 21 plant structures; EXPRESSED DURING: 13 growth stages; CONTAINS InterPro DOMAIN/s: Small-subunit processome, Utp11 (InterPro:IPR007144); Has 434 Blast hits to 428 proteins in 209 species: Archae - 4; Bacteria - 1; Metazoa - 127; …
AT3G09600	0.746263	3.6201e-06	5.58563e-05	Homeodomain-like superfamily protein; FUNCTIONS IN: DNA binding, sequence-specific DNA binding transcription factor activity; INVOLVED IN: in 9 processes; LOCATED IN: chloroplast; EXPRESSED IN: 22 plant structures; EXPRESSED DURING: 13 growth stages; CONTAINS InterPro DOMAIN/s: SANT, DNA-binding (InterPro:IPR001005), Homeodomain-like (InterPro:IPR009057), Myb, DNA-binding (InterPro:IPR014778), HT…
AT1G78170	0.745246	0.000411538	0.00315636	unknown protein; BEST Arabidopsis thaliana protein match is: unknown protein (TAIR:AT1G22250.1); Has 66 Blast hits to 66 proteins in 11 species: Archae - 0; Bacteria - 0; Metazoa - 0; Fungi - 0; Plants - 66; Viruses - 0; Other Eukaryotes - 0 (source: NCBI BLink).
AT5G15410	0.744934	6.40965e-06	9.03973e-05	DEFENSE NO DEATH 1 (DND1); CONTAINS InterPro DOMAIN/s: Cyclic nucleotide-binding (InterPro:IPR000595), Cyclic nucleotide-binding-like (InterPro:IPR018490), RmlC-like jelly roll fold (InterPro:IPR014710); BEST Arabidopsis thaliana protein match is: cyclic nucleotide-gated cation channel 4 (TAIR:AT5G54250.2); Has 3052 Blast hits to 2968 proteins in 270 species: Archae - 0; Bacteria - 113; Metazoa -…
AT4G12550	0.744886	0.000113904	0.0010645	Auxin-Induced in Root cultures 1 (AIR1); FUNCTIONS IN: lipid binding; INVOLVED IN: response to auxin stimulus, lateral root morphogenesis, lipid transport; LOCATED IN: endomembrane system; EXPRESSED IN: hypocotyl, root; CONTAINS InterPro DOMAIN/s: Bifunctional inhibitor/plant lipid transfer protein/seed storage (InterPro:IPR016140), Plant lipid transfer protein/seed storage/trypsin-alpha amylase …
ATCG00670	0.744305	0.000875466	0.00595212	plastid-encoded CLP P (PCLPP); FUNCTIONS IN: serine-type peptidase activity; INVOLVED IN: proteolysis; LOCATED IN: chloroplast thylakoid membrane, chloroplastic endopeptidase Clp complex, plastid stroma, chloroplast, chloroplast stroma; EXPRESSED IN: 23 plant structures; EXPRESSED DURING: 13 growth stages; CONTAINS InterPro DOMAIN/s: Peptidase S14, ClpP, active site (InterPro:IPR018215), Peptidas…
AT1G64355	0.743957	4.00126e-06	6.08028e-05	unknown protein; FUNCTIONS IN: molecular_function unknown; INVOLVED IN: biological_process unknown; LOCATED IN: chloroplast; EXPRESSED IN: 23 plant structures; EXPRESSED DURING: 13 growth stages; CONTAINS InterPro DOMAIN/s: Protein of unknown function DUF3593 (InterPro:IPR021995); Has 301 Blast hits to 301 proteins in 96 species: Archae - 0; Bacteria - 143; Metazoa - 0; Fungi - 0; Plants - 44; Vi…
AT2G28230	0.743731	0.000433712	0.00329973	TATA-binding related factor (TRF) of subunit 20 of Mediator complex; FUNCTIONS IN: RNA polymerase II transcription mediator activity; INVOLVED IN: regulation of transcription from RNA polymerase II promoter; LOCATED IN: mediator complex; CONTAINS InterPro DOMAIN/s: Mediator complex, subunit Med20 (InterPro:IPR013921); BEST Arabidopsis thaliana protein match is: TATA-binding related factor (TRF) o…
AT5G63140	0.743065	0.000137096	0.00125109	purple acid phosphatase 29 (PAP29); FUNCTIONS IN: protein serine/threonine phosphatase activity, acid phosphatase activity; LOCATED IN: endomembrane system; EXPRESSED IN: 23 plant structures; EXPRESSED DURING: 13 growth stages; CONTAINS InterPro DOMAIN/s: Metallophosphoesterase (InterPro:IPR004843), Phosphoesterase At2g46880 (InterPro:IPR011230); BEST Arabidopsis thaliana protein match is: purple…
AT5G17660	0.742734	7.58026e-05	0.000750331	tRNA (guanine-N-7) methyltransferase; FUNCTIONS IN: tRNA (guanine-N7-)-methyltransferase activity; INVOLVED IN: tRNA modification; LOCATED IN: chloroplast; EXPRESSED IN: 21 plant structures; EXPRESSED DURING: 13 growth stages; CONTAINS InterPro DOMAIN/s: tRNA (guanine-N-7) methyltransferase (InterPro:IPR003358); BEST Arabidopsis thaliana protein match is: tRNA (guanine-N-7) methyltransferase (TAI…
AT5G67200	0.742349	5.38807e-05	0.000560655	Leucine-rich repeat protein kinase family protein; FUNCTIONS IN: protein serine/threonine kinase activity, protein kinase activity, ATP binding; INVOLVED IN: transmembrane receptor protein tyrosine kinase signaling pathway, protein amino acid phosphorylation; LOCATED IN: plasma membrane; EXPRESSED IN: 22 plant structures; EXPRESSED DURING: 10 growth stages; CONTAINS InterPro DOMAIN/s: Protein kin…
AT1G18540	0.742328	1.80416e-06	3.01252e-05	Ribosomal protein L6 family protein; FUNCTIONS IN: structural constituent of ribosome; INVOLVED IN: translation; LOCATED IN: in 8 components; EXPRESSED IN: 25 plant structures; EXPRESSED DURING: 15 growth stages; CONTAINS InterPro DOMAIN/s: Ribosomal protein L6, N-terminal (InterPro:IPR005568), Ribosomal protein L6E (InterPro:IPR000915); BEST Arabidopsis thaliana protein match is: Ribosomal prote…
AT2G20450	0.741695	3.47611e-07	6.95536e-06	Ribosomal protein L14; FUNCTIONS IN: structural constituent of ribosome; INVOLVED IN: translation, ribosome biogenesis; LOCATED IN: ribosome, cytosolic large ribosomal subunit, endoplasmic reticulum, vacuole; EXPRESSED IN: 23 plant structures; EXPRESSED DURING: 13 growth stages; CONTAINS InterPro DOMAIN/s: Ribosomal protein L14 (InterPro:IPR002784); BEST Arabidopsis thaliana protein match is: Rib…
AT1G44350	0.74162	4.9476e-06	7.29716e-05	IAA-leucine resistant (ILR)-like gene 6 (ILL6); FUNCTIONS IN: metallopeptidase activity, IAA-amino acid conjugate hydrolase activity; INVOLVED IN: proteolysis, regulation of systemic acquired resistance, auxin metabolic process; LOCATED IN: endomembrane system; EXPRESSED IN: 22 plant structures; EXPRESSED DURING: 13 growth stages; CONTAINS InterPro DOMAIN/s: Peptidase M20 (InterPro:IPR002933), Pe…
AT5G15520	0.740029	0.00128805	0.0082324	Ribosomal protein S19e family protein; FUNCTIONS IN: structural constituent of ribosome; INVOLVED IN: translation; LOCATED IN: cytosolic small ribosomal subunit, ribosome, nucleolus, membrane; EXPRESSED IN: 23 plant structures; EXPRESSED DURING: 14 growth stages; CONTAINS InterPro DOMAIN/s: Ribosomal protein S19e, conserved site (InterPro:IPR018277), Ribosomal protein S19e (InterPro:IPR001266); B…
AT4G09800	0.739436	5.67051e-06	8.17291e-05	S18 ribosomal protein (RPS18C); FUNCTIONS IN: structural constituent of ribosome, RNA binding, nucleic acid binding; INVOLVED IN: translation; LOCATED IN: cytosolic small ribosomal subunit, small ribosomal subunit, nucleolus, cell wall, vacuole; EXPRESSED IN: 23 plant structures; EXPRESSED DURING: 13 growth stages; CONTAINS InterPro DOMAIN/s: Ribosomal protein S13-like, H2TH (InterPro:IPR010979),…
AT5G10150	0.739084	2.5829e-06	4.10402e-05	FUNCTIONS IN: molecular_function unknown; INVOLVED IN: biological_process unknown; LOCATED IN: cellular_component unknown; EXPRESSED IN: cultured cell; CONTAINS InterPro DOMAIN/s: Protein of unknown function DUF966 (InterPro:IPR010369), Uncharacterised conserved protein UCP031043 (InterPro:IPR021182); BEST Arabidopsis thaliana protein match is: Domain of unknown function (DUF966) (TAIR:AT5G59790.…
AT1G48570	0.738046	3.17961e-05	0.000357209	zinc finger (Ran-binding) family protein; FUNCTIONS IN: binding, zinc ion binding; LOCATED IN: intracellular, chloroplast; EXPRESSED IN: 22 plant structures; EXPRESSED DURING: 13 growth stages; CONTAINS InterPro DOMAIN/s: Zinc finger, RanBP2-type (InterPro:IPR001876); BEST Arabidopsis thaliana protein match is: Ran BP2/NZF zinc finger-like superfamily protein (TAIR:AT1G70650.2); Has 1648 Blast hi…
AT5G16620	0.73763	4.29115e-08	1.06282e-06	TIC40; INVOLVED IN: protein import into chloroplast stroma, chloroplast organization; LOCATED IN: in 6 components; EXPRESSED IN: 22 plant structures; EXPRESSED DURING: 13 growth stages; CONTAINS InterPro DOMAIN/s: Heat shock chaperonin-binding (InterPro:IPR006636), 26S proteasome complex ubiquitin receptor, subunit Rpn13 (InterPro:IPR006773); Has 1807 Blast hits to 1807 proteins in 277 species: A…
AT4G26540	0.737602	5.4635e-06	7.96197e-05	Leucine-rich repeat receptor-like protein kinase family protein; FUNCTIONS IN: kinase activity; INVOLVED IN: protein amino acid phosphorylation; LOCATED IN: plasma membrane; EXPRESSED IN: inflorescence meristem; CONTAINS InterPro DOMAIN/s: Protein kinase, ATP binding site (InterPro:IPR017441), Protein kinase, catalytic domain (InterPro:IPR000719), Leucine-rich repeat-containing N-terminal domain,…
AT5G06210	0.736823	0.000494971	0.00369657	RNA binding (RRM/RBD/RNP motifs) family protein; FUNCTIONS IN: RNA binding, nucleotide binding, nucleic acid binding; INVOLVED IN: biological_process unknown; EXPRESSED IN: 24 plant structures; EXPRESSED DURING: 13 growth stages; CONTAINS InterPro DOMAIN/s: RNA recognition motif, glycine rich protein (InterPro:IPR015465), RNA recognition motif, RNP-1 (InterPro:IPR000504), Nucleotide-binding, alph…
AT1G55810	0.736728	2.81268e-07	5.76905e-06	uridine kinase-like 3 (UKL3); FUNCTIONS IN: uracil phosphoribosyltransferase activity, phosphotransferase activity, alcohol group as acceptor, kinase activity, ATP binding; INVOLVED IN: biosynthetic process, metabolic process; LOCATED IN: cellular_component unknown; EXPRESSED IN: 22 plant structures; EXPRESSED DURING: 13 growth stages; CONTAINS InterPro DOMAIN/s: Phosphoribulokinase/uridine kinas…
AT1G64770	0.736596	2.43621e-05	0.000286125	NDH-dependent cyclic electron flow 1 (NDF2); FUNCTIONS IN: carbohydrate binding, catalytic activity; INVOLVED IN: photosynthetic electron transport in photosystem I; LOCATED IN: chloroplast thylakoid membrane, chloroplast, NAD(P)H dehydrogenase complex (plastoquinone); EXPRESSED IN: 21 plant structures; EXPRESSED DURING: 13 growth stages; CONTAINS InterPro DOMAIN/s: Glycoside hydrolase-type carbo…
AT5G17670	0.736457	0.000196492	0.00169522	alpha/beta-Hydrolases superfamily protein; FUNCTIONS IN: hydrolase activity, acting on ester bonds; INVOLVED IN: intracellular protein transport, GPI anchor metabolic process; LOCATED IN: chloroplast, chloroplast envelope; EXPRESSED IN: 22 plant structures; EXPRESSED DURING: 15 growth stages; CONTAINS InterPro DOMAIN/s: PGAP1-like (InterPro:IPR012908); Has 30201 Blast hits to 17322 proteins in 78…
AT4G21850	0.73601	4.18089e-05	0.000451277	methionine sulfoxide reductase B9 (MSRB9); FUNCTIONS IN: peptide-methionine-(S)-S-oxide reductase activity; INVOLVED IN: oxidation reduction; LOCATED IN: cytosol; EXPRESSED IN: 18 plant structures; EXPRESSED DURING: 12 growth stages; CONTAINS InterPro DOMAIN/s: Methionine sulphoxide reductase B (InterPro:IPR002579), Mss4-like (InterPro:IPR011057); BEST Arabidopsis thaliana protein match is: methi…
AT3G23805	0.735834	0.000342656	0.00270839	ralf-like 24 (RALFL24); CONTAINS InterPro DOMAIN/s: Rapid ALkalinization Factor (InterPro:IPR008801); BEST Arabidopsis thaliana protein match is: ralf-like 31 (TAIR:AT4G13950.1); Has 244 Blast hits to 244 proteins in 20 species: Archae - 0; Bacteria - 0; Metazoa - 0; Fungi - 2; Plants - 242; Viruses - 0; Other Eukaryotes - 0 (source: NCBI BLink).
AT5G32450	0.735726	3.02365e-07	6.15001e-06	RNA binding (RRM/RBD/RNP motifs) family protein; FUNCTIONS IN: oxidoreductase activity, nucleotide binding, nucleic acid binding; INVOLVED IN: oxidation reduction; EXPRESSED IN: 22 plant structures; EXPRESSED DURING: 13 growth stages; CONTAINS InterPro DOMAIN/s: Aldo/keto reductase (InterPro:IPR001395), RNA recognition motif, RNP-1 (InterPro:IPR000504), Nucleotide-binding, alpha-beta plait (Inter…
AT3G11940	0.735571	4.32776e-05	0.000464778	ribosomal protein 5A (RPS5A); FUNCTIONS IN: structural constituent of ribosome; INVOLVED IN: translation; LOCATED IN: in 7 components; EXPRESSED IN: 7 plant structures; EXPRESSED DURING: seedling growth; CONTAINS InterPro DOMAIN/s: Ribosomal protein S7, conserved site (InterPro:IPR020606), Ribosomal protein S7, eukaryotic/archaeal (InterPro:IPR005716), Ribosomal protein S7 (InterPro:IPR000235); B…
AT2G34480	0.734441	1.97243e-05	0.000238381	Ribosomal protein L18ae/LX family protein; FUNCTIONS IN: structural constituent of ribosome; INVOLVED IN: translation, ribosome biogenesis; LOCATED IN: cytosolic ribosome, ribosome, cytosolic large ribosomal subunit, plasma membrane; EXPRESSED IN: 23 plant structures; EXPRESSED DURING: 13 growth stages; CONTAINS InterPro DOMAIN/s: Ribosomal protein L18ae/LX (InterPro:IPR021138), Ribosomal protein…
AT5G06530	0.733995	5.83706e-06	8.36351e-05	ABC-2 type transporter family protein; FUNCTIONS IN: ATPase activity, coupled to transmembrane movement of substances; LOCATED IN: plasma membrane; EXPRESSED IN: 23 plant structures; EXPRESSED DURING: 13 growth stages; CONTAINS InterPro DOMAIN/s: ATPase, AAA+ type, core (InterPro:IPR003593), ABC transporter-like (InterPro:IPR003439), ABC-2 type transporter (InterPro:IPR013525), ABC transporter, c…
AT3G12260	0.733746	0.000565103	0.0041282	LYR family of Fe/S cluster biogenesis protein; FUNCTIONS IN: catalytic activity; LOCATED IN: mitochondrion, respiratory chain complex I, membrane; EXPRESSED IN: 23 plant structures; EXPRESSED DURING: 14 growth stages; Has 252 Blast hits to 252 proteins in 114 species: Archae - 0; Bacteria - 0; Metazoa - 119; Fungi - 50; Plants - 50; Viruses - 0; Other Eukaryotes - 33 (source: NCBI BLink).
AT3G19850	0.733312	0.000376894	0.00293551	Phototropic-responsive NPH3 family protein; FUNCTIONS IN: signal transducer activity; INVOLVED IN: response to light stimulus; LOCATED IN: endomembrane system; EXPRESSED IN: 19 plant structures; EXPRESSED DURING: 13 growth stages; CONTAINS InterPro DOMAIN/s: NPH3 (InterPro:IPR004249), BTB/POZ (InterPro:IPR013069), BTB/POZ fold (InterPro:IPR011333), BTB/POZ-like (InterPro:IPR000210); BEST Arabidop…
AT4G01037	0.733206	1.21355e-06	2.12403e-05	what's this factor? (WTF1); CONTAINS InterPro DOMAIN/s: RNA recognition domain, plant (InterPro:IPR021099); BEST Arabidopsis thaliana protein match is: Ubiquitin carboxyl-terminal hydrolase family protein (TAIR:AT5G62990.1); Has 30201 Blast hits to 17322 proteins in 780 species: Archae - 12; Bacteria - 1396; Metazoa - 17338; Fungi - 3422; Plants - 5037; Viruses - 0; Other Eukaryotes - 2996 (sourc…
AT1G10522	0.73313	0.000617789	0.00444647	unknown protein; FUNCTIONS IN: molecular_function unknown; INVOLVED IN: biological_process unknown; LOCATED IN: chloroplast; EXPRESSED IN: 23 plant structures; EXPRESSED DURING: 13 growth stages; Has 24 Blast hits to 24 proteins in 8 species: Archae - 0; Bacteria - 0; Metazoa - 0; Fungi - 0; Plants - 24; Viruses - 0; Other Eukaryotes - 0 (source: NCBI BLink).
AT5G09672	0.732285	1.15836e-06	2.03578e-05	conserved peptide upstream open reading frame 21 (CPuORF21); Has 30201 Blast hits to 17322 proteins in 780 species: Archae - 12; Bacteria - 1396; Metazoa - 17338; Fungi - 3422; Plants - 5037; Viruses - 0; Other Eukaryotes - 2996 (source: NCBI BLink).
AT1G07830	0.730997	9.2157e-05	0.000886005	ribosomal protein L29 family protein; FUNCTIONS IN: structural constituent of ribosome; INVOLVED IN: translation; LOCATED IN: mitochondrion, ribosome, mitochondrial ribosome, intracellular; EXPRESSED IN: 22 plant structures; EXPRESSED DURING: 13 growth stages; CONTAINS InterPro DOMAIN/s: Ribosomal protein L47, mitochondrial (InterPro:IPR010729), Ribosomal protein L29 (InterPro:IPR001854); Has 365…
AT2G48020	0.730815	2.04407e-07	4.35482e-06	Major facilitator superfamily protein; FUNCTIONS IN: carbohydrate transmembrane transporter activity, sugar:hydrogen symporter activity; INVOLVED IN: transport, transmembrane transport; LOCATED IN: plasma membrane, chloroplast, vacuole, membrane; EXPRESSED IN: 24 plant structures; EXPRESSED DURING: 14 growth stages; CONTAINS InterPro DOMAIN/s: Sugar transporter, conserved site (InterPro:IPR005829…
AT5G63310	0.730813	1.3208e-06	2.28827e-05	nucleoside diphosphate kinase 2 (NDPK2); FUNCTIONS IN: nucleoside diphosphate kinase activity, protein binding, ATP binding; INVOLVED IN: response to UV, auxin mediated signaling pathway, response to hydrogen peroxide, red, far-red light phototransduction; LOCATED IN: in 6 components; EXPRESSED IN: 25 plant structures; EXPRESSED DURING: 14 growth stages; CONTAINS InterPro DOMAIN/s: Nucleoside dip…
AT3G46230	0.730553	0.000348947	0.00275174	heat shock protein 17.4 (HSP17.4); INVOLVED IN: response to heat; LOCATED IN: cellular_component unknown; EXPRESSED IN: 15 plant structures; EXPRESSED DURING: M germinated pollen stage, LP.04 four leaves visible, 4 anthesis, C globular stage, petal differentiation and expansion stage; CONTAINS InterPro DOMAIN/s: Heat shock protein Hsp20 (InterPro:IPR002068), HSP20-like chaperone (InterPro:IPR0089…
AT1G16916	0.730229	0.000911388	0.00615466	unknown protein; FUNCTIONS IN: molecular_function unknown; INVOLVED IN: biological_process unknown; LOCATED IN: cellular_component unknown; Has 30201 Blast hits to 17322 proteins in 780 species: Archae - 12; Bacteria - 1396; Metazoa - 17338; Fungi - 3422; Plants - 5037; Viruses - 0; Other Eukaryotes - 2996 (source: NCBI BLink).
AT1G01620	0.729568	5.02729e-05	0.000529246	plasma membrane intrinsic protein 1C (PIP1C); FUNCTIONS IN: water channel activity; INVOLVED IN: response to water deprivation, response to salt stress, transport, water transport; LOCATED IN: plasma membrane, chloroplast, membrane; EXPRESSED IN: 22 plant structures; EXPRESSED DURING: 14 growth stages; CONTAINS InterPro DOMAIN/s: Major intrinsic protein, conserved site (InterPro:IPR022357), Aquap…
AT1G51060	0.72878	8.49928e-06	0.000114025	histone H2A 10 (HTA10); FUNCTIONS IN: DNA binding; INVOLVED IN: nucleosome assembly; LOCATED IN: nucleolus, cell wall; EXPRESSED IN: 24 plant structures; EXPRESSED DURING: 15 growth stages; CONTAINS InterPro DOMAIN/s: Histone H2A (InterPro:IPR002119), Histone-fold (InterPro:IPR009072), Histone core (InterPro:IPR007125); BEST Arabidopsis thaliana protein match is: histone H2A 13 (TAIR:AT3G20670.1)…
AT5G57170	0.728645	0.000644138	0.00460118	Tautomerase/MIF superfamily protein; INVOLVED IN: inflammatory response, response to other organism; LOCATED IN: chloroplast; EXPRESSED IN: 22 plant structures; EXPRESSED DURING: 13 growth stages; CONTAINS InterPro DOMAIN/s: Tautomerase (InterPro:IPR014347), Macrophage migration inhibitory factor (InterPro:IPR001398); BEST Arabidopsis thaliana protein match is: Tautomerase/MIF superfamily protein…
AT1G02780	0.728575	6.46312e-06	9.09259e-05	embryo defective 2386 (emb2386); FUNCTIONS IN: structural constituent of ribosome; INVOLVED IN: translation, ribosome biogenesis, embryo development ending in seed dormancy; LOCATED IN: in 6 components; EXPRESSED IN: 25 plant structures; EXPRESSED DURING: 14 growth stages; CONTAINS InterPro DOMAIN/s: Ribosomal protein L19/L19e (InterPro:IPR000196), Ribosomal protein L19/L19e, domain 3 (InterPro:I…
AT5G08640	0.727415	6.25921e-06	8.87892e-05	flavonol synthase 1 (FLS1); CONTAINS InterPro DOMAIN/s: Oxoglutarate/iron-dependent oxygenase (InterPro:IPR005123); BEST Arabidopsis thaliana protein match is: flavonol synthase 3 (TAIR:AT5G63590.1); Has 8476 Blast hits to 8432 proteins in 992 species: Archae - 0; Bacteria - 1104; Metazoa - 92; Fungi - 925; Plants - 4948; Viruses - 0; Other Eukaryotes - 1407 (source: NCBI BLink).
AT3G59680	0.726724	0.000626654	0.00450078	unknown protein; Has 34 Blast hits to 34 proteins in 10 species: Archae - 0; Bacteria - 0; Metazoa - 0; Fungi - 0; Plants - 34; Viruses - 0; Other Eukaryotes - 0 (source: NCBI BLink).
AT3G06125	0.724576	0.000487707	0.00365032	N	A
AT5G52650	0.724571	1.3326e-05	0.000169328	RNA binding Plectin/S10 domain-containing protein; FUNCTIONS IN: structural constituent of ribosome; INVOLVED IN: translation; LOCATED IN: cytosolic small ribosomal subunit, cytosolic ribosome, cell wall, membrane; EXPRESSED IN: 22 plant structures; EXPRESSED DURING: 13 growth stages; CONTAINS InterPro DOMAIN/s: Plectin/S10, N-terminal (InterPro:IPR005326); BEST Arabidopsis thaliana protein match…
AT4G22570	0.724308	2.26733e-07	4.75917e-06	adenine phosphoribosyl transferase 3 (APT3); CONTAINS InterPro DOMAIN/s: Adenine phosphoribosyl transferase (InterPro:IPR005764), Phosphoribosyltransferase (InterPro:IPR000836); BEST Arabidopsis thaliana protein match is: adenine phosphoribosyl transferase 4 (TAIR:AT4G12440.2); Has 8946 Blast hits to 8945 proteins in 2488 species: Archae - 280; Bacteria - 6058; Metazoa - 171; Fungi - 181; Plants …
AT2G44740	0.723814	0.000372728	0.00291103	cyclin p4;1 (CYCP4;1); CONTAINS InterPro DOMAIN/s: Negative regulatory factor PREG (InterPro:IPR012389), Cyclin-like (InterPro:IPR011028), Cyclin, N-terminal (InterPro:IPR006671), Cyclin (InterPro:IPR006670); BEST Arabidopsis thaliana protein match is: CYCLIN P4;2 (TAIR:AT5G61650.1); Has 1474 Blast hits to 1416 proteins in 218 species: Archae - 0; Bacteria - 18; Metazoa - 247; Fungi - 710; Plants…
AT3G56210	0.723783	5.24791e-05	0.000548637	ARM repeat superfamily protein; FUNCTIONS IN: binding; INVOLVED IN: biological_process unknown; CONTAINS InterPro DOMAIN/s: Armadillo-type fold (InterPro:IPR016024); Has 63 Blast hits to 63 proteins in 13 species: Archae - 0; Bacteria - 0; Metazoa - 0; Fungi - 0; Plants - 63; Viruses - 0; Other Eukaryotes - 0 (source: NCBI BLink).
AT5G27770	0.723457	9.87831e-08	2.27494e-06	Ribosomal L22e protein family; FUNCTIONS IN: structural constituent of ribosome; INVOLVED IN: translation; LOCATED IN: ribosome, cytosolic large ribosomal subunit, nucleolus, plasma membrane, membrane; EXPRESSED IN: 22 plant structures; EXPRESSED DURING: 14 growth stages; CONTAINS InterPro DOMAIN/s: Ribosomal protein L22e (InterPro:IPR002671); BEST Arabidopsis thaliana protein match is: Ribosomal…
AT1G55805	0.723426	5.78342e-05	0.000596339	BolA-like family protein; FUNCTIONS IN: transcription regulator activity; INVOLVED IN: biological_process unknown; LOCATED IN: chloroplast; EXPRESSED IN: 23 plant structures; EXPRESSED DURING: 13 growth stages; CONTAINS InterPro DOMAIN/s: BolA-like protein (InterPro:IPR002634); BEST Arabidopsis thaliana protein match is: chloroplast sulfur E (TAIR:AT4G26500.1); Has 3687 Blast hits to 3687 protein…
AT4G25050	0.723005	3.85813e-06	5.89428e-05	acyl carrier protein 4 (ACP4); FUNCTIONS IN: acyl carrier activity; INVOLVED IN: response to light stimulus, fatty acid biosynthetic process; LOCATED IN: chloroplast stroma, chloroplast, chloroplast envelope; EXPRESSED IN: 22 plant structures; EXPRESSED DURING: 14 growth stages; CONTAINS InterPro DOMAIN/s: Phosphopantetheine-binding (InterPro:IPR006163), Acyl carrier protein (ACP) (InterPro:IPR00…
AT5G08350	0.72271	0.000425784	0.00324955	GRAM domain-containing protein / ABA-responsive protein-related; CONTAINS InterPro DOMAIN/s: GRAM (InterPro:IPR004182); BEST Arabidopsis thaliana protein match is: GRAM domain-containing protein / ABA-responsive protein-related (TAIR:AT5G23370.1); Has 358 Blast hits to 358 proteins in 24 species: Archae - 0; Bacteria - 0; Metazoa - 0; Fungi - 0; Plants - 358; Viruses - 0; Other Eukaryotes - 0 (so…
AT1G32990	0.721221	1.69941e-06	2.87134e-05	plastid ribosomal protein l11 (PRPL11); FUNCTIONS IN: structural constituent of ribosome; INVOLVED IN: translation, ribosome biogenesis; LOCATED IN: in 7 components; EXPRESSED IN: 23 plant structures; EXPRESSED DURING: 13 growth stages; CONTAINS InterPro DOMAIN/s: Ribosomal protein L11, C-terminal domain (InterPro:IPR020783), Ribosomal protein L11, bacterial-type (InterPro:IPR006519), Ribosomal p…
AT1G74060	0.720926	6.70568e-06	9.37971e-05	Ribosomal protein L6 family protein; FUNCTIONS IN: structural constituent of ribosome; INVOLVED IN: translation; LOCATED IN: cytosolic ribosome, ribosome, cytosolic large ribosomal subunit, nucleolus, intracellular; CONTAINS InterPro DOMAIN/s: Ribosomal protein L6, N-terminal (InterPro:IPR005568), Ribosomal protein L6E (InterPro:IPR000915); BEST Arabidopsis thaliana protein match is: Ribosomal pr…
AT1G64200	0.720665	2.02916e-05	0.000244205	vacuolar H+-ATPase subunit E isoform 3 (VHA-E3); FUNCTIONS IN: proton-transporting ATPase activity, rotational mechanism; INVOLVED IN: ATP synthesis coupled proton transport; LOCATED IN: plasma membrane, vacuole, mitochondrial proton-transporting ATP synthase complex; EXPRESSED IN: 27 plant structures; EXPRESSED DURING: 17 growth stages; CONTAINS InterPro DOMAIN/s: ATPase, V1/A1 complex, subunit …
AT5G46160	0.720176	0.000273198	0.00225441	Ribosomal protein L14p/L23e family protein; FUNCTIONS IN: structural constituent of ribosome; INVOLVED IN: translation; LOCATED IN: ribosome, intracellular, large ribosomal subunit; EXPRESSED IN: 22 plant structures; EXPRESSED DURING: 13 growth stages; CONTAINS InterPro DOMAIN/s: Ribosomal protein L14, bacterial-type (InterPro:IPR005745), Ribosomal protein L14b/L23e (InterPro:IPR000218), Ribosoma…
AT1G63160	0.720081	0.000824666	0.00566771	replication factor C 2 (RFC2); FUNCTIONS IN: in 6 functions; INVOLVED IN: DNA replication; LOCATED IN: DNA replication factor C complex; EXPRESSED IN: 20 plant structures; EXPRESSED DURING: 15 growth stages; CONTAINS InterPro DOMAIN/s: ATPase, AAA+ type, core (InterPro:IPR003593), ATPase, AAA-type, core (InterPro:IPR003959), Replication factor C (InterPro:IPR013748), DNA polymerase III, clamp loa…
AT3G03450	0.719982	0.00128084	0.00819863	RGA-like 2 (RGL2); CONTAINS InterPro DOMAIN/s: Transcriptional factor DELLA, N-terminal (InterPro:IPR021914), Transcription factor GRAS (InterPro:IPR005202); BEST Arabidopsis thaliana protein match is: RGA-like protein 3 (TAIR:AT5G17490.1); Has 2697 Blast hits to 2637 proteins in 314 species: Archae - 0; Bacteria - 4; Metazoa - 0; Fungi - 0; Plants - 2690; Viruses - 0; Other Eukaryotes - 3 (sourc…
AT3G60880	0.719749	5.29843e-05	0.000553352	dihydrodipicolinate synthase 1 (DHDPS1); FUNCTIONS IN: dihydrodipicolinate synthase activity; INVOLVED IN: lysine biosynthetic process via diaminopimelate, metabolic process, diaminopimelate biosynthetic process; EXPRESSED IN: 22 plant structures; EXPRESSED DURING: 13 growth stages; CONTAINS InterPro DOMAIN/s: Aldolase-type TIM barrel (InterPro:IPR013785), Dihydrodipicolinate synthase subfamily (…
AT4G07950	0.719533	0.00153732	0.00956685	DNA-directed RNA polymerase, subunit M, archaeal; FUNCTIONS IN: in 6 functions; INVOLVED IN: RNA elongation, regulation of transcription, DNA-dependent, transcription, regulation of transcription; LOCATED IN: nucleus, cytoplasm; EXPRESSED IN: male gametophyte; EXPRESSED DURING: M germinated pollen stage; CONTAINS InterPro DOMAIN/s: Zinc finger, TFIIS-type (InterPro:IPR001222), DNA-directed RNA po…
AT1G14620	0.719459	5.07433e-05	0.000533868	DECOY (DECOY); CONTAINS InterPro DOMAIN/s: Ribosomal protein L46 (InterPro:IPR021757); Has 274 Blast hits to 274 proteins in 142 species: Archae - 0; Bacteria - 2; Metazoa - 83; Fungi - 120; Plants - 46; Viruses - 0; Other Eukaryotes - 23 (source: NCBI BLink).
AT5G13780	0.71879	4.65717e-06	6.93496e-05	Acyl-CoA N-acyltransferases (NAT) superfamily protein; FUNCTIONS IN: N-acetyltransferase activity; INVOLVED IN: metabolic process; LOCATED IN: endomembrane system; EXPRESSED IN: 22 plant structures; EXPRESSED DURING: 13 growth stages; CONTAINS InterPro DOMAIN/s: GCN5-related N-acetyltransferase, C-terminal (InterPro:IPR022610), GCN5-related N-acetyltransferase (InterPro:IPR000182), Acyl-CoA N-acy…
AT5G28050	0.718546	0.000170256	0.00150073	Cytidine/deoxycytidylate deaminase family protein; FUNCTIONS IN: hydrolase activity, zinc ion binding, catalytic activity; INVOLVED IN: pyrimidine ribonucleotide metabolic process, pyrimidine deoxyribonucleoside interconversion, deoxyribose phosphate metabolic process, anaerobic respiration; LOCATED IN: cellular_component unknown; EXPRESSED IN: 24 plant structures; EXPRESSED DURING: 15 growth sta…
AT5G15310	0.718445	2.12671e-05	0.00025397	myb domain protein 16 (MYB16); CONTAINS InterPro DOMAIN/s: SANT, DNA-binding (InterPro:IPR001005), Homeodomain-like (InterPro:IPR009057), Myb, DNA-binding (InterPro:IPR014778), HTH transcriptional regulator, Myb-type, DNA-binding (InterPro:IPR017930), Homeodomain-related (InterPro:IPR012287), Myb transcription factor (InterPro:IPR015495); BEST Arabidopsis thaliana protein match is: myb domain pro…
AT2G35010	0.717979	7.88154e-05	0.000774315	thioredoxin O1 (TO1); INVOLVED IN: cell redox homeostasis; EXPRESSED IN: 23 plant structures; EXPRESSED DURING: 13 growth stages; CONTAINS InterPro DOMAIN/s: Thioredoxin fold (InterPro:IPR012335), Thioredoxin-like subdomain (InterPro:IPR006662), Thioredoxin, core (InterPro:IPR015467), Thioredoxin-like (InterPro:IPR017936), Thioredoxin domain (InterPro:IPR013766), Thioredoxin-like fold (InterPro:I…
AT5G61030	0.717721	3.66177e-06	5.63972e-05	glycine-rich RNA-binding protein 3 (GR-RBP3); FUNCTIONS IN: RNA binding, copper ion binding, ATP binding; INVOLVED IN: response to cold; LOCATED IN: mitochondrion; EXPRESSED IN: 19 plant structures; EXPRESSED DURING: 9 growth stages; CONTAINS InterPro DOMAIN/s: RNA recognition motif, glycine rich protein (InterPro:IPR015465), RNA recognition motif, RNP-1 (InterPro:IPR000504), Nucleotide-binding, …
AT4G00810	0.717596	0.000294135	0.00239845	60S acidic ribosomal protein family; FUNCTIONS IN: structural constituent of ribosome; INVOLVED IN: translational elongation; LOCATED IN: cytosol, cytosolic ribosome, ribosome, nucleus; EXPRESSED IN: 24 plant structures; EXPRESSED DURING: 15 growth stages; CONTAINS InterPro DOMAIN/s: Ribosomal protein 60S (InterPro:IPR001813); BEST Arabidopsis thaliana protein match is: 60S acidic ribosomal prote…
AT3G16050	0.717581	0.000569022	0.00414973	pyridoxine biosynthesis 1.2 (PDX1.2); FUNCTIONS IN: protein heterodimerization activity; INVOLVED IN: pyridoxal phosphate biosynthetic process, metabolic process; LOCATED IN: cytosol; EXPRESSED IN: 24 plant structures; EXPRESSED DURING: 11 growth stages; CONTAINS InterPro DOMAIN/s: Vitamin B6 biosynthesis protein (InterPro:IPR001852), Ribulose-phosphate binding barrel (InterPro:IPR011060); BEST A…
AT1G65290	0.717414	1.77145e-05	0.000217267	mitochondrial acyl carrier protein 2 (mtACP2); FUNCTIONS IN: acyl carrier activity, cobalt ion binding, metal ion binding; INVOLVED IN: fatty acid biosynthetic process; LOCATED IN: mitochondrion, mitochondrial matrix; EXPRESSED IN: 22 plant structures; EXPRESSED DURING: 13 growth stages; CONTAINS InterPro DOMAIN/s: Phosphopantetheine-binding (InterPro:IPR006163), Acyl carrier protein (ACP) (Inter…
AT4G27230	0.716978	0.000420314	0.00321674	histone H2A 2 (HTA2); FUNCTIONS IN: DNA binding; INVOLVED IN: nucleosome assembly; LOCATED IN: nucleus; EXPRESSED IN: 27 plant structures; EXPRESSED DURING: 13 growth stages; CONTAINS InterPro DOMAIN/s: Histone H2A (InterPro:IPR002119), Histone-fold (InterPro:IPR009072), Histone core (InterPro:IPR007125); BEST Arabidopsis thaliana protein match is: Histone superfamily protein (TAIR:AT5G54640.1); …
AT5G01810	0.71652	2.225e-05	0.000264045	CBL-interacting protein kinase 15 (CIPK15); CONTAINS InterPro DOMAIN/s: Protein kinase, ATP binding site (InterPro:IPR017441), Serine/threonine-protein kinase domain (InterPro:IPR002290), NAF/FISL domain (InterPro:IPR018451), Serine/threonine-protein kinase-like domain (InterPro:IPR017442), Protein kinase-like domain (InterPro:IPR011009), Serine/threonine-protein kinase, active site (InterPro:IPR…
AT2G37990	0.716287	1.66787e-06	2.82363e-05	ribosome biogenesis regulatory protein (RRS1) family protein; INVOLVED IN: ribosome biogenesis; LOCATED IN: nucleolus; EXPRESSED IN: 23 plant structures; EXPRESSED DURING: 14 growth stages; CONTAINS InterPro DOMAIN/s: Ribosomal biogenesis regulatory protein (InterPro:IPR007023); Has 425 Blast hits to 423 proteins in 207 species: Archae - 1; Bacteria - 2; Metazoa - 151; Fungi - 137; Plants - 58; V…
AT3G57560	0.716097	8.38635e-06	0.000112865	N-acetyl-l-glutamate kinase (NAGK); FUNCTIONS IN: acetylglutamate kinase activity; INVOLVED IN: arginine biosynthetic process via ornithine, arginine biosynthetic process; LOCATED IN: chloroplast; EXPRESSED IN: 22 plant structures; EXPRESSED DURING: 14 growth stages; CONTAINS InterPro DOMAIN/s: N-acetylglutamate kinase (InterPro:IPR011148), Glutamate 5-kinase (InterPro:IPR001057), Aspartate/gluta…
AT4G27730	0.715749	1.27707e-05	0.000163001	oligopeptide transporter 1 (OPT6); FUNCTIONS IN: oligopeptide transporter activity; INVOLVED IN: oligopeptide transport; LOCATED IN: plasma membrane, membrane; EXPRESSED IN: 9 plant structures; EXPRESSED DURING: 4 anthesis, F mature embryo stage, petal differentiation and expansion stage, E expanded cotyledon stage, D bilateral stage; CONTAINS InterPro DOMAIN/s: Tetrapeptide transporter, OPT1/isp…
AT4G14000	0.715484	5.62672e-06	8.12352e-05	Putative methyltransferase family protein; CONTAINS InterPro DOMAIN/s: Methyltransferase-16, putative (InterPro:IPR019410); BEST Arabidopsis thaliana protein match is: S-adenosyl-L-methionine-dependent methyltransferases superfamily protein (TAIR:AT2G43320.2); Has 30201 Blast hits to 17322 proteins in 780 species: Archae - 12; Bacteria - 1396; Metazoa - 17338; Fungi - 3422; Plants - 5037; Viruses…
AT5G20290	0.715012	7.82532e-05	0.000769234	Ribosomal protein S8e family protein; FUNCTIONS IN: structural constituent of ribosome; INVOLVED IN: translation, ribosome biogenesis; LOCATED IN: in 8 components; EXPRESSED IN: 26 plant structures; EXPRESSED DURING: 14 growth stages; CONTAINS InterPro DOMAIN/s: Ribosomal protein S8e (InterPro:IPR001047), Ribosomal protein S8e, conserved site (InterPro:IPR018283), Ribosomal protein S8e/ribosomal …
AT5G27760	0.714471	7.40769e-05	0.000735382	Hypoxia-responsive family protein; CONTAINS InterPro DOMAIN/s: Hypoxia induced protein, conserved region (InterPro:IPR007667); BEST Arabidopsis thaliana protein match is: Hypoxia-responsive family protein (TAIR:AT3G05550.1); Has 1807 Blast hits to 1807 proteins in 277 species: Archae - 0; Bacteria - 0; Metazoa - 736; Fungi - 347; Plants - 385; Viruses - 0; Other Eukaryotes - 339 (source: NCBI BLi…
AT2G41650	0.71429	0.000660035	0.00470096	unknown protein; FUNCTIONS IN: molecular_function unknown; INVOLVED IN: biological_process unknown; LOCATED IN: chloroplast; EXPRESSED IN: 22 plant structures; EXPRESSED DURING: 13 growth stages; Has 3 Blast hits to 3 proteins in 1 species: Archae - 0; Bacteria - 0; Metazoa - 0; Fungi - 0; Plants - 3; Viruses - 0; Other Eukaryotes - 0 (source: NCBI BLink).
AT5G12040	0.713545	4.48443e-06	6.71288e-05	Nitrilase/cyanide hydratase and apolipoprotein N-acyltransferase family protein; FUNCTIONS IN: hydrolase activity, acting on carbon-nitrogen (but not peptide) bonds, zinc ion binding; INVOLVED IN: nitrogen compound metabolic process; LOCATED IN: chloroplast; EXPRESSED IN: 23 plant structures; EXPRESSED DURING: 13 growth stages; CONTAINS InterPro DOMAIN/s: Nitrilase/cyanide hydratase and apolipopr…
AT5G21170	0.712984	1.65543e-05	0.000204561	AKINBETA1; FUNCTIONS IN: AMP-activated protein kinase activity; INVOLVED IN: N-terminal protein myristoylation, cellular response to nitrogen levels; LOCATED IN: chloroplast; EXPRESSED IN: 25 plant structures; EXPRESSED DURING: 15 growth stages; CONTAINS InterPro DOMAIN/s: 5-AMP-activated protein kinase, beta subunit, interaction domain (InterPro:IPR006828); BEST Arabidopsis thaliana protein matc…
AT3G55170	0.712978	0.000688786	0.00486311	Ribosomal L29 family protein ; FUNCTIONS IN: structural constituent of ribosome; INVOLVED IN: translation, ribosome biogenesis; LOCATED IN: ribosome, cytosolic large ribosomal subunit; EXPRESSED IN: 22 plant structures; EXPRESSED DURING: 13 growth stages; CONTAINS InterPro DOMAIN/s: Ribosomal protein L29 (InterPro:IPR001854), Ribosomal protein L29, conserved site (InterPro:IPR018254); BEST Arabid…
AT3G10610	0.712079	4.6063e-05	0.000490805	Ribosomal S17 family protein; FUNCTIONS IN: structural constituent of ribosome; INVOLVED IN: translation; LOCATED IN: cytosolic small ribosomal subunit, cytosolic ribosome, ribosome; EXPRESSED IN: 22 plant structures; EXPRESSED DURING: 13 growth stages; CONTAINS InterPro DOMAIN/s: Ribosomal protein S17e (InterPro:IPR001210), Ribosomal protein S17e, conserved site (InterPro:IPR018273); BEST Arabid…
AT2G43640	0.711494	0.00033597	0.00266667	Signal recognition particle, SRP9/SRP14 subunit; FUNCTIONS IN: 7S RNA binding, endoplasmic reticulum signal peptide binding, RNA binding; INVOLVED IN: negative regulation of translational elongation, protein targeting, SRP-dependent cotranslational protein targeting to membrane; LOCATED IN: signal recognition particle, signal recognition particle, endoplasmic reticulum targeting; EXPRESSED IN: 24…
AT4G38490	0.711028	0.000689354	0.0048651	unknown protein; Has 30201 Blast hits to 17322 proteins in 780 species: Archae - 12; Bacteria - 1396; Metazoa - 17338; Fungi - 3422; Plants - 5037; Viruses - 0; Other Eukaryotes - 2996 (source: NCBI BLink).
AT2G28450	0.710704	2.21818e-06	3.59822e-05	zinc finger (CCCH-type) family protein; FUNCTIONS IN: zinc ion binding, RNA methyltransferase activity, nucleic acid binding; INVOLVED IN: acetate biosynthetic process from carbon monoxide, methanol oxidation, RNA processing; LOCATED IN: cellular_component unknown; EXPRESSED IN: 22 plant structures; EXPRESSED DURING: 13 growth stages; CONTAINS InterPro DOMAIN/s: Zinc finger, CCCH-type (InterPro:I…
AT1G06040	0.710631	0.000158239	0.0014079	SALT TOLERANCE (STO); CONTAINS InterPro DOMAIN/s: Zinc finger, B-box (InterPro:IPR000315); BEST Arabidopsis thaliana protein match is: salt tolerance homologue (TAIR:AT2G31380.1); Has 1912 Blast hits to 1325 proteins in 114 species: Archae - 0; Bacteria - 0; Metazoa - 5; Fungi - 2; Plants - 1809; Viruses - 0; Other Eukaryotes - 96 (source: NCBI BLink).
AT2G19900	0.710489	0.000743721	0.00518025	NADP-malic enzyme 1 (NADP-ME1); FUNCTIONS IN: malate dehydrogenase (oxaloacetate-decarboxylating) (NADP+) activity, oxidoreductase activity, acting on NADH or NADPH, NAD or NADP as acceptor, malic enzyme activity; INVOLVED IN: malate metabolic process, protein homooligomerization; LOCATED IN: cytosol; EXPRESSED IN: embryo, sperm cell, root, stamen, seed; EXPRESSED DURING: 4 anthesis, D bilateral …
AT4G29410	0.7102	2.40651e-06	3.85969e-05	Ribosomal L28e protein family; FUNCTIONS IN: structural constituent of ribosome; INVOLVED IN: translation, ribosome biogenesis; LOCATED IN: ribosome, cytosolic large ribosomal subunit, plasma membrane; EXPRESSED IN: 23 plant structures; EXPRESSED DURING: 13 growth stages; CONTAINS InterPro DOMAIN/s: Ribosomal protein L28e (InterPro:IPR002672); BEST Arabidopsis thaliana protein match is: Ribosomal…
AT4G28270	0.710147	3.34965e-05	0.000371905	RING membrane-anchor 2 (RMA2); CONTAINS InterPro DOMAIN/s: Zinc finger, RING-type, conserved site (InterPro:IPR017907), Zinc finger, RING-type (InterPro:IPR001841), Zinc finger, C3HC4 RING-type (InterPro:IPR018957); BEST Arabidopsis thaliana protein match is: RING membrane-anchor 1 (TAIR:AT4G03510.2); Has 2577 Blast hits to 2577 proteins in 254 species: Archae - 0; Bacteria - 0; Metazoa - 1370; F…
AT3G62250	0.709433	8.04471e-06	0.000109128	ubiquitin 5 (UBQ5); FUNCTIONS IN: structural constituent of ribosome; INVOLVED IN: protein ubiquitination involved in ubiquitin-dependent protein catabolic process, translation; LOCATED IN: cytosolic small ribosomal subunit; CONTAINS InterPro DOMAIN/s: Ubiquitin subgroup (InterPro:IPR019956), Ribosomal protein S27a (InterPro:IPR002906), Ubiquitin conserved site (InterPro:IPR019954), Ubiquitin (In…
AT5G45040	0.709422	0.000131141	0.00120448	Cytochrome c; FUNCTIONS IN: electron carrier activity, iron ion binding, heme binding; EXPRESSED IN: 21 plant structures; EXPRESSED DURING: 13 growth stages; CONTAINS InterPro DOMAIN/s: Cytochrome c, class I (InterPro:IPR003088), Cytochrome c domain (InterPro:IPR009056); Has 30201 Blast hits to 17322 proteins in 780 species: Archae - 12; Bacteria - 1396; Metazoa - 17338; Fungi - 3422; Plants - 50…
AT2G29570	0.709169	2.31232e-05	0.0002727	proliferating cell nuclear antigen 2 (PCNA2); FUNCTIONS IN: DNA binding, DNA polymerase processivity factor activity; INVOLVED IN: regulation of DNA replication, error-prone translesion synthesis; LOCATED IN: PCNA complex, nucleus; EXPRESSED IN: 23 plant structures; EXPRESSED DURING: 13 growth stages; CONTAINS InterPro DOMAIN/s: Proliferating cell nuclear antigen, PCNA (InterPro:IPR000730), Proli…
AT1G56200	0.709104	0.000345289	0.00272668	embryo defective 1303 (emb1303); FUNCTIONS IN: molecular_function unknown; INVOLVED IN: embryo development ending in seed dormancy; LOCATED IN: chloroplast; EXPRESSED IN: 23 plant structures; EXPRESSED DURING: 15 growth stages; BEST Arabidopsis thaliana protein match is: unknown protein (TAIR:AT1G30475.1); Has 62 Blast hits to 62 proteins in 16 species: Archae - 0; Bacteria - 2; Metazoa - 5; Fung…
AT5G23900	0.709002	2.40954e-06	3.86092e-05	Ribosomal protein L13e family protein; FUNCTIONS IN: structural constituent of ribosome; INVOLVED IN: translation, ribosome biogenesis; LOCATED IN: cytosolic ribosome, ribosome, cytosolic large ribosomal subunit, membrane; EXPRESSED IN: 24 plant structures; EXPRESSED DURING: 13 growth stages; CONTAINS InterPro DOMAIN/s: Ribosomal protein L13e, conserved site (InterPro:IPR018256), Ribosomal protei…
AT3G18030	0.708636	0.00112047	0.00733893	HAL3-like protein A (HAL3A); CONTAINS InterPro DOMAIN/s: Flavoprotein (InterPro:IPR003382); BEST Arabidopsis thaliana protein match is: Flavoprotein (TAIR:AT1G48605.1); Has 7047 Blast hits to 7045 proteins in 2495 species: Archae - 186; Bacteria - 4343; Metazoa - 125; Fungi - 269; Plants - 90; Viruses - 5; Other Eukaryotes - 2029 (source: NCBI BLink).
AT1G07210	0.708313	5.92644e-06	8.45607e-05	Ribosomal protein S18; FUNCTIONS IN: structural constituent of ribosome; INVOLVED IN: translation; LOCATED IN: ribosome, intracellular; EXPRESSED IN: 24 plant structures; EXPRESSED DURING: 15 growth stages; CONTAINS InterPro DOMAIN/s: Ribosomal protein S18 (InterPro:IPR001648); Has 5527 Blast hits to 5527 proteins in 2078 species: Archae - 0; Bacteria - 4261; Metazoa - 44; Fungi - 19; Plants - 20…
AT1G03860	0.708041	1.10939e-06	1.97206e-05	prohibitin 2 (PHB2); INVOLVED IN: biological_process unknown; LOCATED IN: in 8 components; EXPRESSED IN: 30 plant structures; EXPRESSED DURING: 14 growth stages; CONTAINS InterPro DOMAIN/s: Prohibitin (InterPro:IPR000163), Band 7 protein (InterPro:IPR001107); BEST Arabidopsis thaliana protein match is: prohibitin 7 (TAIR:AT5G44140.1); Has 3974 Blast hits to 3972 proteins in 1182 species: Archae -…
AT4G22670	0.708041	3.02489e-05	0.000344132	HSP70-interacting protein 1 (HIP1); FUNCTIONS IN: binding; INVOLVED IN: response to cadmium ion; EXPRESSED IN: 23 plant structures; EXPRESSED DURING: 13 growth stages; CONTAINS InterPro DOMAIN/s: Heat shock chaperonin-binding (InterPro:IPR006636), Tetratricopeptide TPR-1 (InterPro:IPR001440), Tetratricopeptide-like helical (InterPro:IPR011990), Tetratricopeptide repeat-containing (InterPro:IPR013…
AT1G33140	0.708031	8.5379e-06	0.000114453	PIGGYBACK2 (PGY2); FUNCTIONS IN: structural constituent of ribosome, rRNA binding; INVOLVED IN: adaxial/abaxial pattern formation, translation; LOCATED IN: cytosolic large ribosomal subunit, vacuole, large ribosomal subunit, membrane, chloroplast envelope; EXPRESSED IN: 7 plant structures; EXPRESSED DURING: L mature pollen stage, M germinated pollen stage; CONTAINS InterPro DOMAIN/s: Ribosomal pr…
AT2G45240	0.70803	1.48244e-05	0.000185469	methionine aminopeptidase 1A (MAP1A); FUNCTIONS IN: metalloexopeptidase activity, aminopeptidase activity, zinc ion binding; INVOLVED IN: protein processing, N-terminal protein amino acid modification; LOCATED IN: cytoplasm; EXPRESSED IN: 23 plant structures; EXPRESSED DURING: 14 growth stages; CONTAINS InterPro DOMAIN/s: Zinc finger, MYND-type (InterPro:IPR002893), Peptidase M24, structural doma…
AT5G50240	0.707632	0.000382907	0.0029655	protein-l-isoaspartate methyltransferase 2 (PIMT2); FUNCTIONS IN: protein-L-isoaspartate (D-aspartate) O-methyltransferase activity; INVOLVED IN: protein modification process; LOCATED IN: cellular_component unknown; CONTAINS InterPro DOMAIN/s: Protein-L-isoaspartate(D-aspartate) O-methyltransferase (InterPro:IPR000682); BEST Arabidopsis thaliana protein match is: protein-l-isoaspartate methyltran…
AT1G69935	0.707557	0.000106674	0.00100518	SHORT HYPOCOTYL IN WHITE LIGHT1 (SHW1); BEST Arabidopsis thaliana protein match is: unknown protein (TAIR:AT4G33780.1); Has 40 Blast hits to 40 proteins in 10 species: Archae - 0; Bacteria - 0; Metazoa - 0; Fungi - 0; Plants - 40; Viruses - 0; Other Eukaryotes - 0 (source: NCBI BLink).
AT3G02468	0.706655	0.000108904	0.00102224	conserved peptide upstream open reading frame 9 (CPuORF9); CONTAINS InterPro DOMAIN/s: S-adenosyl-l-methionine decarboxylase leader peptide (InterPro:IPR012511); BEST Arabidopsis thaliana protein match is: conserved peptide upstream open reading frame 10 (TAIR:AT5G15948.1); Has 30201 Blast hits to 17322 proteins in 780 species: Archae - 12; Bacteria - 1396; Metazoa - 17338; Fungi - 3422; Plants -…
AT5G27390	0.70644	2.21393e-05	0.000262914	Mog1/PsbP/DUF1795-like photosystem II reaction center PsbP family protein; FUNCTIONS IN: calcium ion binding; INVOLVED IN: photosynthesis; LOCATED IN: chloroplast; CONTAINS InterPro DOMAIN/s: Photosystem II oxygen evolving complex protein PsbP (InterPro:IPR002683), Mog1/PsbP/DUF1795, alpha/beta/alpha sandwich (InterPro:IPR016124); Has 23 Blast hits to 23 proteins in 11 species: Archae - 0; Bacter…
AT3G12080	0.706288	1.98721e-07	4.24959e-06	embryo defective 2738 (emb2738); FUNCTIONS IN: GTP binding; INVOLVED IN: embryo development ending in seed dormancy; LOCATED IN: chloroplast; EXPRESSED IN: 21 plant structures; EXPRESSED DURING: 13 growth stages; CONTAINS InterPro DOMAIN/s: GTP-binding, EngA (InterPro:IPR016484), Small GTP-binding protein (InterPro:IPR005225), GTP1/OBG (InterPro:IPR006073), GTP-binding protein, HSR1-related (Inte…
AT4G22380	0.706085	0.000711345	0.00499552	Ribosomal protein L7Ae/L30e/S12e/Gadd45 family protein; FUNCTIONS IN: RNA binding; INVOLVED IN: ribosome biogenesis; LOCATED IN: nucleolus; EXPRESSED IN: 21 plant structures; EXPRESSED DURING: 13 growth stages; CONTAINS InterPro DOMAIN/s: H/ACA ribonucleoprotein complex, subunit Nhp2, eukaryote (InterPro:IPR002415), Ribosomal protein L7Ae/L8/Nhp2 family (InterPro:IPR018492), Ribosomal protein L7A…
AT2G23090	0.705283	3.10975e-05	0.000350978	Uncharacterised protein family SERF; CONTAINS InterPro DOMAIN/s: Uncharacterised protein family SERF (InterPro:IPR007513); Has 164 Blast hits to 164 proteins in 62 species: Archae - 0; Bacteria - 0; Metazoa - 0; Fungi - 42; Plants - 89; Viruses - 0; Other Eukaryotes - 33 (source: NCBI BLink).
AT1G25230	0.704474	4.27083e-07	8.33887e-06	Calcineurin-like metallo-phosphoesterase superfamily protein; FUNCTIONS IN: hydrolase activity, protein serine/threonine phosphatase activity; INVOLVED IN: biological_process unknown; LOCATED IN: endomembrane system; EXPRESSED IN: 22 plant structures; EXPRESSED DURING: 13 growth stages; CONTAINS InterPro DOMAIN/s: Metallophosphoesterase (InterPro:IPR004843); BEST Arabidopsis thaliana protein matc…
AT5G15220	0.704453	0.000325178	0.00259186	Ribosomal protein L27 family protein; FUNCTIONS IN: structural constituent of ribosome; INVOLVED IN: translation; LOCATED IN: ribosome, intracellular; CONTAINS InterPro DOMAIN/s: Ribosomal protein L27 (InterPro:IPR001684), Ribosomal protein L27, conserved site (InterPro:IPR018261); BEST Arabidopsis thaliana protein match is: Ribosomal protein L27 family protein (TAIR:AT2G16930.3); Has 30201 Blast…
AT4G31820	0.704004	5.1487e-07	9.89444e-06	ENHANCER OF PINOID (ENP); FUNCTIONS IN: signal transducer activity; INVOLVED IN: in 8 processes; LOCATED IN: late endosome, plasma membrane; EXPRESSED IN: 31 plant structures; EXPRESSED DURING: 14 growth stages; CONTAINS InterPro DOMAIN/s: NPH3 (InterPro:IPR004249), BTB/POZ (InterPro:IPR013069), BTB/POZ fold (InterPro:IPR011333), BTB/POZ-like (InterPro:IPR000210); BEST Arabidopsis thaliana protei…
AT1G15510	0.70359	0.00138845	0.00878202	EARLY CHLOROPLAST BIOGENESIS2 (ECB2); CONTAINS InterPro DOMAIN/s: Pentatricopeptide repeat (InterPro:IPR002885); BEST Arabidopsis thaliana protein match is: Pentatricopeptide repeat (PPR) superfamily protein (TAIR:AT4G18750.1); Has 49765 Blast hits to 13993 proteins in 266 species: Archae - 0; Bacteria - 6; Metazoa - 64; Fungi - 140; Plants - 48782; Viruses - 0; Other Eukaryotes - 773 (source: NC…
AT5G21160	0.703316	5.5619e-06	8.05721e-05	LA RNA-binding protein; FUNCTIONS IN: molecular_function unknown; INVOLVED IN: biological_process unknown; LOCATED IN: cytosol, nucleus; EXPRESSED IN: 25 plant structures; EXPRESSED DURING: 13 growth stages; CONTAINS InterPro DOMAIN/s: Winged helix-turn-helix transcription repressor DNA-binding (InterPro:IPR011991), RNA-binding protein Lupus La (InterPro:IPR006630), Protein of unknown function DM…
AT4G08150	0.703307	0.000882733	0.00599094	KNOTTED-like from Arabidopsis thaliana (KNAT1); CONTAINS InterPro DOMAIN/s: KNOX2 (InterPro:IPR005541), ELK (InterPro:IPR005539), Homeobox (InterPro:IPR001356), Homeobox, conserved site (InterPro:IPR017970), KNOX1 (InterPro:IPR005540), Homeodomain-like (InterPro:IPR009057), Homeodomain-related (InterPro:IPR012287); BEST Arabidopsis thaliana protein match is: KNOX/ELK homeobox transcription factor…
AT2G29020	0.703301	0.00128415	0.00821365	Rab5-interacting family protein; CONTAINS InterPro DOMAIN/s: Rab5-interacting (InterPro:IPR010742); BEST Arabidopsis thaliana protein match is: Rab5-interacting family protein (TAIR:AT5G59410.1); Has 196 Blast hits to 196 proteins in 85 species: Archae - 0; Bacteria - 0; Metazoa - 128; Fungi - 0; Plants - 50; Viruses - 0; Other Eukaryotes - 18 (source: NCBI BLink).
AT1G05560	0.703058	1.48143e-05	0.000185469	UDP-glucosyltransferase 75B1 (UGT75B1); CONTAINS InterPro DOMAIN/s: UDP-glucuronosyl/UDP-glucosyltransferase (InterPro:IPR002213); BEST Arabidopsis thaliana protein match is: UDP-glucosyl transferase 75B2 (TAIR:AT1G05530.1); Has 7961 Blast hits to 7890 proteins in 509 species: Archae - 0; Bacteria - 579; Metazoa - 2125; Fungi - 39; Plants - 5043; Viruses - 112; Other Eukaryotes - 63 (source: NCBI…
AT1G08360	0.702905	1.39333e-05	0.000175769	Ribosomal protein L1p/L10e family; FUNCTIONS IN: structural constituent of ribosome, RNA binding; INVOLVED IN: translation, RNA processing; LOCATED IN: cytosolic ribosome, ribosome, cytosolic large ribosomal subunit, plasma membrane; EXPRESSED IN: 22 plant structures; EXPRESSED DURING: 13 growth stages; CONTAINS InterPro DOMAIN/s: Ribosomal protein L1 (InterPro:IPR002143), Ribosomal protein L1, 2…
AT1G70940	0.702481	7.66216e-06	0.00010494	PIN-FORMED 3 (PIN3); FUNCTIONS IN: auxin:hydrogen symporter activity, transporter activity; INVOLVED IN: in 8 processes; LOCATED IN: lateral plasma membrane, plasma membrane, vesicle membrane, cell surface; EXPRESSED IN: 26 plant structures; EXPRESSED DURING: 13 growth stages; CONTAINS InterPro DOMAIN/s: Auxin efflux carrier, subgroup (InterPro:IPR014024), Auxin efflux carrier (InterPro:IPR004776…
AT5G44200	0.700987	0.000775045	0.00537648	CAP-binding protein 20 (CBP20); FUNCTIONS IN: RNA binding, RNA cap binding; INVOLVED IN: RNA metabolic process, RNA splicing, via endonucleolytic cleavage and ligation, primary microRNA processing; LOCATED IN: mRNA cap binding complex; EXPRESSED IN: 24 plant structures; EXPRESSED DURING: 13 growth stages; CONTAINS InterPro DOMAIN/s: RNA recognition motif, RNP-1 (InterPro:IPR000504), Nucleotide-bi…
AT1G18080	0.700584	0.000162495	0.00144126	ATARCA; FUNCTIONS IN: nucleotide binding; INVOLVED IN: response to cadmium ion; LOCATED IN: cytosolic ribosome, chloroplast, heterotrimeric G-protein complex; EXPRESSED IN: 26 plant structures; EXPRESSED DURING: 15 growth stages; CONTAINS InterPro DOMAIN/s: WD40 repeat 2 (InterPro:IPR019782), WD40 repeat, conserved site (InterPro:IPR019775), WD40 repeat (InterPro:IPR001680), G-protein beta WD-40 …
AT1G72820	0.699798	2.7708e-05	0.000319484	Mitochondrial substrate carrier family protein; FUNCTIONS IN: binding; INVOLVED IN: transport, mitochondrial transport, transmembrane transport; LOCATED IN: mitochondrial inner membrane, membrane; EXPRESSED IN: 23 plant structures; EXPRESSED DURING: 13 growth stages; CONTAINS InterPro DOMAIN/s: Mitochondrial carrier protein (InterPro:IPR002067), Mitochondrial substrate carrier (InterPro:IPR001993…
AT5G15450	0.699748	1.04433e-05	0.000136668	casein lytic proteinase B3 (CLPB3); FUNCTIONS IN: nucleoside-triphosphatase activity, ATPase activity, nucleotide binding, ATP binding; INVOLVED IN: chloroplast organization, response to heat; LOCATED IN: plastid stroma, chloroplast, chloroplast stroma; EXPRESSED IN: 28 plant structures; EXPRESSED DURING: 14 growth stages; CONTAINS InterPro DOMAIN/s: Clp ATPase, C-terminal (InterPro:IPR019489), A…
AT2G05220	0.699581	0.000442522	0.00335479	Ribosomal S17 family protein; FUNCTIONS IN: structural constituent of ribosome; INVOLVED IN: translation; LOCATED IN: cytosolic small ribosomal subunit, ribosome; CONTAINS InterPro DOMAIN/s: Ribosomal protein S17e (InterPro:IPR001210), Ribosomal protein S17e, conserved site (InterPro:IPR018273); BEST Arabidopsis thaliana protein match is: Ribosomal S17 family protein (TAIR:AT5G04800.4); Has 1004 …
AT1G02280	0.699536	2.94043e-07	5.99504e-06	translocon at the outer envelope membrane of chloroplasts 33 (TOC33); FUNCTIONS IN: protein binding, GTP binding, GTPase activity, protein homodimerization activity; INVOLVED IN: protein targeting to chloroplast; LOCATED IN: chloroplast outer membrane, chloroplast, chloroplast envelope; EXPRESSED IN: 23 plant structures; EXPRESSED DURING: 13 growth stages; CONTAINS InterPro DOMAIN/s: AIG1 (InterP…
AT2G17360	0.699435	4.69305e-06	6.98229e-05	Ribosomal protein S4 (RPS4A) family protein; FUNCTIONS IN: structural constituent of ribosome; INVOLVED IN: translation; LOCATED IN: cytosolic small ribosomal subunit, plasma membrane, chloroplast; EXPRESSED IN: 26 plant structures; EXPRESSED DURING: 15 growth stages; CONTAINS InterPro DOMAIN/s: Ribosomal protein S4e, central (InterPro:IPR013845), Ribosomal protein S4e, N-terminal, conserved site…
AT3G63190	0.69943	3.99862e-06	6.08028e-05	ribosome recycling factor, chloroplast precursor (RRF); FUNCTIONS IN: copper ion binding; INVOLVED IN: in 6 processes; LOCATED IN: thylakoid, chloroplast stroma, chloroplast; EXPRESSED IN: 23 plant structures; EXPRESSED DURING: 15 growth stages; CONTAINS InterPro DOMAIN/s: Ribosome recycling factor, bacterial-like (InterPro:IPR015998), Ribosome recycling factor (InterPro:IPR002661); BEST Arabidop…
AT1G51650	0.698108	0.000729876	0.00510465	ATP synthase epsilon chain, mitochondrial; FUNCTIONS IN: hydrogen ion transporting ATP synthase activity, rotational mechanism, proton-transporting ATPase activity, rotational mechanism; INVOLVED IN: ATP biosynthetic process, ATP synthesis coupled proton transport; LOCATED IN: mitochondrion; EXPRESSED IN: 25 plant structures; EXPRESSED DURING: 15 growth stages; CONTAINS InterPro DOMAIN/s: ATPase,…
AT1G64740	0.697814	6.86377e-06	9.56165e-05	alpha-1 tubulin (TUA1); FUNCTIONS IN: structural constituent of cytoskeleton; INVOLVED IN: microtubule-based process; LOCATED IN: microtubule cytoskeleton, cytosol, plasma membrane; EXPRESSED IN: 24 plant structures; EXPRESSED DURING: 15 growth stages; CONTAINS InterPro DOMAIN/s: Alpha tubulin (InterPro:IPR002452), Tubulin (InterPro:IPR000217), Tubulin/FtsZ, GTPase domain (InterPro:IPR003008), Tu…
AT5G28060	0.696123	1.16309e-05	0.000149911	Ribosomal protein S24e family protein; FUNCTIONS IN: structural constituent of ribosome, nucleotide binding; INVOLVED IN: translation, ribosome biogenesis; LOCATED IN: cytosolic small ribosomal subunit, cytosolic ribosome, ribosome, cell wall, membrane; EXPRESSED IN: 23 plant structures; EXPRESSED DURING: 14 growth stages; CONTAINS InterPro DOMAIN/s: Ribosomal protein S24e (InterPro:IPR001976), N…
AT1G26880	0.695863	1.00514e-06	1.80745e-05	Ribosomal protein L34e superfamily protein; FUNCTIONS IN: structural constituent of ribosome; INVOLVED IN: translation, ribosome biogenesis; LOCATED IN: ribosome, nucleolus, chloroplast; EXPRESSED IN: 25 plant structures; EXPRESSED DURING: 15 growth stages; CONTAINS InterPro DOMAIN/s: Ribosomal protein L34e, conserved site (InterPro:IPR018065), Ribosomal protein L34e (InterPro:IPR008195); BEST Ar…
AT3G54826	0.695578	0.000188337	0.00163811	Zim17-type zinc finger protein; CONTAINS InterPro DOMAIN/s: Zinc finger, Zim17-type (InterPro:IPR007853); Has 403 Blast hits to 403 proteins in 183 species: Archae - 0; Bacteria - 0; Metazoa - 114; Fungi - 127; Plants - 101; Viruses - 0; Other Eukaryotes - 61 (source: NCBI BLink).
AT2G30695	0.695394	0.00012585	0.00116466	FUNCTIONS IN: molecular_function unknown; INVOLVED IN: protein folding, protein transport; LOCATED IN: chloroplast stroma, chloroplast; EXPRESSED IN: 23 plant structures; EXPRESSED DURING: 13 growth stages; CONTAINS InterPro DOMAIN/s: Trigger factor, ribosome-binding, bacterial (InterPro:IPR008881); Has 253 Blast hits to 253 proteins in 72 species: Archae - 0; Bacteria - 138; Metazoa - 0; Fungi -…
AT3G59540	0.69525	0.000421947	0.00322604	Ribosomal L38e protein family; FUNCTIONS IN: structural constituent of ribosome; INVOLVED IN: translation, ribosome biogenesis; LOCATED IN: ribosome, cytosolic large ribosomal subunit; EXPRESSED IN: 22 plant structures; EXPRESSED DURING: 13 growth stages; CONTAINS InterPro DOMAIN/s: Ribosomal protein L38e (InterPro:IPR002675); BEST Arabidopsis thaliana protein match is: Ribosomal L38e protein fam…
AT1G33120	0.695237	4.89667e-06	7.23478e-05	Ribosomal protein L6 family; FUNCTIONS IN: structural constituent of ribosome, rRNA binding; INVOLVED IN: translation; LOCATED IN: in 7 components; EXPRESSED IN: fruit, cultured cell, leaf; CONTAINS InterPro DOMAIN/s: Ribosomal protein L6 (InterPro:IPR000702), Ribosomal protein L6, alpha-beta domain (InterPro:IPR020040), Ribosomal protein L6, conserved site-2 (InterPro:IPR002359); BEST Arabidopsi…
AT1G27695	0.694807	1.45715e-06	2.50163e-05	glycine-rich protein; Has 5153 Blast hits to 886 proteins in 153 species: Archae - 32; Bacteria - 329; Metazoa - 3227; Fungi - 62; Plants - 1099; Viruses - 56; Other Eukaryotes - 348 (source: NCBI BLink).
AT1G49600	0.694264	5.71148e-07	1.08537e-05	RNA-binding protein 47A (RBP47A); FUNCTIONS IN: RNA binding; EXPRESSED IN: 24 plant structures; EXPRESSED DURING: 14 growth stages; CONTAINS InterPro DOMAIN/s: RNA recognition motif, RNP-1 (InterPro:IPR000504), Nucleotide-binding, alpha-beta plait (InterPro:IPR012677); BEST Arabidopsis thaliana protein match is: RNA-binding protein 47B (TAIR:AT3G19130.1); Has 46260 Blast hits to 24920 proteins in…
AT3G27280	0.693953	2.57159e-05	0.000299551	prohibitin 4 (PHB4); INVOLVED IN: response to stress; LOCATED IN: in 6 components; EXPRESSED IN: 28 plant structures; EXPRESSED DURING: 13 growth stages; CONTAINS InterPro DOMAIN/s: Prohibitin (InterPro:IPR000163), Band 7 protein (InterPro:IPR001107); BEST Arabidopsis thaliana protein match is: prohibitin 3 (TAIR:AT5G40770.1); Has 5142 Blast hits to 5142 proteins in 1589 species: Archae - 203; Ba…
AT5G16140	0.693846	0.0005539	0.00406376	Peptidyl-tRNA hydrolase family protein; FUNCTIONS IN: aminoacyl-tRNA hydrolase activity; INVOLVED IN: translation; EXPRESSED IN: 22 plant structures; EXPRESSED DURING: 13 growth stages; CONTAINS InterPro DOMAIN/s: Peptidyl-tRNA hydrolase, conserved site (InterPro:IPR018171), Peptidyl-tRNA hydrolase (InterPro:IPR001328); BEST Arabidopsis thaliana protein match is: Peptidyl-tRNA hydrolase family pr…
AT4G33760	0.693524	1.23939e-06	2.16182e-05	tRNA synthetase class II (D, K and N) family protein; FUNCTIONS IN: in 6 functions; INVOLVED IN: aspartyl-tRNA aminoacylation, translation, tRNA aminoacylation for protein translation; LOCATED IN: mitochondrion, chloroplast, membrane, cytoplasm; EXPRESSED IN: 22 plant structures; EXPRESSED DURING: 13 growth stages; CONTAINS InterPro DOMAIN/s: Nucleic acid-binding, OB-fold (InterPro:IPR012340), Nu…
AT1G68590	0.693495	1.69567e-06	2.86786e-05	Ribosomal protein PSRP-3/Ycf65; FUNCTIONS IN: structural constituent of ribosome; INVOLVED IN: translation; LOCATED IN: thylakoid, chloroplast thylakoid membrane, chloroplast; EXPRESSED IN: 22 plant structures; EXPRESSED DURING: 13 growth stages; CONTAINS InterPro DOMAIN/s: Ribosomal protein PSRP-3/Ycf65 (InterPro:IPR006924); BEST Arabidopsis thaliana protein match is: Ribosomal protein PSRP-3/Yc…
AT5G02840	0.691769	7.51412e-06	0.000103327	LHY/CCA1-like 1 (LCL1); CONTAINS InterPro DOMAIN/s: SANT, DNA-binding (InterPro:IPR001005), Homeodomain-like (InterPro:IPR009057), Myb, DNA-binding (InterPro:IPR014778), HTH transcriptional regulator, Myb-type, DNA-binding (InterPro:IPR017930), Myb-like DNA-binding domain, SHAQKYF class (InterPro:IPR006447); BEST Arabidopsis thaliana protein match is: Homeodomain-like superfamily protein (TAIR:AT…
AT4G34630	0.691118	6.06486e-05	0.000619465	unknown protein; Has 30 Blast hits to 30 proteins in 10 species: Archae - 0; Bacteria - 2; Metazoa - 0; Fungi - 0; Plants - 24; Viruses - 0; Other Eukaryotes - 4 (source: NCBI BLink).
AT2G33370	0.689379	1.52019e-05	0.000189635	Ribosomal protein L14p/L23e family protein; FUNCTIONS IN: structural constituent of ribosome; INVOLVED IN: translation; LOCATED IN: ribosome, cytosolic large ribosomal subunit, nucleolus; EXPRESSED IN: 22 plant structures; EXPRESSED DURING: 13 growth stages; CONTAINS InterPro DOMAIN/s: Ribosomal protein L14b/L23e (InterPro:IPR000218), Ribosomal protein L14 conserved site (InterPro:IPR019972); BES…
AT1G29660	0.68936	9.55314e-06	0.000126278	GDSL-like Lipase/Acylhydrolase superfamily protein; FUNCTIONS IN: hydrolase activity, acting on ester bonds, carboxylesterase activity; INVOLVED IN: lipid metabolic process; LOCATED IN: apoplast, nucleus; EXPRESSED IN: 19 plant structures; EXPRESSED DURING: 10 growth stages; CONTAINS InterPro DOMAIN/s: Lipase, GDSL (InterPro:IPR001087); BEST Arabidopsis thaliana protein match is: GDSL-like Lipase…
AT3G01130	0.68925	2.08991e-05	0.00024975	unknown protein; FUNCTIONS IN: molecular_function unknown; INVOLVED IN: biological_process unknown; LOCATED IN: endomembrane system; EXPRESSED IN: male gametophyte, pollen tube; EXPRESSED DURING: M germinated pollen stage; BEST Arabidopsis thaliana protein match is: unknown protein (TAIR:AT5G15320.1); Has 64 Blast hits to 64 proteins in 11 species: Archae - 0; Bacteria - 0; Metazoa - 0; Fungi - 0…
AT1G32580	0.689087	1.43867e-05	0.000180654	plastid developmental protein DAG, putative; BEST Arabidopsis thaliana protein match is: plastid developmental protein DAG, putative (TAIR:AT2G35240.1); Has 256 Blast hits to 233 proteins in 13 species: Archae - 0; Bacteria - 0; Metazoa - 0; Fungi - 0; Plants - 256; Viruses - 0; Other Eukaryotes - 0 (source: NCBI BLink).
AT3G22230	0.687829	7.44885e-06	0.000102512	Ribosomal L27e protein family; FUNCTIONS IN: structural constituent of ribosome; INVOLVED IN: translation, ribosome biogenesis; LOCATED IN: cytosolic ribosome, ribosome, cytosolic large ribosomal subunit; EXPRESSED IN: 23 plant structures; EXPRESSED DURING: 13 growth stages; CONTAINS InterPro DOMAIN/s: Ribosomal protein L27e, conserved site (InterPro:IPR018262), Ribosomal protein L27e (InterPro:I…
AT2G47790	0.687156	5.80899e-05	0.000597891	Transducin/WD40 repeat-like superfamily protein; CONTAINS InterPro DOMAIN/s: WD40 repeat-like-containing domain (InterPro:IPR011046), WD40 repeat 2 (InterPro:IPR019782), WD40-repeat-containing domain (InterPro:IPR017986), WD40 repeat (InterPro:IPR001680), WD40/YVTN repeat-like-containing domain (InterPro:IPR015943), WD40 repeat, subgroup (InterPro:IPR019781); BEST Arabidopsis thaliana protein mat…
AT5G23990	0.687051	0.000510161	0.00379431	ferric reduction oxidase 5 (FRO5); FUNCTIONS IN: ferric-chelate reductase activity; INVOLVED IN: oxidation reduction; LOCATED IN: endomembrane system, integral to membrane, membrane; EXPRESSED IN: shoot, flower; CONTAINS InterPro DOMAIN/s: Ferredoxin reductase-type FAD-binding domain (InterPro:IPR017927), Ferric reductase, NAD binding (InterPro:IPR013121), FAD-binding 8 (InterPro:IPR013112), Ribo…
AT1G56170	0.686825	0.000312146	0.00250908	nuclear factor Y, subunit C2 (NF-YC2); CONTAINS InterPro DOMAIN/s: Transcription factor CBF/NF-Y/archaeal histone (InterPro:IPR003958), Histone-fold (InterPro:IPR009072); BEST Arabidopsis thaliana protein match is: nuclear factor Y, subunit C9 (TAIR:AT1G08970.2); Has 1485 Blast hits to 1485 proteins in 232 species: Archae - 0; Bacteria - 0; Metazoa - 583; Fungi - 338; Plants - 429; Viruses - 0; O…
AT1G06149	0.686191	1.66248e-05	0.000205284	conserved peptide upstream open reading frame 8 (CPuORF8); BEST Arabidopsis thaliana protein match is: conserved peptide upstream open reading frame 7 (TAIR:AT2G31280.2); Has 30201 Blast hits to 17322 proteins in 780 species: Archae - 12; Bacteria - 1396; Metazoa - 17338; Fungi - 3422; Plants - 5037; Viruses - 0; Other Eukaryotes - 2996 (source: NCBI BLink).
AT3G62070	0.686146	6.34851e-05	0.000644865	unknown protein; BEST Arabidopsis thaliana protein match is: unknown protein (TAIR:AT2G46940.1); Has 137 Blast hits to 135 proteins in 12 species: Archae - 0; Bacteria - 0; Metazoa - 0; Fungi - 0; Plants - 137; Viruses - 0; Other Eukaryotes - 0 (source: NCBI BLink).
AT1G34010	0.685331	0.000285129	0.00233826	unknown protein; BEST Arabidopsis thaliana protein match is: unknown protein (TAIR:AT1G22790.2); Has 74 Blast hits to 74 proteins in 12 species: Archae - 0; Bacteria - 0; Metazoa - 0; Fungi - 0; Plants - 74; Viruses - 0; Other Eukaryotes - 0 (source: NCBI BLink).
AT4G27350	0.683853	0.000596545	0.00431906	Protein of unknown function (DUF1223); CONTAINS InterPro DOMAIN/s: Protein of unknown function DUF1223 (InterPro:IPR010634); BEST Arabidopsis thaliana protein match is: Protein of unknown function (DUF1223) (TAIR:AT5G54240.1); Has 527 Blast hits to 527 proteins in 230 species: Archae - 0; Bacteria - 439; Metazoa - 0; Fungi - 4; Plants - 46; Viruses - 0; Other Eukaryotes - 38 (source: NCBI BLink).
AT1G44000	0.682936	6.81558e-07	1.27428e-05	unknown protein; BEST Arabidopsis thaliana protein match is: unknown protein (TAIR:AT4G11911.1); Has 216 Blast hits to 212 proteins in 76 species: Archae - 0; Bacteria - 96; Metazoa - 0; Fungi - 0; Plants - 118; Viruses - 0; Other Eukaryotes - 2 (source: NCBI BLink).
AT1G62960	0.682776	1.27242e-06	2.21119e-05	ACC synthase 10 (ACS10); CONTAINS InterPro DOMAIN/s: 1-aminocyclopropane-1-carboxylate synthase (InterPro:IPR001176), Aminotransferase, class I/classII (InterPro:IPR004839), Pyridoxal phosphate-dependent transferase, major domain (InterPro:IPR015424), Pyridoxal phosphate-dependent transferase, major region, subdomain 1 (InterPro:IPR015421), Pyridoxal phosphate-dependent transferase, major region,…
AT2G33450	0.681318	0.000245736	0.00206474	Ribosomal L28 family; FUNCTIONS IN: structural constituent of ribosome; INVOLVED IN: translation; LOCATED IN: ribosome, chloroplast, membrane; EXPRESSED IN: 22 plant structures; EXPRESSED DURING: 13 growth stages; CONTAINS InterPro DOMAIN/s: Ribosomal protein L28 (InterPro:IPR001383); Has 3594 Blast hits to 3594 proteins in 1265 species: Archae - 0; Bacteria - 2589; Metazoa - 1; Fungi - 7; Plants…
AT1G54630	0.681126	1.21741e-06	2.1286e-05	acyl carrier protein 3 (ACP3); FUNCTIONS IN: acyl carrier activity; INVOLVED IN: fatty acid biosynthetic process; LOCATED IN: chloroplast; EXPRESSED IN: male gametophyte, pollen tube; EXPRESSED DURING: L mature pollen stage, M germinated pollen stage, seedling growth; CONTAINS InterPro DOMAIN/s: Polyketide synthase, phosphopantetheine-binding (InterPro:IPR020806), Phosphopantetheine-binding (Inte…
AT4G38280	0.681074	0.000159379	0.00141583	BEST Arabidopsis thaliana protein match is: Integral membrane protein hemolysin-III homolog (TAIR:AT2G45250.1); Has 65 Blast hits to 65 proteins in 13 species: Archae - 0; Bacteria - 0; Metazoa - 0; Fungi - 2; Plants - 63; Viruses - 0; Other Eukaryotes - 0 (source: NCBI BLink).
AT3G23510	0.680435	6.32847e-06	8.95484e-05	Cyclopropane-fatty-acyl-phospholipid synthase; FUNCTIONS IN: cyclopropane-fatty-acyl-phospholipid synthase activity; INVOLVED IN: lipid biosynthetic process; LOCATED IN: endomembrane system; CONTAINS InterPro DOMAIN/s: Amine oxidase (InterPro:IPR002937), Cyclopropane-fatty-acyl-phospholipid/mycolic acid synthase (InterPro:IPR003333), Adrenodoxin reductase (InterPro:IPR000759); BEST Arabidopsis th…
AT3G52360	0.680038	0.000674503	0.00478802	unknown protein; FUNCTIONS IN: molecular_function unknown; INVOLVED IN: response to karrikin; LOCATED IN: endomembrane system; EXPRESSED IN: 23 plant structures; EXPRESSED DURING: 14 growth stages; BEST Arabidopsis thaliana protein match is: unknown protein (TAIR:AT2G35850.1); Has 34 Blast hits to 34 proteins in 10 species: Archae - 0; Bacteria - 0; Metazoa - 0; Fungi - 0; Plants - 34; Viruses - …
AT1G72020	0.680014	0.000306526	0.00247186	unknown protein; Has 52 Blast hits to 52 proteins in 18 species: Archae - 0; Bacteria - 0; Metazoa - 0; Fungi - 0; Plants - 52; Viruses - 0; Other Eukaryotes - 0 (source: NCBI BLink).
AT1G18800	0.679649	3.05552e-05	0.000346462	NAP1-related protein 2 (NRP2); FUNCTIONS IN: chromatin binding, histone binding, DNA binding; INVOLVED IN: cell proliferation, cell differentiation, nucleosome assembly, lateral root formation; LOCATED IN: nucleus, cytoplasm; EXPRESSED IN: 24 plant structures; EXPRESSED DURING: 14 growth stages; CONTAINS InterPro DOMAIN/s: Nucleosome assembly protein (NAP) (InterPro:IPR002164); BEST Arabidopsis t…
AT2G27960	0.679632	0.00122149	0.00787185	cyclin-dependent kinase-subunit 1 (CKS1); CONTAINS InterPro DOMAIN/s: Cyclin-dependent kinase, regulatory subunit (InterPro:IPR000789); BEST Arabidopsis thaliana protein match is: CDK-subunit 2 (TAIR:AT2G27970.1); Has 657 Blast hits to 657 proteins in 207 species: Archae - 0; Bacteria - 0; Metazoa - 305; Fungi - 139; Plants - 105; Viruses - 0; Other Eukaryotes - 108 (source: NCBI BLink).
AT4G30990	0.679592	0.000140397	0.00127644	ARM repeat superfamily protein; FUNCTIONS IN: binding; INVOLVED IN: biological_process unknown; LOCATED IN: Golgi apparatus; CONTAINS InterPro DOMAIN/s: Down-regulated-in-metastasis protein (InterPro:IPR011430), Armadillo-type fold (InterPro:IPR016024); BEST Arabidopsis thaliana protein match is: unknown protein (TAIR:AT5G36722.1); Has 687 Blast hits to 410 proteins in 187 species: Archae - 0; Ba…
AT1G74230	0.679495	0.000135668	0.0012394	glycine-rich RNA-binding protein 5 (GR-RBP5); FUNCTIONS IN: RNA binding, copper ion binding, ATP binding; INVOLVED IN: biological_process unknown; LOCATED IN: mitochondrion; EXPRESSED IN: 23 plant structures; EXPRESSED DURING: 14 growth stages; CONTAINS InterPro DOMAIN/s: RNA recognition motif, glycine rich protein (InterPro:IPR015465), RNA recognition motif, RNP-1 (InterPro:IPR000504), Nucleotid…
AT5G05270	0.67937	1.85533e-06	3.09192e-05	Chalcone-flavanone isomerase family protein; FUNCTIONS IN: intramolecular lyase activity, chalcone isomerase activity; INVOLVED IN: response to karrikin; LOCATED IN: cellular_component unknown; EXPRESSED IN: 20 plant structures; EXPRESSED DURING: 13 growth stages; CONTAINS InterPro DOMAIN/s: Chalcone isomerase, subgroup (InterPro:IPR003466), Chalcone isomerase, 3-layer sandwich (InterPro:IPR01608…
AT4G11100	0.679193	3.28591e-05	0.000366737	unknown protein; BEST Arabidopsis thaliana protein match is: unknown protein (TAIR:AT5G03060.1); Has 30201 Blast hits to 17322 proteins in 780 species: Archae - 12; Bacteria - 1396; Metazoa - 17338; Fungi - 3422; Plants - 5037; Viruses - 0; Other Eukaryotes - 2996 (source: NCBI BLink).
AT1G04640	0.67919	1.36895e-05	0.000173046	lipoyltransferase 2 (LIP2); CONTAINS InterPro DOMAIN/s: Octanoyltransferase (InterPro:IPR000544), Octanoyltransferase, conserved site (InterPro:IPR020605), Biotin/lipoate A/B protein ligase (InterPro:IPR004143); BEST Arabidopsis thaliana protein match is: Biotin/lipoate A/B protein ligase family (TAIR:AT4G31050.1); Has 5700 Blast hits to 5697 proteins in 1675 species: Archae - 17; Bacteria - 3180…
AT2G33210	0.678565	1.60959e-06	2.73582e-05	heat shock protein 60-2 (HSP60-2); FUNCTIONS IN: copper ion binding, ATP binding; INVOLVED IN: inflammatory response, response to salt stress; LOCATED IN: mitochondrion, plasma membrane, chloroplast; EXPRESSED IN: 23 plant structures; EXPRESSED DURING: 15 growth stages; CONTAINS InterPro DOMAIN/s: Chaperonin Cpn60/TCP-1 (InterPro:IPR002423), Chaperonin Cpn60, conserved site (InterPro:IPR018370), …
AT2G44860	0.677891	2.58625e-06	4.10552e-05	Ribosomal protein L24e family protein; FUNCTIONS IN: structural constituent of ribosome; INVOLVED IN: translation, ribosome biogenesis; LOCATED IN: ribosome, cytosolic large ribosomal subunit, nucleolus; EXPRESSED IN: 22 plant structures; EXPRESSED DURING: 13 growth stages; CONTAINS InterPro DOMAIN/s: Ribosomal protein L24e (InterPro:IPR000988), TRASH (InterPro:IPR011017); BEST Arabidopsis thalia…
AT1G77350	0.676935	1.12902e-05	0.000146181	unknown protein; FUNCTIONS IN: molecular_function unknown; INVOLVED IN: biological_process unknown; LOCATED IN: endomembrane system; EXPRESSED IN: 23 plant structures; EXPRESSED DURING: 13 growth stages; CONTAINS InterPro DOMAIN/s: Protein of unknown function KRTCAP2 (InterPro:IPR018614); Has 141 Blast hits to 141 proteins in 57 species: Archae - 0; Bacteria - 0; Metazoa - 96; Fungi - 0; Plants -…
AT2G46830	0.676765	1.73363e-05	0.000213298	circadian clock associated 1 (CCA1); CONTAINS InterPro DOMAIN/s: SANT, DNA-binding (InterPro:IPR001005), Myb, DNA-binding (InterPro:IPR014778), Homeodomain-like (InterPro:IPR009057), Myb-like DNA-binding domain, SHAQKYF class (InterPro:IPR006447), HTH transcriptional regulator, Myb-type, DNA-binding (InterPro:IPR017930); BEST Arabidopsis thaliana protein match is: Homeodomain-like superfamily pro…
AT2G36870	0.676495	8.16527e-06	0.0001105	xyloglucan endotransglucosylase/hydrolase 32 (XTH32); FUNCTIONS IN: hydrolase activity, acting on glycosyl bonds, hydrolase activity, hydrolyzing O-glycosyl compounds, xyloglucan:xyloglucosyl transferase activity; INVOLVED IN: carbohydrate metabolic process, cellular glucan metabolic process; LOCATED IN: endomembrane system, cell wall, apoplast; EXPRESSED IN: 19 plant structures; EXPRESSED DURING…
AT4G02725	0.676312	0.000212783	0.00181921	unknown protein; FUNCTIONS IN: molecular_function unknown; INVOLVED IN: biological_process unknown; LOCATED IN: chloroplast, membrane; Has 35333 Blast hits to 34131 proteins in 2444 species: Archae - 798; Bacteria - 22429; Metazoa - 974; Fungi - 991; Plants - 531; Viruses - 0; Other Eukaryotes - 9610 (source: NCBI BLink).
AT1G52070	0.676283	6.29578e-05	0.000639889	Mannose-binding lectin superfamily protein; FUNCTIONS IN: molecular_function unknown; INVOLVED IN: biological_process unknown; LOCATED IN: endomembrane system; EXPRESSED IN: root; CONTAINS InterPro DOMAIN/s: Mannose-binding lectin (InterPro:IPR001229); BEST Arabidopsis thaliana protein match is: Mannose-binding lectin superfamily protein (TAIR:AT1G52060.1); Has 1736 Blast hits to 822 proteins in …
AT1G22740	0.676175	0.000186385	0.00162361	RAB GTPase homolog G3B (RABG3B); FUNCTIONS IN: GTP binding; INVOLVED IN: intracellular protein transport, signal transduction, nucleocytoplasmic transport, protein transport, small GTPase mediated signal transduction; LOCATED IN: vacuole; EXPRESSED IN: 21 plant structures; EXPRESSED DURING: 12 growth stages; CONTAINS InterPro DOMAIN/s: Ran GTPase (InterPro:IPR002041), Ras (InterPro:IPR013753), Ra…
AT5G13120	0.676058	6.41267e-05	0.000649449	cyclophilin 20-2 (CYP20-2); FUNCTIONS IN: peptidyl-prolyl cis-trans isomerase activity; INVOLVED IN: protein folding, NAD(P)H dehydrogenase complex assembly; LOCATED IN: in 6 components; EXPRESSED IN: 22 plant structures; EXPRESSED DURING: 13 growth stages; CONTAINS InterPro DOMAIN/s: Cyclophilin-like (InterPro:IPR015891), Peptidyl-prolyl cis-trans isomerase, cyclophilin-type (InterPro:IPR002130)…
AT5G59850	0.676023	1.36351e-05	0.000172613	Ribosomal protein S8 family protein; FUNCTIONS IN: structural constituent of ribosome; INVOLVED IN: translation; LOCATED IN: cytosolic small ribosomal subunit, cell wall, membrane; EXPRESSED IN: 22 plant structures; EXPRESSED DURING: 13 growth stages; CONTAINS InterPro DOMAIN/s: Ribosomal protein S8 (InterPro:IPR000630); BEST Arabidopsis thaliana protein match is: ribosomal protein S15A (TAIR:AT1…
AT3G04920	0.675769	4.15881e-05	0.000449178	Ribosomal protein S24e family protein; FUNCTIONS IN: structural constituent of ribosome, nucleotide binding; INVOLVED IN: translation, ribosome biogenesis; LOCATED IN: in 7 components; EXPRESSED IN: 26 plant structures; EXPRESSED DURING: 13 growth stages; CONTAINS InterPro DOMAIN/s: Ribosomal protein S24e (InterPro:IPR001976), Nucleotide-binding, alpha-beta plait (InterPro:IPR012677), Ribosomal S…
AT1G34030	0.675577	3.10875e-05	0.000350978	Ribosomal protein S13/S18 family; FUNCTIONS IN: structural constituent of ribosome, protein binding; INVOLVED IN: translation; LOCATED IN: in 6 components; EXPRESSED IN: 23 plant structures; EXPRESSED DURING: 13 growth stages; CONTAINS InterPro DOMAIN/s: Ribosomal protein S13-like, H2TH (InterPro:IPR010979), Ribosomal protein S13, conserved site (InterPro:IPR018269), Ribosomal protein S13 (InterP…
AT4G29310	0.675249	0.000296381	0.0024073	Protein of unknown function (DUF1005); FUNCTIONS IN: molecular_function unknown; INVOLVED IN: biological_process unknown; LOCATED IN: plant-type cell wall; EXPRESSED IN: stem; CONTAINS InterPro DOMAIN/s: Protein of unknown function DUF1005 (InterPro:IPR010410); BEST Arabidopsis thaliana protein match is: Protein of unknown function (DUF1005) (TAIR:AT1G10020.1); Has 138 Blast hits to 138 proteins …
AT1G14410	0.675049	6.69277e-05	0.000674216	WHIRLY 1 (WHY1); FUNCTIONS IN: DNA binding, telomeric DNA binding; INVOLVED IN: negative regulation of telomere maintenance via telomerase, defense response; LOCATED IN: plastid chromosome, chloroplast, nucleoid, telomerase holoenzyme complex; EXPRESSED IN: 21 plant structures; EXPRESSED DURING: 14 growth stages; CONTAINS InterPro DOMAIN/s: ssDNA-binding transcriptional regulator (InterPro:IPR009…
AT1G68400	0.674379	1.43749e-05	0.000180654	leucine-rich repeat transmembrane protein kinase family protein; FUNCTIONS IN: protein serine/threonine kinase activity, kinase activity, ATP binding; INVOLVED IN: transmembrane receptor protein tyrosine kinase signaling pathway, protein amino acid phosphorylation; LOCATED IN: endomembrane system; EXPRESSED IN: 21 plant structures; EXPRESSED DURING: 13 growth stages; CONTAINS InterPro DOMAIN/s: P…
AT3G17170	0.673839	4.68548e-05	0.000498489	REGULATOR OF FATTY-ACID COMPOSITION 3 (RFC3); FUNCTIONS IN: structural constituent of ribosome, rRNA binding; INVOLVED IN: translation, ribosome biogenesis; LOCATED IN: ribosome, chloroplast; EXPRESSED IN: 21 plant structures; EXPRESSED DURING: 13 growth stages; CONTAINS InterPro DOMAIN/s: Translation elongation factor EF1B/ribosomal protein S6 (InterPro:IPR014717), Ribosomal protein S6 (InterPro…
AT2G47610	0.673797	3.54742e-05	0.00039056	Ribosomal protein L7Ae/L30e/S12e/Gadd45 family protein; FUNCTIONS IN: structural constituent of ribosome; INVOLVED IN: translation; LOCATED IN: cytosolic ribosome, cytosolic large ribosomal subunit, nucleolus, plasma membrane, chloroplast; EXPRESSED IN: 24 plant structures; EXPRESSED DURING: 13 growth stages; CONTAINS InterPro DOMAIN/s: Ribosomal protein L7A/L8 (InterPro:IPR001921), Ribosomal pro…
AT2G06950	0.673749	1.25572e-05	0.000160396	copia-like retrotransposon family, has a 2.7e-243 P-value blast match to dbj|BAA78426.1| polyprotein (AtRE2-1) (Arabidopsis thaliana) (Ty1_Copia-element)
AT5G62190	0.672827	1.56261e-05	0.0001945	PRH75; FUNCTIONS IN: DEAD/H-box RNA helicase binding, ATP-dependent helicase activity; INVOLVED IN: RNA metabolic process; LOCATED IN: nucleolus, nucleus; EXPRESSED IN: 24 plant structures; EXPRESSED DURING: 13 growth stages; CONTAINS InterPro DOMAIN/s: DNA/RNA helicase, DEAD/DEAH box type, N-terminal (InterPro:IPR011545), RNA helicase, ATP-dependent, DEAD-box, conserved site (InterPro:IPR000629)…
AT4G12060	0.67281	2.26085e-06	3.65354e-05	Double Clp-N motif protein; FUNCTIONS IN: ATP binding; INVOLVED IN: protein metabolic process; LOCATED IN: plastid stroma, chloroplast, chloroplast stroma, chloroplast envelope; EXPRESSED IN: 23 plant structures; EXPRESSED DURING: 13 growth stages; CONTAINS InterPro DOMAIN/s: Clp, N-terminal (InterPro:IPR004176); BEST Arabidopsis thaliana protein match is: Double Clp-N motif protein (TAIR:AT4G253…
AT5G65430	0.672751	6.10475e-05	0.000622699	general regulatory factor 8 (GRF8); FUNCTIONS IN: protein phosphorylated amino acid binding; INVOLVED IN: brassinosteroid mediated signaling pathway; LOCATED IN: in 6 components; EXPRESSED IN: 22 plant structures; EXPRESSED DURING: 15 growth stages; CONTAINS InterPro DOMAIN/s: 14-3-3 protein (InterPro:IPR000308); BEST Arabidopsis thaliana protein match is: G-box regulating factor 6 (TAIR:AT5G1045…
AT3G49010	0.672469	2.28151e-05	0.000269626	breast basic conserved 1 (BBC1); FUNCTIONS IN: structural constituent of ribosome; INVOLVED IN: translation, ribosome biogenesis; LOCATED IN: in 8 components; EXPRESSED IN: 25 plant structures; EXPRESSED DURING: 14 growth stages; CONTAINS InterPro DOMAIN/s: Ribosomal protein L13e, conserved site (InterPro:IPR018256), Ribosomal protein L13e (InterPro:IPR001380); BEST Arabidopsis thaliana protein m…
AT5G20160	0.672423	0.000231226	0.00195927	Ribosomal protein L7Ae/L30e/S12e/Gadd45 family protein; FUNCTIONS IN: RNA binding; INVOLVED IN: ribosome biogenesis; LOCATED IN: nucleolus; EXPRESSED IN: 22 plant structures; EXPRESSED DURING: 13 growth stages; CONTAINS InterPro DOMAIN/s: H/ACA ribonucleoprotein complex, subunit Nhp2, eukaryote (InterPro:IPR002415), Ribosomal protein L7Ae/L8/Nhp2 family (InterPro:IPR018492), Ribosomal protein L7A…
AT5G08180	0.671998	0.000129409	0.00119178	Ribosomal protein L7Ae/L30e/S12e/Gadd45 family protein; FUNCTIONS IN: RNA binding; LOCATED IN: nucleolus; EXPRESSED IN: 22 plant structures; EXPRESSED DURING: 13 growth stages; CONTAINS InterPro DOMAIN/s: H/ACA ribonucleoprotein complex, subunit Nhp2, eukaryote (InterPro:IPR002415), Ribosomal protein L7Ae/L8/Nhp2 family (InterPro:IPR018492), Ribosomal protein L7Ae/L30e/S12e/Gadd45 (InterPro:IPR00…
AT2G01290	0.671779	5.563e-05	0.000576048	ribose-5-phosphate isomerase 2 (RPI2); CONTAINS InterPro DOMAIN/s: Ribose-5-phosphate isomerase, type A, subgroup (InterPro:IPR020672), Ribose 5-phosphate isomerase, type A (InterPro:IPR004788); BEST Arabidopsis thaliana protein match is: Ribose 5-phosphate isomerase, type A protein (TAIR:AT1G71100.1); Has 5035 Blast hits to 5035 proteins in 1937 species: Archae - 235; Bacteria - 3542; Metazoa - …
AT2G14880	0.67165	3.04886e-05	0.000345936	SWIB/MDM2 domain superfamily protein; FUNCTIONS IN: molecular_function unknown; INVOLVED IN: biological_process unknown; LOCATED IN: chloroplast; EXPRESSED IN: 22 plant structures; EXPRESSED DURING: 13 growth stages; CONTAINS InterPro DOMAIN/s: SWIB/MDM2 domain (InterPro:IPR003121), SWIB domain (InterPro:IPR019835); BEST Arabidopsis thaliana protein match is: SWIB/MDM2 domain superfamily protein …
AT3G56340	0.671458	3.91888e-05	0.000426776	Ribosomal protein S26e family protein; FUNCTIONS IN: structural constituent of ribosome; INVOLVED IN: translation, ribosome biogenesis; LOCATED IN: cytosolic small ribosomal subunit, cytosolic ribosome, ribosome, membrane; EXPRESSED IN: 23 plant structures; EXPRESSED DURING: 13 growth stages; CONTAINS InterPro DOMAIN/s: Ribosomal protein S26e (InterPro:IPR000892); BEST Arabidopsis thaliana protei…
AT5G65000	0.670781	0.000149097	0.00133911	Nucleotide-sugar transporter family protein; FUNCTIONS IN: nucleotide-sugar transmembrane transporter activity, sugar:hydrogen symporter activity; INVOLVED IN: carbohydrate transport, nucleotide-sugar transport; LOCATED IN: integral to membrane, Golgi membrane; EXPRESSED IN: 24 plant structures; EXPRESSED DURING: 15 growth stages; CONTAINS InterPro DOMAIN/s: Nucleotide-sugar transporter (InterPro…
AT5G59970	0.67019	7.52665e-05	0.000745655	Histone superfamily protein; FUNCTIONS IN: DNA binding; INVOLVED IN: nucleosome assembly; LOCATED IN: vacuole; CONTAINS InterPro DOMAIN/s: Histone H4, conserved site (InterPro:IPR019809), Histone-fold (InterPro:IPR009072), Histone core (InterPro:IPR007125), Histone H4 (InterPro:IPR001951); BEST Arabidopsis thaliana protein match is: Histone superfamily protein (TAIR:AT5G59690.1); Has 30201 Blast …
AT2G25140	0.670029	3.18948e-06	4.98887e-05	casein lytic proteinase B4 (CLPB4); FUNCTIONS IN: nucleoside-triphosphatase activity, ATPase activity, nucleotide binding, ATP binding; INVOLVED IN: response to heat; LOCATED IN: mitochondrion, chloroplast; EXPRESSED IN: 22 plant structures; EXPRESSED DURING: 13 growth stages; CONTAINS InterPro DOMAIN/s: Clp ATPase, C-terminal (InterPro:IPR019489), ATPase, AAA+ type, core (InterPro:IPR003593), AT…
AT3G27060	0.669963	0.00053741	0.00396874	TSO MEANING 'UGLY' IN CHINESE 2 (TSO2); FUNCTIONS IN: oxidoreductase activity, transition metal ion binding, ribonucleoside-diphosphate reductase activity; INVOLVED IN: in 6 processes; LOCATED IN: cellular_component unknown; EXPRESSED IN: 25 plant structures; EXPRESSED DURING: 15 growth stages; CONTAINS InterPro DOMAIN/s: Ribonucleotide reductase-related (InterPro:IPR012348), Ribonucleotide reduc…
AT2G37410	0.669688	1.93015e-05	0.000234936	translocase inner membrane subunit 17-2 (TIM17-2); FUNCTIONS IN: protein transporter activity, P-P-bond-hydrolysis-driven protein transmembrane transporter activity; INVOLVED IN: protein transport, protein import into mitochondrial inner membrane; LOCATED IN: mitochondrial outer membrane, mitochondrion, mitochondrial inner membrane, mitochondrial inner membrane presequence translocase complex; EX…
AT5G61310	0.668303	0.000574386	0.00418526	Cytochrome c oxidase subunit Vc family protein; FUNCTIONS IN: cytochrome-c oxidase activity; INVOLVED IN: oxidation reduction; LOCATED IN: mitochondrial respiratory chain, endomembrane system; EXPRESSED IN: 23 plant structures; EXPRESSED DURING: 13 growth stages; CONTAINS InterPro DOMAIN/s: Cytochrome c oxidase subunit Vc (InterPro:IPR008432); BEST Arabidopsis thaliana protein match is: Cytochrom…
AT3G23940	0.667932	9.3717e-07	1.69415e-05	dehydratase family; FUNCTIONS IN: copper ion binding, catalytic activity; INVOLVED IN: pollen development; LOCATED IN: chloroplast stroma, chloroplast; EXPRESSED IN: 23 plant structures; EXPRESSED DURING: 14 growth stages; CONTAINS InterPro DOMAIN/s: Dihydroxy-acid dehydratase (InterPro:IPR004404), Dihydroxy-acid/6-phosphogluconate dehydratase, conserved site (InterPro:IPR020558), Dihydroxy-acid/…
AT1G69620	0.66791	3.95849e-05	0.000430539	ribosomal protein L34 (RPL34); FUNCTIONS IN: structural constituent of ribosome; INVOLVED IN: translation, ribosome biogenesis; LOCATED IN: ribosome, cytosolic large ribosomal subunit, plasma membrane, large ribosomal subunit, membrane; EXPRESSED IN: 24 plant structures; EXPRESSED DURING: 13 growth stages; CONTAINS InterPro DOMAIN/s: Ribosomal protein L34e, conserved site (InterPro:IPR018065), Ri…
AT2G19670	0.667514	0.00131902	0.00839264	protein arginine methyltransferase 1A (PRMT1A); FUNCTIONS IN: protein-arginine N-methyltransferase activity, protein methyltransferase activity; INVOLVED IN: protein amino acid methylation; LOCATED IN: cytoplasm; EXPRESSED IN: 19 plant structures; EXPRESSED DURING: 12 growth stages; CONTAINS InterPro DOMAIN/s: Ribosomal L11 methyltransferase, PrmA (InterPro:IPR010456); BEST Arabidopsis thaliana p…
AT2G25090	0.666985	0.00077105	0.00535748	CBL-interacting protein kinase 16 (CIPK16); FUNCTIONS IN: protein serine/threonine kinase activity, protein kinase activity, kinase activity, ATP binding; INVOLVED IN: signal transduction, protein amino acid phosphorylation; EXPRESSED IN: stem, root, stamen; EXPRESSED DURING: 4 anthesis; CONTAINS InterPro DOMAIN/s: Protein kinase, ATP binding site (InterPro:IPR017441), Serine/threonine-protein ki…
AT3G51880	0.666876	0.000583114	0.00423801	high mobility group B1 (HMGB1); FUNCTIONS IN: chromatin binding, structural constituent of chromatin, DNA binding, sequence-specific DNA binding transcription factor activity; INVOLVED IN: chromatin assembly or disassembly; LOCATED IN: cytosol, chromatin, nuclear chromatin, nucleus; EXPRESSED IN: 26 plant structures; EXPRESSED DURING: 15 growth stages; CONTAINS InterPro DOMAIN/s: High mobility gr…
AT2G34590	0.666732	1.77185e-05	0.000217267	Transketolase family protein; FUNCTIONS IN: pyruvate dehydrogenase (acetyl-transferring) activity, zinc ion binding, transketolase activity; INVOLVED IN: pollen tube development; LOCATED IN: chloroplast, chloroplast envelope; EXPRESSED IN: 22 plant structures; EXPRESSED DURING: 14 growth stages; CONTAINS InterPro DOMAIN/s: Transketolase, C-terminal (InterPro:IPR005476), Transketolase-like, C-term…
AT1G47210	0.666511	0.0010967	0.0072154	cyclin-dependent protein kinase 3;2 (CYCA3;2); CONTAINS InterPro DOMAIN/s: G2/mitotic-specific cyclin A (InterPro:IPR015453), Cyclin-like (InterPro:IPR011028), Cyclin-related (InterPro:IPR013763), Cyclin, N-terminal (InterPro:IPR006671), Cyclin, A/B/D/E (InterPro:IPR014400); BEST Arabidopsis thaliana protein match is: Cyclin A3;1 (TAIR:AT5G43080.1); Has 3166 Blast hits to 3165 proteins in 336 spe…
AT4G00585	0.665865	8.81716e-06	0.000117551	unknown protein; Has 47 Blast hits to 47 proteins in 22 species: Archae - 0; Bacteria - 0; Metazoa - 3; Fungi - 7; Plants - 33; Viruses - 0; Other Eukaryotes - 4 (source: NCBI BLink).
AT1G60550	0.665253	5.12468e-05	0.000537839	enoyl-CoA hydratase/isomerase D (ECHID); FUNCTIONS IN: 1,4-dihydroxy-2-naphthoyl-CoA synthase activity, catalytic activity; INVOLVED IN: vitamin K biosynthetic process, metabolic process, menaquinone biosynthetic process; LOCATED IN: peroxisome; EXPRESSED IN: 21 plant structures; EXPRESSED DURING: 13 growth stages; CONTAINS InterPro DOMAIN/s: Enoyl-CoA hydratase/isomerase, conserved site (InterPr…
AT5G62290	0.664902	0.00118457	0.00765417	nucleotide-sensitive chloride conductance regulator (ICln) family protein; FUNCTIONS IN: ion channel activity; INVOLVED IN: cell volume homeostasis, chloride transport; LOCATED IN: cellular_component unknown; EXPRESSED IN: 22 plant structures; EXPRESSED DURING: 13 growth stages; CONTAINS InterPro DOMAIN/s: Nucleotide-sensitive chloride conductance regulator (InterPro:IPR003521); Has 295 Blast hit…
AT1G74270	0.664878	2.62911e-06	4.1658e-05	Ribosomal protein L35Ae family protein; FUNCTIONS IN: structural constituent of ribosome; INVOLVED IN: translation, ribosome biogenesis; LOCATED IN: ribosome, cytosolic large ribosomal subunit; EXPRESSED IN: 22 plant structures; EXPRESSED DURING: 13 growth stages; CONTAINS InterPro DOMAIN/s: Ribosomal protein L35Ae (InterPro:IPR001780), Ribosomal protein L35Ae, conserved site (InterPro:IPR018266)…
AT1G66940	0.664751	4.84436e-05	0.000512517	protein kinase-related; FUNCTIONS IN: molecular_function unknown; INVOLVED IN: biological_process unknown; LOCATED IN: endomembrane system; EXPRESSED IN: 22 plant structures; EXPRESSED DURING: 13 growth stages; BEST Arabidopsis thaliana protein match is: Protein kinase superfamily protein (TAIR:AT1G67000.1); Has 305 Blast hits to 263 proteins in 13 species: Archae - 0; Bacteria - 0; Metazoa - 4; …
AT3G52230	0.664442	2.05174e-06	3.37508e-05	unknown protein; FUNCTIONS IN: molecular_function unknown; INVOLVED IN: biological_process unknown; LOCATED IN: chloroplast outer membrane, chloroplast thylakoid membrane, chloroplast, chloroplast envelope; EXPRESSED IN: 24 plant structures; EXPRESSED DURING: 13 growth stages; Has 29 Blast hits to 29 proteins in 12 species: Archae - 0; Bacteria - 0; Metazoa - 3; Fungi - 0; Plants - 26; Viruses - …
AT3G13580	0.662247	1.08386e-06	1.93271e-05	Ribosomal protein L30/L7 family protein; FUNCTIONS IN: structural constituent of ribosome, transcription regulator activity; INVOLVED IN: translation; LOCATED IN: cytosolic ribosome, cytosolic large ribosomal subunit, chloroplast, large ribosomal subunit, membrane; EXPRESSED IN: 22 plant structures; EXPRESSED DURING: 13 growth stages; CONTAINS InterPro DOMAIN/s: Ribosomal protein L30, N-terminal …
AT3G54650	0.662074	7.87385e-06	0.000107151	FBL17; FUNCTIONS IN: ubiquitin-protein ligase activity; INVOLVED IN: generative cell mitosis, seed development, embryo development, ubiquitin-dependent protein catabolic process, pollen development; LOCATED IN: chloroplast; EXPRESSED IN: 21 plant structures; EXPRESSED DURING: 12 growth stages; CONTAINS InterPro DOMAIN/s: F-box domain, cyclin-like (InterPro:IPR001810); Has 1738 Blast hits to 1195 …
AT3G56020	0.661817	3.61197e-05	0.000396643	Ribosomal protein L41 family; FUNCTIONS IN: structural constituent of ribosome; INVOLVED IN: translation; LOCATED IN: ribosome, cytosolic large ribosomal subunit; CONTAINS InterPro DOMAIN/s: Ribosomal protein L41 (InterPro:IPR007836); Has 185 Blast hits to 185 proteins in 75 species: Archae - 0; Bacteria - 0; Metazoa - 88; Fungi - 40; Plants - 48; Viruses - 0; Other Eukaryotes - 9 (source: NCBI B…
AT1G16390	0.661789	3.00284e-05	0.000342079	organic cation/carnitine transporter 3 (3-Oct); FUNCTIONS IN: carbohydrate transmembrane transporter activity, sugar:hydrogen symporter activity; INVOLVED IN: transport, transmembrane transport; LOCATED IN: integral to membrane, membrane; EXPRESSED IN: 9 plant structures; EXPRESSED DURING: 6 growth stages; CONTAINS InterPro DOMAIN/s: Major facilitator superfamily (InterPro:IPR020846), General sub…
AT5G06340	0.661691	2.04818e-06	3.37377e-05	nudix hydrolase homolog 27 (NUDX27); CONTAINS InterPro DOMAIN/s: NUDIX hydrolase domain-like (InterPro:IPR015797), NUDIX hydrolase (InterPro:IPR020476), NUDIX hydrolase, conserved site (InterPro:IPR020084), NUDIX hydrolase domain (InterPro:IPR000086); BEST Arabidopsis thaliana protein match is: nudix hydrolase homolog 26 (TAIR:AT3G10620.1); Has 1807 Blast hits to 1807 proteins in 277 species: Arc…
AT2G25840	0.661501	5.40391e-05	0.000561961	ovule abortion 4 (OVA4); FUNCTIONS IN: nucleotide binding, aminoacyl-tRNA ligase activity, tryptophan-tRNA ligase activity, ATP binding; INVOLVED IN: N-terminal protein myristoylation, tRNA aminoacylation for protein translation, ovule development; LOCATED IN: mitochondrion, chloroplast; EXPRESSED IN: 22 plant structures; EXPRESSED DURING: 13 growth stages; CONTAINS InterPro DOMAIN/s: Aminoacyl-t…
AT5G17400	0.661495	0.000138931	0.00126446	endoplasmic reticulum-adenine nucleotide transporter 1 (ER-ANT1); CONTAINS InterPro DOMAIN/s: Mitochondrial carrier protein (InterPro:IPR002067), Mitochondrial substrate carrier (InterPro:IPR001993), Mitochondrial substrate/solute carrier (InterPro:IPR018108), Adenine nucleotide translocator 1 (InterPro:IPR002113); BEST Arabidopsis thaliana protein match is: ADP/ATP carrier 3 (TAIR:AT4G28390.1); …
AT5G52010	0.661005	0.000204999	0.0017606	C2H2-like zinc finger protein; FUNCTIONS IN: sequence-specific DNA binding transcription factor activity, zinc ion binding, nucleic acid binding; INVOLVED IN: regulation of transcription; LOCATED IN: intracellular, chloroplast; EXPRESSED IN: 21 plant structures; EXPRESSED DURING: 13 growth stages; CONTAINS InterPro DOMAIN/s: Zinc finger, C2H2-like (InterPro:IPR015880), Zinc finger, C2H2-type (Int…
AT2G19750	0.660662	0.000126404	0.00116915	Ribosomal protein S30 family protein; FUNCTIONS IN: structural constituent of ribosome; INVOLVED IN: translation; LOCATED IN: cytosolic small ribosomal subunit, ribosome; EXPRESSED IN: 22 plant structures; EXPRESSED DURING: 13 growth stages; CONTAINS InterPro DOMAIN/s: Ribosomal protein S30 (InterPro:IPR006846); BEST Arabidopsis thaliana protein match is: Ribosomal protein S30 family protein (TAI…
AT1G18630	0.660557	6.39094e-05	0.000648018	glycine-rich RNA-binding protein 6 (GR-RBP6); FUNCTIONS IN: RNA binding, nucleotide binding, nucleic acid binding; INVOLVED IN: biological_process unknown; LOCATED IN: mitochondrion; EXPRESSED IN: 22 plant structures; EXPRESSED DURING: 13 growth stages; CONTAINS InterPro DOMAIN/s: RNA recognition motif, RNP-1 (InterPro:IPR000504), Nucleotide-binding, alpha-beta plait (InterPro:IPR012677); BEST Ar…
AT2G27530	0.660235	0.000146947	0.00132273	PIGGYBACK1 (PGY1); FUNCTIONS IN: structural constituent of ribosome, RNA binding; INVOLVED IN: adaxial/abaxial pattern formation, post-embryonic organ development, translation; LOCATED IN: cytosolic ribosome, cytosolic large ribosomal subunit, large ribosomal subunit; EXPRESSED IN: 24 plant structures; EXPRESSED DURING: 13 growth stages; CONTAINS InterPro DOMAIN/s: Ribosomal protein L1 (InterPro:…
AT1G26910	0.660207	0.00112895	0.00738143	Ribosomal protein L16p/L10e family protein; FUNCTIONS IN: structural constituent of ribosome; INVOLVED IN: response to UV-B, developmental process, translation; LOCATED IN: ribosome, membrane, chloroplast envelope; EXPRESSED IN: 25 plant structures; EXPRESSED DURING: 15 growth stages; CONTAINS InterPro DOMAIN/s: Ribosomal protein L10e (InterPro:IPR001197), Ribosomal protein L10e/L16 (InterPro:IPR…
AT2G18110	0.660047	5.49797e-06	8.00537e-05	Translation elongation factor EF1B/ribosomal protein S6 family protein; FUNCTIONS IN: translation elongation factor activity; INVOLVED IN: translational elongation; LOCATED IN: eukaryotic translation elongation factor 1 complex; EXPRESSED IN: male gametophyte, pollen tube; EXPRESSED DURING: L mature pollen stage, M germinated pollen stage; CONTAINS InterPro DOMAIN/s: Translation elongation factor…
AT4G36130	0.659028	5.51193e-06	8.01885e-05	Ribosomal protein L2 family; FUNCTIONS IN: structural constituent of ribosome; INVOLVED IN: translation; LOCATED IN: cytosolic ribosome, ribosome, cytosolic large ribosomal subunit, plasma membrane, vacuole; EXPRESSED IN: guard cell, cultured cell; CONTAINS InterPro DOMAIN/s: Nucleic acid-binding, OB-fold (InterPro:IPR012340), Ribosomal protein L2 (InterPro:IPR002171), Translation protein SH3-lik…
AT5G47370	0.658847	3.21091e-06	5.01778e-05	HAT2; FUNCTIONS IN: transcription repressor activity, DNA binding, sequence-specific DNA binding transcription factor activity; INVOLVED IN: response to auxin stimulus, auxin mediated signaling pathway, shade avoidance, regulation of transcription, DNA-dependent, unidimensional cell growth; LOCATED IN: nucleus; EXPRESSED IN: 21 plant structures; EXPRESSED DURING: 13 growth stages; CONTAINS InterP…
AT1G76405	0.658354	0.000489505	0.00365896	unknown protein; FUNCTIONS IN: molecular_function unknown; INVOLVED IN: biological_process unknown; LOCATED IN: chloroplast envelope; EXPRESSED IN: 21 plant structures; EXPRESSED DURING: 13 growth stages; BEST Arabidopsis thaliana protein match is: unknown protein (TAIR:AT1G20816.1); Has 38 Blast hits to 38 proteins in 14 species: Archae - 0; Bacteria - 0; Metazoa - 0; Fungi - 0; Plants - 38; Vir…
AT2G03350	0.658321	0.000193205	0.00166939	Protein of unknown function, DUF538; CONTAINS InterPro DOMAIN/s: Protein of unknown function DUF538 (InterPro:IPR007493); BEST Arabidopsis thaliana protein match is: Protein of unknown function, DUF538 (TAIR:AT3G08890.2); Has 544 Blast hits to 544 proteins in 26 species: Archae - 0; Bacteria - 0; Metazoa - 0; Fungi - 0; Plants - 543; Viruses - 0; Other Eukaryotes - 1 (source: NCBI BLink).
AT1G44760	0.657601	0.00114669	0.00748024	Adenine nucleotide alpha hydrolases-like superfamily protein; FUNCTIONS IN: molecular_function unknown; INVOLVED IN: response to stress; EXPRESSED IN: 22 plant structures; EXPRESSED DURING: 13 growth stages; CONTAINS InterPro DOMAIN/s: UspA (InterPro:IPR006016), Rossmann-like alpha/beta/alpha sandwich fold (InterPro:IPR014729); BEST Arabidopsis thaliana protein match is: Adenine nucleotide alpha …
AT4G24750	0.657155	2.41739e-06	3.86987e-05	Rhodanese/Cell cycle control phosphatase superfamily protein; FUNCTIONS IN: molecular_function unknown; INVOLVED IN: biological_process unknown; LOCATED IN: chloroplast; EXPRESSED IN: 22 plant structures; EXPRESSED DURING: 13 growth stages; CONTAINS InterPro DOMAIN/s: Rhodanese-like (InterPro:IPR001763); BEST Arabidopsis thaliana protein match is: Rhodanese/Cell cycle control phosphatase superfam…
AT1G15180	0.656853	7.58932e-05	0.000750792	MATE efflux family protein; FUNCTIONS IN: antiporter activity, drug transmembrane transporter activity, transporter activity; INVOLVED IN: drug transmembrane transport, transmembrane transport; LOCATED IN: membrane; EXPRESSED IN: 21 plant structures; EXPRESSED DURING: 13 growth stages; CONTAINS InterPro DOMAIN/s: MATE family transporter related protein (InterPro:IPR015521), Multi antimicrobial ex…
AT1G41880	0.656784	8.35009e-06	0.000112466	Ribosomal protein L35Ae family protein; FUNCTIONS IN: structural constituent of ribosome; INVOLVED IN: translation, ribosome biogenesis; LOCATED IN: ribosome, cytosolic large ribosomal subunit, membrane; EXPRESSED IN: leaf; CONTAINS InterPro DOMAIN/s: Ribosomal protein L35Ae (InterPro:IPR001780), Ribosomal protein L35Ae, conserved site (InterPro:IPR018266); BEST Arabidopsis thaliana protein match…
AT4G17600	0.656768	2.60949e-05	0.000303344	LIL3:1; FUNCTIONS IN: sequence-specific DNA binding transcription factor activity; INVOLVED IN: regulation of transcription; LOCATED IN: chloroplast thylakoid membrane, chloroplast; EXPRESSED IN: 24 plant structures; EXPRESSED DURING: 13 growth stages; BEST Arabidopsis thaliana protein match is: Chlorophyll A-B binding family protein (TAIR:AT5G47110.1); Has 30201 Blast hits to 17322 proteins in 7…
AT1G14200	0.656759	0.000567342	0.00414102	RING/U-box superfamily protein; FUNCTIONS IN: zinc ion binding; EXPRESSED IN: 20 plant structures; EXPRESSED DURING: 12 growth stages; CONTAINS InterPro DOMAIN/s: Zinc finger, RING-type (InterPro:IPR001841), Zinc finger, C3HC4 RING-type (InterPro:IPR018957); BEST Arabidopsis thaliana protein match is: RING/U-box superfamily protein (TAIR:AT1G26800.1); Has 10250 Blast hits to 10222 proteins in 289…
AT3G23990	0.656441	2.80889e-05	0.000322786	heat shock protein 60 (HSP60); FUNCTIONS IN: copper ion binding, ATP binding; INVOLVED IN: response to cadmium ion, response to cyclopentenone, chaperone-mediated protein complex assembly, response to heat, mitochondrion organization; LOCATED IN: cytosol, cytosolic ribosome, mitochondrion, plasma membrane, mitochondrial matrix; EXPRESSED IN: 24 plant structures; EXPRESSED DURING: 15 growth stages…
AT5G17840	0.656158	0.000723657	0.00507571	DnaJ/Hsp40 cysteine-rich domain superfamily protein; FUNCTIONS IN: unfolded protein binding, heat shock protein binding; INVOLVED IN: protein folding; LOCATED IN: chloroplast; EXPRESSED IN: 22 plant structures; EXPRESSED DURING: 13 growth stages; CONTAINS InterPro DOMAIN/s: Heat shock protein DnaJ, cysteine-rich domain (InterPro:IPR001305); Has 1807 Blast hits to 1807 proteins in 277 species: Arc…
AT3G62880	0.655807	0.000927789	0.00625058	ATOEP16-4; FUNCTIONS IN: protein transporter activity, P-P-bond-hydrolysis-driven protein transmembrane transporter activity; INVOLVED IN: protein transport; LOCATED IN: plastid outer membrane, mitochondrial inner membrane presequence translocase complex; EXPRESSED IN: 24 plant structures; EXPRESSED DURING: 15 growth stages; CONTAINS InterPro DOMAIN/s: Mitochondrial inner membrane translocase com…
AT1G16920	0.655629	6.36199e-05	0.00064585	RAB GTPase homolog A1B (RABA1b); FUNCTIONS IN: GTP binding; INVOLVED IN: intracellular protein transport; LOCATED IN: trans-Golgi network, plasma membrane, vacuole; EXPRESSED IN: 25 plant structures; EXPRESSED DURING: 13 growth stages; CONTAINS InterPro DOMAIN/s: Ran GTPase (InterPro:IPR002041), Ras (InterPro:IPR013753), Ras small GTPase, Ras type (InterPro:IPR003577), Rab11-related (InterPro:IPR…
AT4G34620	0.655539	9.60711e-05	0.000916407	small subunit ribosomal protein 16 (SSR16); FUNCTIONS IN: structural constituent of ribosome; INVOLVED IN: translation, ribosome biogenesis, embryo development ending in seed dormancy; LOCATED IN: ribosome, chloroplast, plastid, chloroplast envelope; EXPRESSED IN: 22 plant structures; EXPRESSED DURING: 13 growth stages; CONTAINS InterPro DOMAIN/s: Ribosomal protein S16 (InterPro:IPR000307); BEST …
AT1G30230	0.654226	4.92106e-05	0.000519665	Glutathione S-transferase, C-terminal-like;Translation elongation factor EF1B/ribosomal protein S6; FUNCTIONS IN: translation elongation factor activity; INVOLVED IN: translational elongation, response to cadmium ion; LOCATED IN: plasma membrane, eukaryotic translation elongation factor 1 complex; EXPRESSED IN: guard cell, cultured cell, leaf; EXPRESSED DURING: seedling growth; CONTAINS InterPro …
AT5G46690	0.653781	0.000495219	0.00369681	beta HLH protein 71 (bHLH071); FUNCTIONS IN: DNA binding, sequence-specific DNA binding transcription factor activity; INVOLVED IN: regulation of transcription; LOCATED IN: nucleus; EXPRESSED IN: 16 plant structures; EXPRESSED DURING: 13 growth stages; CONTAINS InterPro DOMAIN/s: Helix-loop-helix DNA-binding domain (InterPro:IPR001092), Helix-loop-helix DNA-binding (InterPro:IPR011598); BEST Arab…
AT1G61740	0.653483	2.65115e-05	0.00030735	Sulfite exporter TauE/SafE family protein; LOCATED IN: endomembrane system, integral to membrane; EXPRESSED IN: 22 plant structures; EXPRESSED DURING: 13 growth stages; CONTAINS InterPro DOMAIN/s: Protein of unknown function DUF81 (InterPro:IPR002781); BEST Arabidopsis thaliana protein match is: Sulfite exporter TauE/SafE family protein (TAIR:AT1G11540.1); Has 2571 Blast hits to 2364 proteins in …
AT4G32130	0.652092	1.22427e-05	0.000156731	FUNCTIONS IN: carbohydrate binding; INVOLVED IN: biological_process unknown; LOCATED IN: endoplasmic reticulum; EXPRESSED IN: male gametophyte, callus, pollen tube; EXPRESSED DURING: L mature pollen stage, M germinated pollen stage; CONTAINS InterPro DOMAIN/s: Carbohydrate-binding-like fold (InterPro:IPR013784), Protein of unknown function DUF2012 (InterPro:IPR019008); BEST Arabidopsis thaliana p…
AT1G15230	0.652057	3.24585e-05	0.000362925	unknown protein; FUNCTIONS IN: molecular_function unknown; INVOLVED IN: biological_process unknown; LOCATED IN: cellular_component unknown; EXPRESSED IN: 24 plant structures; EXPRESSED DURING: 15 growth stages; Has 26 Blast hits to 26 proteins in 12 species: Archae - 0; Bacteria - 0; Metazoa - 0; Fungi - 0; Plants - 26; Viruses - 0; Other Eukaryotes - 0 (source: NCBI BLink).
AT1G18610	0.651899	0.000303115	0.00245266	Galactose oxidase/kelch repeat superfamily protein; CONTAINS InterPro DOMAIN/s: Galactose oxidase/kelch, beta-propeller (InterPro:IPR011043), Kelch repeat type 1 (InterPro:IPR006652), Kelch repeat type 2 (InterPro:IPR011498), Kelch-type beta propeller (InterPro:IPR015915); BEST Arabidopsis thaliana protein match is: Galactose oxidase/kelch repeat superfamily protein (TAIR:AT1G74150.1); Has 30201 …
AT1G33810	0.650878	8.50542e-05	0.000827981	unknown protein; FUNCTIONS IN: molecular_function unknown; INVOLVED IN: biological_process unknown; LOCATED IN: chloroplast thylakoid membrane, chloroplast, chloroplast envelope; EXPRESSED IN: 22 plant structures; EXPRESSED DURING: 13 growth stages; Has 39 Blast hits to 39 proteins in 18 species: Archae - 0; Bacteria - 0; Metazoa - 0; Fungi - 0; Plants - 39; Viruses - 0; Other Eukaryotes - 0 (sou…
AT2G36930	0.650651	0.00147517	0.00923808	zinc finger (C2H2 type) family protein; FUNCTIONS IN: zinc ion binding, nucleic acid binding; INVOLVED IN: biological_process unknown; LOCATED IN: intracellular; EXPRESSED IN: 23 plant structures; EXPRESSED DURING: 13 growth stages; CONTAINS InterPro DOMAIN/s: Zinc finger, C2H2-like (InterPro:IPR015880), Zinc finger, U1-type (InterPro:IPR003604), Zinc finger, C2H2-type (InterPro:IPR007087), Zinc …
AT2G32530	0.650301	2.17485e-05	0.000258776	cellulose synthase-like B3 (CSLB03); FUNCTIONS IN: cellulose synthase activity, transferase activity, transferring glycosyl groups, transferase activity; INVOLVED IN: cellulose biosynthetic process, polysaccharide biosynthetic process; LOCATED IN: membrane; CONTAINS InterPro DOMAIN/s: Cellulose synthase (InterPro:IPR005150); BEST Arabidopsis thaliana protein match is: cellulose synthase-like B4 (…
AT2G44820	0.649458	0.000127497	0.00117671	unknown protein; Has 70 Blast hits to 70 proteins in 25 species: Archae - 0; Bacteria - 0; Metazoa - 9; Fungi - 4; Plants - 47; Viruses - 0; Other Eukaryotes - 10 (source: NCBI BLink).
AT3G06850	0.648251	6.72326e-06	9.3966e-05	BCE2; FUNCTIONS IN: acetyltransferase activity, dihydrolipoamide branched chain acyltransferase activity, alpha-ketoacid dehydrogenase activity, zinc ion binding; INVOLVED IN: response to light stimulus, response to sucrose stimulus; LOCATED IN: mitochondrion; EXPRESSED IN: 24 plant structures; EXPRESSED DURING: 13 growth stages; CONTAINS InterPro DOMAIN/s: 2-oxo acid dehydrogenase, lipoyl-bindin…
AT3G48500	0.64792	7.15708e-06	9.90557e-05	PIGMENT DEFECTIVE 312 (PDE312); FUNCTIONS IN: RNA binding; LOCATED IN: plastid chromosome, chloroplast, nucleoid; EXPRESSED IN: 24 plant structures; EXPRESSED DURING: 13 growth stages; CONTAINS InterPro DOMAIN/s: Nucleic acid-binding, OB-fold-like (InterPro:IPR016027), Ribosomal protein S1, RNA-binding domain (InterPro:IPR003029); Has 110 Blast hits to 108 proteins in 48 species: Archae - 0; Bact…
AT1G72170	0.647791	0.00133266	0.00846997	Domain of unknown function (DUF543); FUNCTIONS IN: molecular_function unknown; INVOLVED IN: biological_process unknown; LOCATED IN: mitochondrion; EXPRESSED IN: 24 plant structures; EXPRESSED DURING: 13 growth stages; CONTAINS InterPro DOMAIN/s: Protein of unknown function DUF543 (InterPro:IPR007512); BEST Arabidopsis thaliana protein match is: Domain of unknown function (DUF543) (TAIR:AT1G22520.…
AT3G18680	0.647515	2.25709e-05	0.000267296	Amino acid kinase family protein; FUNCTIONS IN: uridylate kinase activity, UMP kinase activity; INVOLVED IN: cellular amino acid biosynthetic process, pyrimidine nucleotide biosynthetic process; LOCATED IN: chloroplast; EXPRESSED IN: 23 plant structures; EXPRESSED DURING: 13 growth stages; CONTAINS InterPro DOMAIN/s: Aspartate/glutamate/uridylate kinase (InterPro:IPR001048), Uridylate kinase, bac…
AT5G59820	0.647389	0.000169225	0.00149625	RESPONSIVE TO HIGH LIGHT 41 (RHL41); FUNCTIONS IN: sequence-specific DNA binding transcription factor activity, zinc ion binding, nucleic acid binding; INVOLVED IN: in 11 processes; LOCATED IN: intracellular; EXPRESSED IN: 24 plant structures; EXPRESSED DURING: 13 growth stages; CONTAINS InterPro DOMAIN/s: Zinc finger, C2H2-like (InterPro:IPR015880), Zinc finger, C2H2-type (InterPro:IPR007087); B…
AT4G26780	0.6467	0.000736335	0.00513299	AR192; FUNCTIONS IN: copper ion binding; INVOLVED IN: protein folding, protein import into mitochondrial matrix; LOCATED IN: mitochondrion; EXPRESSED IN: 22 plant structures; EXPRESSED DURING: 13 growth stages; CONTAINS InterPro DOMAIN/s: GrpE nucleotide exchange factor (InterPro:IPR000740), GrpE nucleotide exchange factor, head (InterPro:IPR009012), GrpE nucleotide exchange factor, coiled-coil (…
AT5G10160	0.646583	9.13183e-05	0.000878436	Thioesterase superfamily protein; FUNCTIONS IN: hydro-lyase activity, 3-hydroxyacyl-[acyl-carrier-protein] dehydratase activity; INVOLVED IN: fatty acid biosynthetic process; LOCATED IN: cell wall, chloroplast, membrane; EXPRESSED IN: 22 plant structures; EXPRESSED DURING: 13 growth stages; CONTAINS InterPro DOMAIN/s: Beta-hydroxyacyl-(acyl-carrier-protein) dehydratase, FabA/FabZ (InterPro:IPR013…
AT5G23250	0.646365	8.58916e-05	0.00083518	Succinyl-CoA ligase, alpha subunit; FUNCTIONS IN: succinate-CoA ligase (GDP-forming) activity, copper ion binding; INVOLVED IN: metabolic process; LOCATED IN: mitochondrion; EXPRESSED IN: 23 plant structures; EXPRESSED DURING: 14 growth stages; CONTAINS InterPro DOMAIN/s: Succinyl-CoA ligase, alpha subunit (InterPro:IPR005810), ATP-citrate lyase/succinyl-CoA ligase (InterPro:IPR005811), NAD(P)-bi…
AT5G17870	0.646037	8.42261e-05	0.000820856	plastid-specific 50S ribosomal protein 6 (PSRP6); FUNCTIONS IN: structural constituent of ribosome, rRNA binding; INVOLVED IN: translation; LOCATED IN: chloroplast; EXPRESSED IN: 23 plant structures; EXPRESSED DURING: 13 growth stages; CONTAINS InterPro DOMAIN/s: Ribosomal protein L6, chloroplast (InterPro:IPR020526); Has 30201 Blast hits to 17322 proteins in 780 species: Archae - 12; Bacteria - …
AT5G60540	0.645772	0.000448685	0.00339038	pyridoxine biosynthesis 2 (PDX2); CONTAINS InterPro DOMAIN/s: PdxT/SNO family, conserved site (InterPro:IPR021196), SNO glutamine amidotransferase (InterPro:IPR002161); Has 30201 Blast hits to 17322 proteins in 780 species: Archae - 12; Bacteria - 1396; Metazoa - 17338; Fungi - 3422; Plants - 5037; Viruses - 0; Other Eukaryotes - 2996 (source: NCBI BLink).
AT2G36620	0.645521	9.06428e-06	0.000120469	ribosomal protein L24 (RPL24A); FUNCTIONS IN: structural constituent of ribosome; INVOLVED IN: translation, ribosome biogenesis; LOCATED IN: ribosome, cytosolic large ribosomal subunit, plasma membrane, chloroplast, membrane; EXPRESSED IN: 25 plant structures; EXPRESSED DURING: 13 growth stages; CONTAINS InterPro DOMAIN/s: Ribosomal protein L24e (InterPro:IPR000988); BEST Arabidopsis thaliana pro…
AT2G36160	0.64547	1.96393e-06	3.24753e-05	Ribosomal protein S11 family protein; FUNCTIONS IN: structural constituent of ribosome; INVOLVED IN: translation; LOCATED IN: cytosolic small ribosomal subunit, cytosolic ribosome, plasma membrane, chloroplast, membrane; EXPRESSED IN: 26 plant structures; EXPRESSED DURING: 13 growth stages; CONTAINS InterPro DOMAIN/s: Ribosomal protein S11 (InterPro:IPR001971), Ribosomal S11, conserved site (Inte…
AT5G16130	0.64497	0.000141756	0.00128475	Ribosomal protein S7e family protein; FUNCTIONS IN: structural constituent of ribosome; INVOLVED IN: translation; LOCATED IN: cytosolic small ribosomal subunit, cytosolic ribosome, nucleolus, plasma membrane, membrane; EXPRESSED IN: 22 plant structures; EXPRESSED DURING: 14 growth stages; CONTAINS InterPro DOMAIN/s: Ribosomal protein S7e (InterPro:IPR000554); BEST Arabidopsis thaliana protein mat…
AT1G54580	0.644296	4.93008e-06	7.27785e-05	acyl carrier protein 2 (ACP2); FUNCTIONS IN: acyl carrier activity; INVOLVED IN: fatty acid biosynthetic process; LOCATED IN: chloroplast; EXPRESSED DURING: seedling growth; CONTAINS InterPro DOMAIN/s: Phosphopantetheine-binding (InterPro:IPR006163), Acyl carrier protein (ACP) (InterPro:IPR003231), Acyl carrier protein-like (InterPro:IPR009081), Phosphopantetheine attachment site (InterPro:IPR006…
AT2G01755	0.642634	0.000336472	0.0026694	unknown protein; FUNCTIONS IN: molecular_function unknown; INVOLVED IN: biological_process unknown; LOCATED IN: chloroplast; Has 120 Blast hits to 120 proteins in 52 species: Archae - 0; Bacteria - 80; Metazoa - 0; Fungi - 0; Plants - 24; Viruses - 0; Other Eukaryotes - 16 (source: NCBI BLink).
AT3G51010	0.642099	4.91516e-05	0.000519363	unknown protein; FUNCTIONS IN: molecular_function unknown; INVOLVED IN: biological_process unknown; LOCATED IN: mitochondrion, plastid; EXPRESSED IN: 22 plant structures; EXPRESSED DURING: 13 growth stages; Has 24 Blast hits to 24 proteins in 9 species: Archae - 0; Bacteria - 0; Metazoa - 0; Fungi - 0; Plants - 24; Viruses - 0; Other Eukaryotes - 0 (source: NCBI BLink).
AT1G12440	0.641636	1.17155e-05	0.000150659	A20/AN1-like zinc finger family protein; FUNCTIONS IN: DNA binding, zinc ion binding; INVOLVED IN: biological_process unknown; LOCATED IN: cellular_component unknown; CONTAINS InterPro DOMAIN/s: Zinc finger, AN1-type (InterPro:IPR000058), Zinc finger, A20-type (InterPro:IPR002653); BEST Arabidopsis thaliana protein match is: A20/AN1-like zinc finger family protein (TAIR:AT4G12040.2); Has 1075 Bla…
AT2G36900	0.641572	0.000128851	0.00118728	membrin 11 (MEMB11); FUNCTIONS IN: SNAP receptor activity; INVOLVED IN: vesicle-mediated transport, cellular membrane fusion; LOCATED IN: endoplasmic reticulum membrane, Golgi membrane; EXPRESSED IN: 25 plant structures; EXPRESSED DURING: 15 growth stages; BEST Arabidopsis thaliana protein match is: membrin 12 (TAIR:AT5G50440.1); Has 489 Blast hits to 489 proteins in 170 species: Archae - 0; Bact…
AT1G04985	0.641402	4.01226e-05	0.000435554	unknown protein; Has 37 Blast hits to 37 proteins in 11 species: Archae - 0; Bacteria - 0; Metazoa - 0; Fungi - 0; Plants - 37; Viruses - 0; Other Eukaryotes - 0 (source: NCBI BLink).
AT1G59710	0.640505	5.79219e-05	0.000596522	FUNCTIONS IN: molecular_function unknown; INVOLVED IN: biological_process unknown; LOCATED IN: cellular_component unknown; EXPRESSED IN: 23 plant structures; EXPRESSED DURING: 13 growth stages; CONTAINS InterPro DOMAIN/s: Protein of unknown function DUF569 (InterPro:IPR007679), Actin cross-linking (InterPro:IPR008999); BEST Arabidopsis thaliana protein match is: Actin cross-linking protein (TAIR:…
AT1G22850	0.638056	8.8951e-05	0.000860127	SNARE associated Golgi protein family; INVOLVED IN: biological_process unknown; LOCATED IN: chloroplast; EXPRESSED IN: 22 plant structures; EXPRESSED DURING: 15 growth stages; CONTAINS InterPro DOMAIN/s: SNARE associated Golgi protein (InterPro:IPR015414); BEST Arabidopsis thaliana protein match is: SNARE associated Golgi protein family (TAIR:AT1G03260.1); Has 4604 Blast hits to 4604 proteins in …
AT4G31730	0.637573	0.000114976	0.00107334	glutamine dumper 1 (GDU1); FUNCTIONS IN: molecular_function unknown; INVOLVED IN: glutamine secretion, regulation of amino acid export; LOCATED IN: integral to membrane, nucleus; EXPRESSED IN: 10 plant structures; EXPRESSED DURING: F mature embryo stage, petal differentiation and expansion stage; BEST Arabidopsis thaliana protein match is: glutamine dumper 4 (TAIR:AT2G24762.1); Has 157 Blast hits…
AT5G54580	0.637256	0.00112073	0.00733893	RNA-binding (RRM/RBD/RNP motifs) family protein; FUNCTIONS IN: RNA binding, nucleotide binding, nucleic acid binding; INVOLVED IN: biological_process unknown; EXPRESSED IN: 22 plant structures; EXPRESSED DURING: 13 growth stages; CONTAINS InterPro DOMAIN/s: RNA recognition motif, RNP-1 (InterPro:IPR000504), Nucleotide-binding, alpha-beta plait (InterPro:IPR012677); BEST Arabidopsis thaliana prote…
AT2G20120	0.636879	1.48448e-05	0.000185588	CONTINUOUS VASCULAR RING (COV1); FUNCTIONS IN: molecular_function unknown; INVOLVED IN: stem vascular tissue pattern formation; LOCATED IN: integral to membrane; EXPRESSED IN: stem, root, flower, leaf; CONTAINS InterPro DOMAIN/s: Protein of unknown function DUF502 (InterPro:IPR007462); BEST Arabidopsis thaliana protein match is: like COV 1 (TAIR:AT2G20130.1); Has 30201 Blast hits to 17322 protein…
AT3G26570	0.636741	0.000337502	0.00267509	phosphate transporter 2;1 (PHT2;1); FUNCTIONS IN: low affinity phosphate transmembrane transporter activity; INVOLVED IN: phosphate transport; LOCATED IN: chloroplast, chloroplast envelope; EXPRESSED IN: 22 plant structures; EXPRESSED DURING: 13 growth stages; CONTAINS InterPro DOMAIN/s: Phosphate transporter (InterPro:IPR001204); Has 12780 Blast hits to 5726 proteins in 1799 species: Archae - 50…
AT1G31970	0.636664	1.30187e-05	0.000165918	STRESS RESPONSE SUPPRESSOR 1 (STRS1); FUNCTIONS IN: helicase activity, nucleic acid binding, ATP-dependent helicase activity, ATP binding; EXPRESSED IN: 24 plant structures; EXPRESSED DURING: 13 growth stages; CONTAINS InterPro DOMAIN/s: RNA helicase, DEAD-box type, Q motif (InterPro:IPR014014), DNA/RNA helicase, DEAD/DEAH box type, N-terminal (InterPro:IPR011545), RNA helicase, ATP-dependent, DE…
AT4G20150	0.636599	0.000264385	0.00219763	unknown protein; FUNCTIONS IN: molecular_function unknown; INVOLVED IN: biological_process unknown; LOCATED IN: mitochondrion, plasma membrane, mitochondrial respiratory chain complex I, respiratory chain complex I; EXPRESSED IN: 24 plant structures; EXPRESSED DURING: 15 growth stages; Has 30201 Blast hits to 17322 proteins in 780 species: Archae - 12; Bacteria - 1396; Metazoa - 17338; Fungi - 34…
AT4G14430	0.636128	4.0975e-05	0.000443961	indole-3-butyric acid response 10 (IBR10); FUNCTIONS IN: catalytic activity, dodecenoyl-CoA delta-isomerase activity; INVOLVED IN: fatty acid catabolic process, root hair elongation, metabolic process, indolebutyric acid metabolic process, response to indolebutyric acid stimulus; LOCATED IN: peroxisome; EXPRESSED IN: 24 plant structures; EXPRESSED DURING: 15 growth stages; CONTAINS InterPro DOMAI…
AT3G12050	0.635792	5.99191e-05	0.000614126	Aha1 domain-containing protein; FUNCTIONS IN: ATPase activator activity, chaperone binding; INVOLVED IN: response to stress; LOCATED IN: cytoplasm; EXPRESSED IN: 24 plant structures; EXPRESSED DURING: 16 growth stages; CONTAINS InterPro DOMAIN/s: Activator of Hsp90 ATPase, N-terminal (InterPro:IPR015310), Activator of Hsp90 ATPase homologue 1-like (InterPro:IPR013538); Has 600 Blast hits to 579 p…
AT1G55490	0.635665	0.000105056	0.000991581	chaperonin 60 beta (CPN60B); FUNCTIONS IN: protein binding; INVOLVED IN: protein folding, systemic acquired resistance, cell death, response to cold, chaperone mediated protein folding requiring cofactor; LOCATED IN: in 8 components; EXPRESSED IN: 26 plant structures; EXPRESSED DURING: 15 growth stages; CONTAINS InterPro DOMAIN/s: Chaperonin Cpn60/TCP-1 (InterPro:IPR002423), Chaperonin Cpn60, con…
AT1G12080	0.635029	0.000349846	0.00275248	Vacuolar calcium-binding protein-related; Has 7161 Blast hits to 3135 proteins in 433 species: Archae - 55; Bacteria - 867; Metazoa - 2008; Fungi - 476; Plants - 327; Viruses - 233; Other Eukaryotes - 3195 (source: NCBI BLink).
AT2G01250	0.634777	5.53162e-05	0.000573494	Ribosomal protein L30/L7 family protein; FUNCTIONS IN: structural constituent of ribosome, transcription regulator activity; INVOLVED IN: translation; LOCATED IN: in 8 components; EXPRESSED IN: 27 plant structures; EXPRESSED DURING: 14 growth stages; CONTAINS InterPro DOMAIN/s: Ribosomal protein L30, N-terminal (InterPro:IPR012988), Ribosomal protein L7, eukaryotic (InterPro:IPR005998), Ribosomal…
AT4G15802	0.634542	0.000146179	0.00131777	heat shock factor binding protein (HSBP); CONTAINS InterPro DOMAIN/s: Heat shock factor binding 1 (InterPro:IPR009643); Has 319 Blast hits to 319 proteins in 108 species: Archae - 0; Bacteria - 0; Metazoa - 183; Fungi - 14; Plants - 74; Viruses - 0; Other Eukaryotes - 48 (source: NCBI BLink).
AT5G23140	0.634136	6.17907e-05	0.000629152	nuclear-encoded CLP protease P7 (NCLPP7); FUNCTIONS IN: cobalt ion binding, zinc ion binding; INVOLVED IN: proteolysis; LOCATED IN: in 6 components; EXPRESSED IN: 22 plant structures; EXPRESSED DURING: 13 growth stages; CONTAINS InterPro DOMAIN/s: Peptidase S14, ClpP, active site (InterPro:IPR018215), Peptidase S14, ClpP (InterPro:IPR001907); BEST Arabidopsis thaliana protein match is: nuclear en…
AT2G20830	0.634093	1.03356e-05	0.00013578	transferases;folic acid binding; FUNCTIONS IN: folic acid binding, transferase activity; INVOLVED IN: metabolic process; EXPRESSED IN: 24 plant structures; EXPRESSED DURING: 15 growth stages; CONTAINS InterPro DOMAIN/s: Formiminotransferase, N-terminal subdomain (InterPro:IPR012886), Formiminotransferas, N- and C-terminal subdomains (InterPro:IPR022384); Has 654 Blast hits to 651 proteins in 216 …
AT2G42170	0.633978	0.00042144	0.00322361	Actin family protein; FUNCTIONS IN: structural constituent of cytoskeleton, ATP binding; INVOLVED IN: biological_process unknown; LOCATED IN: actin cytoskeleton; EXPRESSED IN: vascular bundle; CONTAINS InterPro DOMAIN/s: Actin, conserved site (InterPro:IPR004001), Actin/actin-like (InterPro:IPR004000); BEST Arabidopsis thaliana protein match is: Actin-like ATPase superfamily protein (TAIR:AT2G421…
AT5G35750	0.633794	4.35995e-05	0.000467941	histidine kinase 2 (HK2); FUNCTIONS IN: osmosensor activity, cytokinin receptor activity, protein histidine kinase activity; INVOLVED IN: in 8 processes; LOCATED IN: membrane; EXPRESSED IN: 23 plant structures; EXPRESSED DURING: 13 growth stages; CONTAINS InterPro DOMAIN/s: Signal transduction histidine kinase, homodimeric (InterPro:IPR009082), CHASE (InterPro:IPR006189), Signal transduction hist…
AT2G44650	0.63377	9.44289e-06	0.000124917	chloroplast chaperonin 10 (CHL-CPN10); FUNCTIONS IN: chaperone binding; INVOLVED IN: protein folding; LOCATED IN: chloroplast, chloroplast stroma; EXPRESSED IN: 22 plant structures; EXPRESSED DURING: 13 growth stages; CONTAINS InterPro DOMAIN/s: Chaperonin Cpn10 (InterPro:IPR020818), GroES-like (InterPro:IPR011032), Chaperonin Cpn10, subgroup (InterPro:IPR001476); BEST Arabidopsis thaliana protei…
AT5G20130	0.633276	4.44585e-05	0.000476261	unknown protein; Has 30201 Blast hits to 17322 proteins in 780 species: Archae - 12; Bacteria - 1396; Metazoa - 17338; Fungi - 3422; Plants - 5037; Viruses - 0; Other Eukaryotes - 2996 (source: NCBI BLink).
AT4G00100	0.632356	1.04014e-05	0.000136328	ribosomal protein S13A (RPS13A); FUNCTIONS IN: structural constituent of ribosome; INVOLVED IN: translation, trichome morphogenesis, leaf morphogenesis, cytokinesis by cell plate formation; LOCATED IN: cytosolic small ribosomal subunit, nucleolus, membrane; EXPRESSED IN: 24 plant structures; EXPRESSED DURING: 14 growth stages; CONTAINS InterPro DOMAIN/s: Ribosomal protein S13/S15, N-terminal (Int…
AT5G14800	0.632073	3.41608e-05	0.000378787	pyrroline-5- carboxylate (P5C) reductase (P5CR); FUNCTIONS IN: pyrroline-5-carboxylate reductase activity; INVOLVED IN: response to salt stress, response to heat, proline biosynthetic process; LOCATED IN: cell wall, cytoplasm; EXPRESSED IN: 24 plant structures; EXPRESSED DURING: 15 growth stages; CONTAINS InterPro DOMAIN/s: NADP oxidoreductase, coenzyme F420-dependent (InterPro:IPR004455), NAD(P)…
AT3G53900	0.632072	6.92849e-05	0.000693483	uracil phosphoribosyltransferase (UPP); FUNCTIONS IN: uracil phosphoribosyltransferase activity; INVOLVED IN: cellular response to phosphate starvation, developmental process, nucleoside metabolic process; LOCATED IN: chloroplast, plastid; EXPRESSED IN: 23 plant structures; EXPRESSED DURING: 15 growth stages; CONTAINS InterPro DOMAIN/s: Phosphoribosyltransferase (InterPro:IPR000836), Uracil phosp…
AT3G22310	0.631681	6.92244e-05	0.000693483	putative mitochondrial RNA helicase 1 (PMH1); CONTAINS InterPro DOMAIN/s: RNA helicase, DEAD-box type, Q motif (InterPro:IPR014014), DNA/RNA helicase, DEAD/DEAH box type, N-terminal (InterPro:IPR011545), DEAD-like helicase, N-terminal (InterPro:IPR014001), DNA/RNA helicase, C-terminal (InterPro:IPR001650), Helicase, superfamily 1/2, ATP-binding domain (InterPro:IPR014021); BEST Arabidopsis thalia…
AT4G09650	0.631263	0.000130555	0.00119975	ATP synthase delta-subunit gene (ATPD); FUNCTIONS IN: hydrogen ion transporting ATP synthase activity, rotational mechanism; INVOLVED IN: response to cold, defense response to bacterium, photosynthetic electron transport in photosystem I, photosynthetic electron transport in photosystem II, photosynthesis; LOCATED IN: in 7 components; EXPRESSED IN: 24 plant structures; EXPRESSED DURING: 14 growth…
AT1G04620	0.63115	0.000102146	0.000967329	coenzyme F420 hydrogenase family / dehydrogenase, beta subunit family; FUNCTIONS IN: coenzyme F420 hydrogenase activity; INVOLVED IN: biological_process unknown; LOCATED IN: chloroplast; EXPRESSED IN: 22 plant structures; EXPRESSED DURING: 13 growth stages; CONTAINS InterPro DOMAIN/s: Coenzyme F420 hydrogenase/dehydrogenase beta subunit, C-terminal (InterPro:IPR007525), Coenzyme F420 hydrogenase/…
AT4G28660	0.630216	0.000105046	0.000991581	photosystem II reaction center PSB28 protein (PSB28); FUNCTIONS IN: molecular_function unknown; INVOLVED IN: photosynthesis; LOCATED IN: thylakoid, chloroplast thylakoid membrane, photosystem II reaction center, chloroplast, chloroplast stroma; EXPRESSED IN: 22 plant structures; EXPRESSED DURING: 13 growth stages; CONTAINS InterPro DOMAIN/s: Photosystem II protein Psb28, class 1 (InterPro:IPR0056…
AT5G52960	0.630032	0.000195753	0.00168969	unknown protein; FUNCTIONS IN: molecular_function unknown; INVOLVED IN: biological_process unknown; LOCATED IN: chloroplast; EXPRESSED IN: 23 plant structures; EXPRESSED DURING: 13 growth stages; CONTAINS InterPro DOMAIN/s: Protein of unknown function DUF3143 (InterPro:IPR021489); Has 1807 Blast hits to 1807 proteins in 277 species: Archae - 0; Bacteria - 0; Metazoa - 736; Fungi - 347; Plants - 3…
AT5G66050	0.630008	0.000172456	0.00151621	Wound-responsive family protein; FUNCTIONS IN: DNA binding, nuclease activity; INVOLVED IN: nucleotide-excision repair; LOCATED IN: chloroplast; EXPRESSED IN: 24 plant structures; EXPRESSED DURING: 15 growth stages; CONTAINS InterPro DOMAIN/s: Protein of unknown function DUF151 (InterPro:IPR003729), UvrB/UvrC protein (InterPro:IPR001943); BEST Arabidopsis thaliana protein match is: Wound-responsi…
AT4G18730	0.629344	1.95209e-05	0.000236763	ribosomal protein L16B (RPL16B); FUNCTIONS IN: structural constituent of ribosome; INVOLVED IN: lateral root morphogenesis, cell cycle, translation; LOCATED IN: cytosolic large ribosomal subunit, vacuole, membrane; EXPRESSED IN: lateral root primordium, leaf; CONTAINS InterPro DOMAIN/s: Ribosomal protein L5 (InterPro:IPR002132), Ribosomal protein L5, conserved site (InterPro:IPR020929), Ribosomal…
AT4G28730	0.629249	0.00151401	0.00944316	Glutaredoxin family protein; FUNCTIONS IN: electron carrier activity, protein disulfide oxidoreductase activity; INVOLVED IN: cell redox homeostasis; LOCATED IN: chloroplast; CONTAINS InterPro DOMAIN/s: Thioredoxin fold (InterPro:IPR012335), Glutaredoxin (InterPro:IPR002109), Glutaredoxin subgroup (InterPro:IPR014025), Glutaredoxin, eukaryotic/virial (InterPro:IPR011899), Thioredoxin-like fold (I…
AT2G34520	0.627949	0.00152878	0.00952836	mitochondrial ribosomal protein S14 (RPS14); CONTAINS InterPro DOMAIN/s: Ribosomal protein S14 (InterPro:IPR001209), Ribosomal protein S14, conserved site (InterPro:IPR018271); Has 6726 Blast hits to 6726 proteins in 2284 species: Archae - 0; Bacteria - 3988; Metazoa - 119; Fungi - 127; Plants - 631; Viruses - 0; Other Eukaryotes - 1861 (source: NCBI BLink).
AT3G53420	0.627646	0.000239697	0.00202096	plasma membrane intrinsic protein 2A (PIP2A); FUNCTIONS IN: water channel activity; INVOLVED IN: response to water deprivation, response to salt stress, transport, hydrogen peroxide transmembrane transport, water transport; LOCATED IN: plasma membrane, chloroplast, vacuole, membrane; EXPRESSED IN: 24 plant structures; EXPRESSED DURING: 14 growth stages; CONTAINS InterPro DOMAIN/s: Major intrinsic…
AT1G13780	0.627488	0.00144222	0.00907171	F-box/RNI-like/FBD-like domains-containing protein; CONTAINS InterPro DOMAIN/s: FBD (InterPro:IPR013596), F-box domain, cyclin-like (InterPro:IPR001810), F-box domain, Skp2-like (InterPro:IPR022364), FBD-like (InterPro:IPR006566), Leucine-rich repeat 2 (InterPro:IPR013101); BEST Arabidopsis thaliana protein match is: F-box/FBD-like domains containing protein (TAIR:AT5G27750.1); Has 2022 Blast hit…
AT3G53340	0.627025	0.000459274	0.00346333	nuclear factor Y, subunit B10 (NF-YB10); FUNCTIONS IN: sequence-specific DNA binding transcription factor activity; INVOLVED IN: regulation of transcription, DNA-dependent; LOCATED IN: intracellular, nucleus; EXPRESSED IN: 25 plant structures; EXPRESSED DURING: 15 growth stages; CONTAINS InterPro DOMAIN/s: Transcription factor, CBFA/NFYB, DNA topoisomerase (InterPro:IPR003957), Transcription fact…
AT2G06850	0.626034	6.90439e-05	0.000693079	xyloglucan endotransglucosylase/hydrolase 4 (XTH4); FUNCTIONS IN: hydrolase activity, acting on glycosyl bonds, xyloglucan:xyloglucosyl transferase activity; INVOLVED IN: response to auxin stimulus, response to mechanical stimulus, response to low light intensity stimulus, unidimensional cell growth; LOCATED IN: in 6 components; EXPRESSED IN: 24 plant structures; EXPRESSED DURING: 15 growth stage…
AT1G80640	0.625856	0.00013047	0.00119961	Protein kinase superfamily protein; FUNCTIONS IN: kinase activity; INVOLVED IN: protein amino acid phosphorylation; LOCATED IN: endomembrane system; EXPRESSED IN: 21 plant structures; EXPRESSED DURING: 13 growth stages; CONTAINS InterPro DOMAIN/s: Protein kinase, catalytic domain (InterPro:IPR000719), Serine-threonine/tyrosine-protein kinase (InterPro:IPR001245), Protein kinase-like domain (Inter…
AT2G41600	0.625061	0.00101085	0.00674623	Mitochondrial glycoprotein family protein; FUNCTIONS IN: molecular_function unknown; INVOLVED IN: biological_process unknown; LOCATED IN: mitochondrial matrix; EXPRESSED IN: 21 plant structures; EXPRESSED DURING: 13 growth stages; CONTAINS InterPro DOMAIN/s: Mitochondrial glycoprotein (InterPro:IPR003428); Has 28 Blast hits to 28 proteins in 6 species: Archae - 0; Bacteria - 0; Metazoa - 0; Fungi…
AT4G32915	0.625007	0.000359946	0.00281894	FUNCTIONS IN: molecular_function unknown; INVOLVED IN: regulation of translational fidelity; LOCATED IN: chloroplast; EXPRESSED IN: 22 plant structures; EXPRESSED DURING: 13 growth stages; CONTAINS InterPro DOMAIN/s: Glu-tRNAGln amidotransferase, C subunit (InterPro:IPR003837); Has 30201 Blast hits to 17322 proteins in 780 species: Archae - 12; Bacteria - 1396; Metazoa - 17338; Fungi - 3422; Plan…
AT5G21920	0.62489	1.9655e-05	0.00023805	YLMG2; FUNCTIONS IN: molecular_function unknown; INVOLVED IN: biological_process unknown; LOCATED IN: chloroplast, membrane; CONTAINS InterPro DOMAIN/s: Protein of unknown function YGGT (InterPro:IPR003425); BEST Arabidopsis thaliana protein match is: YGGT family protein (TAIR:AT4G27990.1); Has 30201 Blast hits to 17322 proteins in 780 species: Archae - 12; Bacteria - 1396; Metazoa - 17338; Fungi…
AT1G72610	0.624704	0.000310079	0.00249599	germin-like protein 1 (GER1); INVOLVED IN: biological_process unknown; LOCATED IN: extracellular matrix; EXPRESSED IN: 23 plant structures; EXPRESSED DURING: 13 growth stages; CONTAINS InterPro DOMAIN/s: Cupin, RmlC-type (InterPro:IPR011051), Cupin 1 (InterPro:IPR006045), Germin (InterPro:IPR001929), RmlC-like jelly roll fold (InterPro:IPR014710), Germin, manganese binding site (InterPro:IPR01978…
AT3G49470	0.624654	1.04143e-05	0.000136393	nascent polypeptide-associated complex subunit alpha-like protein 2 (NACA2); CONTAINS InterPro DOMAIN/s: Ubiquitin-associated/translation elongation factor EF1B, N-terminal (InterPro:IPR000449), Nascent polypeptide-associated complex, alpha subunit (InterPro:IPR016641), Nascent polypeptide-associated complex NAC (InterPro:IPR002715); BEST Arabidopsis thaliana protein match is: Nascent polypeptide…
AT2G46330	0.624451	0.000196633	0.00169557	arabinogalactan protein 16 (AGP16); CONTAINS InterPro DOMAIN/s: Protein of unknown function DUF1070 (InterPro:IPR009424); BEST Arabidopsis thaliana protein match is: arabinogalactan protein 20 (TAIR:AT3G61640.1); Has 35333 Blast hits to 34131 proteins in 2444 species: Archae - 798; Bacteria - 22429; Metazoa - 974; Fungi - 991; Plants - 531; Viruses - 0; Other Eukaryotes - 9610 (source: NCBI BLink…
AT2G16800	0.624089	6.52999e-05	0.000660156	high-affinity nickel-transport family protein; FUNCTIONS IN: nickel ion transmembrane transporter activity, metal ion binding; INVOLVED IN: nickel ion transport, transmembrane transport, metal ion transport; LOCATED IN: integral to membrane, chloroplast; EXPRESSED IN: 22 plant structures; EXPRESSED DURING: 13 growth stages; CONTAINS InterPro DOMAIN/s: Nickel/cobalt transporter, high-affinity (Int…
AT3G59810	0.623275	0.00143659	0.00904627	Small nuclear ribonucleoprotein family protein; CONTAINS InterPro DOMAIN/s: Like-Sm ribonucleoprotein (LSM) domain (InterPro:IPR001163), Like-Sm ribonucleoprotein (LSM) domain, eukaryotic/archaea-type (InterPro:IPR006649), Like-Sm ribonucleoprotein (LSM)-related domain (InterPro:IPR010920); BEST Arabidopsis thaliana protein match is: Small nuclear ribonucleoprotein family protein (TAIR:AT2G43810.…
AT3G55010	0.623097	0.000297188	0.00241042	PUR5; FUNCTIONS IN: phosphoribosylformylglycinamidine cyclo-ligase activity, copper ion binding, ATP binding; INVOLVED IN: purine nucleotide biosynthetic process; LOCATED IN: mitochondrion, chloroplast; EXPRESSED IN: 22 plant structures; EXPRESSED DURING: 14 growth stages; CONTAINS InterPro DOMAIN/s: PurM, N-terminal-like (InterPro:IPR016188), AIR synthase related protein (InterPro:IPR000728), AI…
AT2G41840	0.622622	0.000120419	0.00111925	Ribosomal protein S5 family protein; FUNCTIONS IN: structural constituent of ribosome; INVOLVED IN: translation; LOCATED IN: cytosolic small ribosomal subunit, cytosolic ribosome, nucleolus, membrane; EXPRESSED IN: 26 plant structures; EXPRESSED DURING: 13 growth stages; CONTAINS InterPro DOMAIN/s: Ribosomal protein S5, eukaryotic/archaeal (InterPro:IPR005711), Ribosomal protein S5, N-terminal (I…
AT5G13930	0.622478	0.000181589	0.00158588	TRANSPARENT TESTA 4 (TT4); FUNCTIONS IN: naringenin-chalcone synthase activity; INVOLVED IN: in 11 processes; LOCATED IN: plant-type vacuole membrane, endoplasmic reticulum, nucleus; EXPRESSED IN: 22 plant structures; EXPRESSED DURING: 14 growth stages; CONTAINS InterPro DOMAIN/s: Chalcone/stilbene synthase, N-terminal (InterPro:IPR001099), Thiolase-like (InterPro:IPR016039), Polyketide synthase,…
AT3G02560	0.622298	1.98753e-05	0.000239698	Ribosomal protein S7e family protein; FUNCTIONS IN: structural constituent of ribosome; INVOLVED IN: translation; LOCATED IN: cytosolic small ribosomal subunit, cytosolic ribosome, chloroplast, membrane; EXPRESSED IN: 23 plant structures; EXPRESSED DURING: 16 growth stages; CONTAINS InterPro DOMAIN/s: Ribosomal protein S7e (InterPro:IPR000554); BEST Arabidopsis thaliana protein match is: Ribosoma…
AT1G06550	0.622186	3.97662e-06	6.05903e-05	ATP-dependent caseinolytic (Clp) protease/crotonase family protein; FUNCTIONS IN: 3-hydroxyisobutyryl-CoA hydrolase activity, catalytic activity; INVOLVED IN: response to karrikin, fatty acid beta-oxidation; LOCATED IN: cellular_component unknown; EXPRESSED IN: 23 plant structures; EXPRESSED DURING: 13 growth stages; CONTAINS InterPro DOMAIN/s: Crotonase, core (InterPro:IPR001753); BEST Arabidops…
AT5G06360	0.621938	3.67672e-05	0.000403234	Ribosomal protein S8e family protein; CONTAINS InterPro DOMAIN/s: Ribosomal protein S8e/ribosomal biogenesis NSA2= (InterPro:IPR022309); Has 1807 Blast hits to 1807 proteins in 277 species: Archae - 0; Bacteria - 0; Metazoa - 736; Fungi - 347; Plants - 385; Viruses - 0; Other Eukaryotes - 339 (source: NCBI BLink).
AT4G19150	0.621601	2.78445e-05	0.000320409	Ankyrin repeat family protein; INVOLVED IN: biological_process unknown; EXPRESSED IN: 24 plant structures; EXPRESSED DURING: 14 growth stages; CONTAINS InterPro DOMAIN/s: Ankyrin repeat-containing domain (InterPro:IPR020683), Ankyrin repeat (InterPro:IPR002110); BEST Arabidopsis thaliana protein match is: Ankyrin repeat family protein (TAIR:AT2G03430.1); Has 81213 Blast hits to 28344 proteins in …
AT1G32460	0.621347	0.00106354	0.00704004	unknown protein; Has 19 Blast hits to 19 proteins in 8 species: Archae - 0; Bacteria - 0; Metazoa - 0; Fungi - 0; Plants - 19; Viruses - 0; Other Eukaryotes - 0 (source: NCBI BLink).
AT1G49740	0.621346	8.41743e-05	0.000820819	PLC-like phosphodiesterases superfamily protein; FUNCTIONS IN: phospholipase C activity, phosphoric diester hydrolase activity; INVOLVED IN: intracellular signaling pathway, lipid metabolic process; LOCATED IN: endomembrane system; EXPRESSED IN: 22 plant structures; EXPRESSED DURING: 13 growth stages; CONTAINS InterPro DOMAIN/s: Phospholipase C, phosphatidylinositol-specific , X domain (InterPro:…
AT5G20180	0.620479	0.0012543	0.00805591	Ribosomal protein L36; FUNCTIONS IN: structural constituent of ribosome; INVOLVED IN: translation, ribosome biogenesis; LOCATED IN: ribosome, intracellular; EXPRESSED IN: 24 plant structures; EXPRESSED DURING: 15 growth stages; CONTAINS InterPro DOMAIN/s: Ribosomal protein L36 (InterPro:IPR000473); Has 4494 Blast hits to 4494 proteins in 2031 species: Archae - 0; Bacteria - 3621; Metazoa - 52; Fu…
AT1G09570	0.620053	0.000192845	0.00166713	phytochrome A (PHYA); CONTAINS InterPro DOMAIN/s: Phytochrome, central region (InterPro:IPR013515), Signal transduction histidine kinase, core (InterPro:IPR005467), PAS fold (InterPro:IPR013767), PAS (InterPro:IPR000014), Phytochrome chromophore attachment domain (InterPro:IPR016132), ATPase-like, ATP-binding domain (InterPro:IPR003594), PAS fold-2 (InterPro:IPR013654), Phytochrome A/B/C/D/E (Int…
AT2G34460	0.619024	1.32832e-05	0.00016891	NAD(P)-binding Rossmann-fold superfamily protein; FUNCTIONS IN: binding, catalytic activity; INVOLVED IN: metabolic process; LOCATED IN: chloroplast thylakoid membrane, chloroplast, plastoglobule, chloroplast envelope; EXPRESSED IN: 21 plant structures; EXPRESSED DURING: 13 growth stages; CONTAINS InterPro DOMAIN/s: NAD(P)-binding domain (InterPro:IPR016040), NmrA-like (InterPro:IPR008030); BEST …
AT4G02620	0.618114	8.81863e-05	0.000855057	vacuolar ATPase subunit F family protein; FUNCTIONS IN: hydrogen ion transporting ATP synthase activity, rotational mechanism, proton-transporting ATPase activity, rotational mechanism; INVOLVED IN: ATP synthesis coupled proton transport; LOCATED IN: plasma membrane, vacuole; EXPRESSED IN: 25 plant structures; EXPRESSED DURING: 15 growth stages; CONTAINS InterPro DOMAIN/s: ATPase, V1 complex, sub…
AT1G44960	0.617825	0.000669133	0.00475187	SNARE associated Golgi protein family; INVOLVED IN: biological_process unknown; LOCATED IN: plasma membrane; EXPRESSED IN: 25 plant structures; EXPRESSED DURING: 15 growth stages; CONTAINS InterPro DOMAIN/s: SNARE associated Golgi protein (InterPro:IPR015414); Has 1433 Blast hits to 1432 proteins in 513 species: Archae - 4; Bacteria - 1059; Metazoa - 2; Fungi - 0; Plants - 147; Viruses - 0; Other…
AT3G55750	0.617771	3.50405e-05	0.000386532	Ribosomal protein L35Ae family protein; FUNCTIONS IN: structural constituent of ribosome; INVOLVED IN: translation, ribosome biogenesis; LOCATED IN: cytosolic ribosome, ribosome, cytosolic large ribosomal subunit, membrane; EXPRESSED IN: guard cell, leaf; CONTAINS InterPro DOMAIN/s: Ribosomal protein L35Ae (InterPro:IPR001780), Ribosomal protein L35Ae, conserved site (InterPro:IPR018266); BEST Ar…
AT2G27510	0.617745	0.000119498	0.0011113	ferredoxin 3 (FD3); FUNCTIONS IN: electron carrier activity, iron-sulfur cluster binding, 2 iron, 2 sulfur cluster binding; INVOLVED IN: electron transport chain; LOCATED IN: chloroplast; EXPRESSED IN: 22 plant structures; EXPRESSED DURING: 13 growth stages; CONTAINS InterPro DOMAIN/s: 2Fe-2S ferredoxin, iron-sulphur binding site (InterPro:IPR006058), Ferredoxin (InterPro:IPR001041), Ferredoxin […
AT2G31751	0.617461	2.54431e-05	0.000297184	N	A
AT3G52150	0.617234	6.16278e-05	0.000627867	RNA-binding (RRM/RBD/RNP motifs) family protein; FUNCTIONS IN: RNA binding, nucleotide binding, nucleic acid binding; LOCATED IN: thylakoid, chloroplast thylakoid membrane, chloroplast stroma, chloroplast, chloroplast envelope; EXPRESSED IN: 24 plant structures; EXPRESSED DURING: 14 growth stages; CONTAINS InterPro DOMAIN/s: RNA recognition motif, RNP-1 (InterPro:IPR000504), Nucleotide-binding, a…
AT2G16005	0.617232	0.000169644	0.00149843	MD-2-related lipid recognition domain-containing protein; FUNCTIONS IN: molecular_function unknown; INVOLVED IN: biological_process unknown; LOCATED IN: endomembrane system; EXPRESSED IN: root; CONTAINS InterPro DOMAIN/s: MD-2-related lipid-recognition (InterPro:IPR003172); BEST Arabidopsis thaliana protein match is: MD-2-related lipid recognition domain-containing protein (TAIR:AT3G44100.1); Has…
AT5G39740	0.617029	8.93981e-05	0.000862884	ribosomal protein L5 B (RPL5B); FUNCTIONS IN: structural constituent of ribosome, 5S rRNA binding; INVOLVED IN: cell proliferation, translation, ribosome biogenesis, leaf morphogenesis; LOCATED IN: in 6 components; EXPRESSED IN: 22 plant structures; EXPRESSED DURING: 13 growth stages; CONTAINS InterPro DOMAIN/s: Ribosomal protein L5, eukaryotic (InterPro:IPR005485), Ribosomal protein L18/L5 (Inte…
AT3G27050	0.617011	2.93236e-05	0.000335169	unknown protein; Has 43 Blast hits to 43 proteins in 17 species: Archae - 0; Bacteria - 0; Metazoa - 0; Fungi - 0; Plants - 40; Viruses - 0; Other Eukaryotes - 3 (source: NCBI BLink).
AT3G14600	0.616572	7.62425e-06	0.000104504	Ribosomal protein L18ae/LX family protein; FUNCTIONS IN: structural constituent of ribosome; INVOLVED IN: N-terminal protein myristoylation, translation, ribosome biogenesis; LOCATED IN: cytosolic ribosome, ribosome, cytosolic large ribosomal subunit, membrane; EXPRESSED IN: 23 plant structures; EXPRESSED DURING: 13 growth stages; CONTAINS InterPro DOMAIN/s: Ribosomal protein L18ae/LX (InterPro:I…
AT5G65380	0.616325	9.35541e-05	0.00089691	MATE efflux family protein; FUNCTIONS IN: antiporter activity, drug transmembrane transporter activity, transporter activity; INVOLVED IN: drug transmembrane transport, ripening, transmembrane transport; LOCATED IN: membrane; EXPRESSED IN: 22 plant structures; EXPRESSED DURING: 13 growth stages; CONTAINS InterPro DOMAIN/s: Multi antimicrobial extrusion protein MatE (InterPro:IPR002528); BEST Arab…
AT2G07170	0.616261	0.000711706	0.004996	ARM repeat superfamily protein; FUNCTIONS IN: binding; INVOLVED IN: intracellular protein transport, vesicle-mediated transport; LOCATED IN: membrane coat; EXPRESSED IN: 13 plant structures; EXPRESSED DURING: 7 growth stages; CONTAINS InterPro DOMAIN/s: Armadillo-type fold (InterPro:IPR016024), Clathrin/coatomer adaptor, adaptin-like, N-terminal (InterPro:IPR002553); BEST Arabidopsis thaliana pro…
AT5G16480	0.616065	0.000872229	0.00593721	Phosphotyrosine protein phosphatases superfamily protein; FUNCTIONS IN: phosphatase activity, protein tyrosine phosphatase activity, phosphoprotein phosphatase activity; INVOLVED IN: dephosphorylation; LOCATED IN: cellular_component unknown; EXPRESSED IN: 24 plant structures; EXPRESSED DURING: 15 growth stages; CONTAINS InterPro DOMAIN/s: Protein-tyrosine phosphatase, active site (InterPro:IPR016…
AT2G45440	0.61595	0.000169309	0.00149625	dihydrodipicolinate synthase (DHDPS2); FUNCTIONS IN: dihydrodipicolinate synthase activity; INVOLVED IN: lysine biosynthetic process via diaminopimelate, metabolic process, diaminopimelate biosynthetic process; LOCATED IN: chloroplast; EXPRESSED IN: 23 plant structures; EXPRESSED DURING: 13 growth stages; CONTAINS InterPro DOMAIN/s: Aldolase-type TIM barrel (InterPro:IPR013785), Dihydrodipicolina…
AT5G18380	0.615926	7.39541e-05	0.000734591	Ribosomal protein S5 domain 2-like superfamily protein; FUNCTIONS IN: structural constituent of ribosome; INVOLVED IN: translation; LOCATED IN: cytosolic small ribosomal subunit, chloroplast; EXPRESSED IN: fruit, guard cell, leaf; CONTAINS InterPro DOMAIN/s: Ribosomal protein S5 domain 2-type fold (InterPro:IPR020568), Ribosomal protein S9 (InterPro:IPR000754), Ribosomal protein S9, conserved sit…
AT3G54500	0.615752	0.00034181	0.00270421	BEST Arabidopsis thaliana protein match is: dentin sialophosphoprotein-related (TAIR:AT5G64170.1); Has 183 Blast hits to 175 proteins in 44 species: Archae - 0; Bacteria - 4; Metazoa - 38; Fungi - 11; Plants - 120; Viruses - 0; Other Eukaryotes - 10 (source: NCBI BLink).
AT1G14700	0.613828	0.000103273	0.00097746	purple acid phosphatase 3 (PAP3); FUNCTIONS IN: protein serine/threonine phosphatase activity, acid phosphatase activity; LOCATED IN: vacuole; EXPRESSED IN: 22 plant structures; EXPRESSED DURING: 12 growth stages; CONTAINS InterPro DOMAIN/s: Metallophosphoesterase (InterPro:IPR004843); BEST Arabidopsis thaliana protein match is: purple acid phosphatase 8 (TAIR:AT2G01890.1); Has 1143 Blast hits to…
AT3G53580	0.613701	0.00051028	0.00379431	diaminopimelate epimerase family protein; FUNCTIONS IN: diaminopimelate epimerase activity; INVOLVED IN: lysine biosynthetic process via diaminopimelate; LOCATED IN: chloroplast; EXPRESSED IN: 24 plant structures; EXPRESSED DURING: 15 growth stages; CONTAINS InterPro DOMAIN/s: Diaminopimelate epimerase, active site (InterPro:IPR018510), Diaminopimelate epimerase (InterPro:IPR001653); Has 7123 Bla…
AT1G23360	0.612908	0.000286206	0.00234474	MENG; CONTAINS InterPro DOMAIN/s: UbiE/COQ5 methyltransferase (InterPro:IPR004033); BEST Arabidopsis thaliana protein match is: S-adenosyl-L-methionine-dependent methyltransferases superfamily protein (TAIR:AT5G57300.3); Has 15509 Blast hits to 15504 proteins in 2608 species: Archae - 581; Bacteria - 10386; Metazoa - 311; Fungi - 448; Plants - 417; Viruses - 0; Other Eukaryotes - 3366 (source: NC…
AT5G36950	0.612677	0.0011688	0.00758067	DegP protease 10 (DegP10); FUNCTIONS IN: serine-type peptidase activity, catalytic activity, serine-type endopeptidase activity; INVOLVED IN: proteolysis; EXPRESSED IN: 15 plant structures; EXPRESSED DURING: 8 growth stages; CONTAINS InterPro DOMAIN/s: Serine endopeptidase DegP2 (InterPro:IPR015724), Serine/cysteine peptidase, trypsin-like (InterPro:IPR009003), Peptidase S1C, HrtA/DegP2/Q/S (Inte…
AT4G27340	0.612645	0.000327119	0.0026049	Met-10+ like family protein; CONTAINS InterPro DOMAIN/s: Protein of unknown function Met10 (InterPro:IPR003402); BEST Arabidopsis thaliana protein match is: S-adenosyl-L-methionine-dependent methyltransferases superfamily protein (TAIR:AT3G56120.1); Has 1666 Blast hits to 1640 proteins in 617 species: Archae - 405; Bacteria - 591; Metazoa - 172; Fungi - 146; Plants - 123; Viruses - 0; Other Eukar…
AT2G34750	0.612484	0.000115907	0.00108085	RNA polymerase I specific transcription initiation factor RRN3 protein; FUNCTIONS IN: RNA polymerase I transcription factor activity; INVOLVED IN: biological_process unknown; LOCATED IN: cellular_component unknown; EXPRESSED IN: 23 plant structures; EXPRESSED DURING: 13 growth stages; CONTAINS InterPro DOMAIN/s: RNA polymerase I specific transcription initiation factor RRN3 (InterPro:IPR007991); …
AT2G42975	0.612051	0.000349189	0.00275238	unknown protein; FUNCTIONS IN: molecular_function unknown; INVOLVED IN: biological_process unknown; LOCATED IN: chloroplast thylakoid membrane, chloroplast; Has 32 Blast hits to 32 proteins in 16 species: Archae - 0; Bacteria - 0; Metazoa - 2; Fungi - 2; Plants - 28; Viruses - 0; Other Eukaryotes - 0 (source: NCBI BLink).
AT3G48740	0.611975	9.62232e-05	0.000917346	Nodulin MtN3 family protein; INVOLVED IN: biological_process unknown; LOCATED IN: endomembrane system, integral to membrane, membrane; EXPRESSED IN: 22 plant structures; EXPRESSED DURING: 13 growth stages; CONTAINS InterPro DOMAIN/s: MtN3/saliva-related transmembrane protein, conserved region (InterPro:IPR018169), RAG1-activating protein 1 homologue (InterPro:IPR018179), RAG1-activating protein-1…
AT5G53400	0.611672	0.000382938	0.0029655	BOBBER1 (BOB1); CONTAINS InterPro DOMAIN/s: CS-like domain (InterPro:IPR007052), HSP20-like chaperone (InterPro:IPR008978), CS domain (InterPro:IPR017447); BEST Arabidopsis thaliana protein match is: HSP20-like chaperones superfamily protein (TAIR:AT4G27890.1); Has 1807 Blast hits to 1807 proteins in 277 species: Archae - 0; Bacteria - 0; Metazoa - 736; Fungi - 347; Plants - 385; Viruses - 0; Oth…
AT1G07320	0.611309	0.000446482	0.00337731	ribosomal protein L4 (RPL4); FUNCTIONS IN: structural constituent of ribosome, poly(U) RNA binding; INVOLVED IN: translation; LOCATED IN: in 10 components; EXPRESSED IN: 23 plant structures; EXPRESSED DURING: 14 growth stages; CONTAINS InterPro DOMAIN/s: Ribosomal protein L4/L1e, bacterial-type (InterPro:IPR013005), Ribosomal protein L4 (InterPro:IPR015498), Ribosomal protein L4/L1e (InterPro:IPR…
AT3G46560	0.61043	9.5173e-05	0.000909558	TIM9; CONTAINS InterPro DOMAIN/s: Mitochondrial inner membrane translocase complex, Tim8/9/10/13-zinc finger-like (InterPro:IPR004217); Has 542 Blast hits to 542 proteins in 190 species: Archae - 0; Bacteria - 0; Metazoa - 275; Fungi - 165; Plants - 60; Viruses - 0; Other Eukaryotes - 42 (source: NCBI BLink).
AT3G51140	0.610244	5.17884e-05	0.000542522	Protein of unknown function (DUF3353); INVOLVED IN: biological_process unknown; LOCATED IN: chloroplast, chloroplast inner membrane, chloroplast envelope; EXPRESSED IN: 22 plant structures; EXPRESSED DURING: 13 growth stages; CONTAINS InterPro DOMAIN/s: Protein of unknown function DUF3353 (InterPro:IPR021788); BEST Arabidopsis thaliana protein match is: Protein of unknown function (DUF3353) (TAIR…
AT3G47370	0.610037	0.000252964	0.0021131	Ribosomal protein S10p/S20e family protein; FUNCTIONS IN: structural constituent of ribosome, RNA binding; INVOLVED IN: translation; LOCATED IN: in 6 components; EXPRESSED IN: 23 plant structures; EXPRESSED DURING: 13 growth stages; CONTAINS InterPro DOMAIN/s: Ribosomal protein S10, conserved site (InterPro:IPR018268), Ribosomal protein S10, eukaryotic/archaeal (InterPro:IPR005729), Ribosomal pro…
[truncated: 347 more rows]

## Sheet: down-regulated
Table S3. The downregulated transcripts in P- ein3compared to P- WT
GID	logFC	PValue	FDR	Gene description
[truncated: 1,498 more rows]
