# Supplementary material for: The Molecular Mechanism of Ethylene-Mediated Root Hair Development Induced by Phosphate Starvation
Source: PLoS Genet. 2016 Jul 18;12(7):e1006194. doi: 10.1371/journal.pgen.1006194 (PMC4948871; doi:10.1371/journal.pgen.1006194)
Supplement: S6 Table — (XLSX) [file pgen.1006194.s024.xlsx]

## Sheet: 工作表1
Table S6. The sequences of the DNA probes used in EMSA.
Probe name	Probe sequence
EXT14-P2-F	TGCATATGAATTAACATGCATATGAATTAACATGCATATGAATTAACATGCATATGAATTAACA
EXT14-P2-R	TGTTAATTCATATGCATGTTAATTCATATGCATGTTAATTCATATGCA TGTTAATTCATATGCA
PRP1-P4-F	AACAGATGAACGACATAACAGATGAACGACATAACAGATGAACGACATAACAGATGAACGACAT
PRP1-P4-R	ATGTCGTTCATCTGTTATGTCGTTCATCTGTTATGTCGTTCATCTGTTATGTCGTTCATCTGTT
RHS15-P2-F	GACAAATGAATTCGGAGACAAATGAATTCGGAGACAAATGAATTCGGAGACAAATGAATTCGGA
RHS15-P2-R	TCCGAATTCATTTGTCTCCGAATTCATTTGTCTCCGAATTCATTTGTCTCCGAATTCATTTGTC
RHS19-P1-F	TCTGCACGAATGTCACTCTGCACGAATGTCACTCTGCACGAATGTCACTCTGCACGAATGTCAC
RHS19-P1-R	GTGACATTCGTGCAGAGTGACATTCGTGCAGAGTGACATTCGTGCAGAGTGACATTCGTGCAGA
