# Supplementary material for: The Molecular Mechanism of Ethylene-Mediated Root Hair Development Induced by Phosphate Starvation
Source: PLoS Genet. 2016 Jul 18;12(7):e1006194. doi: 10.1371/journal.pgen.1006194 (PMC4948871; doi:10.1371/journal.pgen.1006194)
Supplement: S8 Table — (XLSX) [file pgen.1006194.s026.xlsx]

## Sheet: 工作表1
Table S8. The sequences of the molecular markers used for molecular mapping.
Primer name	Primer sequence
2B F	ACGAATATTGATTGTCTAAG
2B R	AACCTAAGGGAAGGCTAC
T26B15 F	TGGATTTTGAACAAAGTTAC
T26B15 R	CAATCTCAGCCTCATTGG
T16B24 F	ATGAACGGAGTAGCTATC
T16B24 R	CGCGTAGAACATAATCTGTA
T3F17 F	GGCAAGAAATGTTCAAAG
T3F17 R	GTAAGCCTGGTTGTGGAACT
T3G21 F	TTTCTTTAACCGAATCTAGC
T3G21 R	CACAGTTTTGACGTTTCAAT
T13E15 F	CTGGCTGGTAGATTCTTC
T13E15 R	AGGGTGGAGTTGTGATGA
T20B5 F	TTGTTGAGTGTTCAAACGGTG
T20B5 R	CAGCAGACGAAACCAACAA
T24P15F	AAATGCAATGGATACAAC
T24P15 R	GACGGGATTTGCTTTCTA
F6E13 F	CTAATATCAACTCGACTATC
F6E13 R	TTGTTTTGTGCGAAAATC
F13H10 F	TGTGTGAATCGTGATTGA
F13H10 R	CACCACCATGTAAAACTTAG
T20B5-1 F	GCTCCTCGATCAGAATCTCTCCCGG
T20B5-1 R	TTGTCTATTTTTGTTTGGTGC
T3K7 F	AGTGTGAGTACATGCGGAG
T3K7 R	TGTTTGAAGCATTGGTAGGTT
T3K7-1 F	CGCGAAGGTTAGTTAAATTAG
T3K7-1 R	TCAACAAAAGCGCCACGTCAACATA
2M F	ATGCACGCACCCTTCTACTC
2M R	TTCGCACATGTGAGATTATGGG
